# Supplementary material for: MicroRNAs Distinguish Cytogenetic Subgroups in Pediatric AML and Contribute to Complex Regulatory Networks in AML-Relevant Pathways
Source: PLoS One. 2013 Feb 13;8(2):e56334. doi: 10.1371/journal.pone.0056334 (PMC3572007; doi:10.1371/journal.pone.0056334)
Supplement: Table S1 — Comparison of miRNA expression between pediatric patient sample and respective cell lines with t(8;21) and t(15;17). Abbreviations: SI,-signal intensity (sample/UR); UR,-universal reference; n.d., not detected. (XLS) [file pone.0056334.s005.xls]

## Sheet: Tabelle1
miRNA Name	Median SI t(8;21)-pos. patients (molecules/cell)	Median SI KASUMI-1 (molecules/cell)	Median SI t(15;17)-pos. patients (molecules/cell)	Median SI NB4 (molecules/cell)
let-7a	1.61 (484)	1.04 (313)	3.59 (1081)	1.35 (407)
let-7c	0.12 (36)	0.19 (57)	0.14 (42)	0.05 (15)
let-7d	0.27 (81)	0.10 (30)	0.35 (105)	0.13 (39)
let-7f	1.77 (533)	0.61 (184)	2.82 (849)	1.08 (325)
let-7g	1.06 (319)	0.39 (117)	0.90 (271)	0.56 (169)
let-7i	0.34 (102)	0.11 (33)	0.38 (114)	0.10 (30)
miR-106b	0.45 (135)	0.64 (193)	0.31 (93)	1.11 (334)
miR-125b	0.06 (18)	0.08 (24)	1.02 (307)	n.d.
miR-126-3p	2.18 (656)	0.52 (157)	0.07 (21)	n.d.
miR-130b	0.04 (12)	0.19 (57)	0.04 (12)	0.08 (24)
miR-146a	0.28 (84)	0.18 (54)	0.32 (96)	0.18 (54)
miR-146b	0.17 (51)	0.21 (63)	0.21 (63)	0.05 (15)
miR-155	0.17 (51)	0.38 (114)	0.24 (72)	0.29 (87)
miR-15a	0.67 (201)	1.08 (325)	0.75 (225)	0.98 (295)
miR-16	5.29 (1593)	2.15 (647)	3.94 (1186)	3.11 (937)
miR-181a	0.95 (286)	0.26 (78)	5.13 (1544)	0.84 (253)
miR-181b	0.31 (93)	0.21 (63)	1.06 (319)	0.51 (154)
miR-181d	0.06 (18)	0.05 (15)	0.12 (36)	0.17 (51)
miR-191	0.53 (159)	0.56 (169)	0.38 (114)	0.41 (123)
miR-196b	0.18 (54)	0.04 (12)	0.19 (57)	n.d.
miR-19a	0.92 (277)	1.64 (494)	0.75 (225)	2.32 (699)
miR-19b	2.67 (804)	2.47 (744)	2.48 (746)	3.62 (1090)
miR-20a	1.83 (551)	2.03 (611)	1.49 (448)	3.02 (909)
miR-21	2.43 (731)	n.d.	4.82 (1451)	1.32 (398)
miR-221	1.91 (575)	1.79 (539)	2.42 (728)	2.30 (693)
miR-223	7.57 (2279)	2.15 (647)	1.80 (542)	2.66 (801)
miR-23a	0.56 (168)	0.60 (181)	0.34 (102)	0.59 (178)
miR-25	0.49 (147)	0.98 (295)	0.34 (102)	1.61 (485)
miR-26a	2.84 (855)	1.64 (494)	2.92 (879)	1.32 (398)
miR-26b	7.87 (2370)	1.87 (563)	5.79 (1743)	4.65 (1400)
miR-27a	1.60 (481)	1.37 (413)	0.75 (225)	1.75 (527)
miR-27b	0.07 (21)	0.13 (39)	0.06 (18)	0.09 (27)
miR-301a	0.07 (21)	0.41 (123)	0.05 (15)	0.21 (63)
miR-301b	0.13 (39)	0.17 (51)	n.d.	n.d.
miR-30b	1.80 (542)	2.21 (666)	1.08 (325)	1.66 (500)
miR-30e	0.49 (147)	0.62 (187)	0.31 (93)	0.53 (160)
miR-342-3p	0.06 (18)	0.09 (27)	0.05 (15)	0.13 (39)
miR-361-5p	0.05 (15)	0.07 (21)	0.05 (15)	0.05 (15)
miR-425	0.26 (78)	0.44 (133)	0.18 (54)	0.29 (87)
miR-92a	0.90 (271)	1.70 (512)	1.06 (319)	1.56 (470)
miR-93	0.29 (87)	0.57 (172)	0.22 (66)	0.83 (250)
miR-99b	0.03 (9)	0.05 (15)	n.d.	n.d.
