# Supplementary material for: MicroRNAs Distinguish Cytogenetic Subgroups in Pediatric AML and Contribute to Complex Regulatory Networks in AML-Relevant Pathways
Source: PLoS One. 2013 Feb 13;8(2):e56334. doi: 10.1371/journal.pone.0056334 (PMC3572007; doi:10.1371/journal.pone.0056334)
Supplement: Table S2 — Identification of KEGG pathways associated with Ago-protein bound mRNAs and miRNAs in KASUMI-1 cell line. mRNAs associated to Ago1, 2, 3, and 4 as well as mRNAs identified in total RNA are given with identified KEGG pathways in each spreadsheet. miRNA binding sites identified by at least two of the three used algorithms (TargetScan, PicTar, MiRanda) are given. (XLS) [file pone.0056334.s006.xls]

## Sheet: Ago1
KEGG Pathway ID	KEGG Pathway description	KEGG ID	Gene Symbol	Ago1			gene assosciated miRNAs predicted by at least 2 databases of TargetScan, PicTar or miRanda
hsa00010	Glycolysis / Gluconeogenesis	hsa:3939	LDHA	1374.31	2200.81	2268.42
hsa00030	Pentose phosphate pathway	hsa:25796	PGLS	189.092	274.478	289.755
hsa00030	Pentose phosphate pathway	hsa:6888	TALDO1	670.886	809.451	851.302
hsa00040	Pentose and glucuronate interconversions	hsa:51181	DCXR	372.493	523.759	552.082
hsa00051	Fructose and mannose metabolism	hsa:7264	TSTA3	154.07	234.037	284.132
hsa00100	Steroid biosynthesis	hsa:1717	DHCR7	192.191	140.482	159.584
hsa00100	Steroid biosynthesis	hsa:2222	FDFT1	565.488	719.333	644.402
hsa00140	Steroid hormone biosynthesis	hsa:1312	COMT	400.013	631.232	630.892
hsa00190	Oxidative phosphorylation	hsa:374291	NDUFS7	106.29	165.344	205.747
hsa00190	Oxidative phosphorylation	hsa:516	ATP5G1	197.853	370.119	388.936
hsa00190	Oxidative phosphorylation	hsa:4728	NDUFS8	244.999	393.18	373.185
hsa00190	Oxidative phosphorylation	hsa:1537	CYC1	247.974	452.824	453.171
hsa00190	Oxidative phosphorylation	hsa:4701	NDUFA7	254.597	486.798	474.594
hsa00190	Oxidative phosphorylation	hsa:533	ATP6V0B	571.573	444.873	494.537
hsa00190	Oxidative phosphorylation	hsa:1351	COX8A	577.565	705.203	702.049
hsa00190	Oxidative phosphorylation	hsa:509	ATP5C1	632.179	745.168	797.054
hsa00190	Oxidative phosphorylation	hsa:4695	NDUFA2	754.285	630.687	747.743
hsa00190	Oxidative phosphorylation	hsa:521	ATP5I	988.397	860.387	1003.51
hsa00190	Oxidative phosphorylation	hsa:1337	COX6A1	1474.94	1833.86	1836.58
hsa00190	Oxidative phosphorylation	hsa:10632	ATP5L	1861.85	1677.22	1608.94
hsa00190	Oxidative phosphorylation	hsa:517	ATP5G2	2079.97	2288.26	2311.9	hsa-miR-125b
hsa00190	Oxidative phosphorylation	hsa:1350	COX7C	2102.91	2202.4	2277.22
hsa00230	Purine metabolism	hsa:5438	POLR2I	221.886	294.441	313.394
hsa00230	Purine metabolism	hsa:4833	NME4	259.299	320.388	342.918	hsa-let-7a
hsa00230	Purine metabolism	hsa:5436	POLR2G	417.208	370.388	423.159
hsa00240	Pyrimidine metabolism	hsa:7083	TK1	201.121	236.163	326.368
hsa00240	Pyrimidine metabolism	hsa:5438	POLR2I	221.886	294.441	313.394
hsa00240	Pyrimidine metabolism	hsa:4833	NME4	259.299	320.388	342.918	hsa-let-7a
hsa00240	Pyrimidine metabolism	hsa:5436	POLR2G	417.208	370.388	423.159
hsa00260	Glycine, serine and threonine metabolism	hsa:211	ALAS1	300.473	255.514	285.262
hsa00270	Cysteine and methionine metabolism	hsa:191	AHCY	295.873	503.864	546.696
hsa00270	Cysteine and methionine metabolism	hsa:3939	LDHA	1374.31	2200.81	2268.42
hsa00280	Valine, leucine and isoleucine degradation	hsa:3028	HSD17B10	447.15	696.79	731.721
hsa00350	Tyrosine metabolism	hsa:1312	COMT	400.013	631.232	630.892
hsa00350	Tyrosine metabolism	hsa:4282	MIF	542.008	997.563	1232.42
hsa00360	Phenylalanine metabolism	hsa:4282	MIF	542.008	997.563	1232.42
hsa00450	Selenoamino acid metabolism	hsa:191	AHCY	295.873	503.864	546.696
hsa00480	Glutathione metabolism	hsa:2876	GPX1	601.099	1015.55	1133.28
hsa00480	Glutathione metabolism	hsa:2950	GSTP1	712.601	946.238	995.043
hsa00480	Glutathione metabolism	hsa:2879	GPX4	717.492	818.477	882.804
hsa00480	Glutathione metabolism	hsa:9446	GSTO1	1056.4	1037.9	1074.01
hsa00510	N-Glycan biosynthesis	hsa:10195	ALG3	91.923	145.793	154.654
hsa00510	N-Glycan biosynthesis	hsa:1798	DPAGT1	109.541	178.027	216.27
hsa00510	N-Glycan biosynthesis	hsa:23193	GANAB	120.384	136.846	154.902
hsa00511	Other glycan degradation	hsa:3073	HEXA	327.178	281.766	305.389
hsa00511	Other glycan degradation	hsa:4125	MAN2B1	517.724	574.377	665.624
hsa00520	Amino sugar and nucleotide sugar metabolism	hsa:7264	TSTA3	154.07	234.037	284.132
hsa00520	Amino sugar and nucleotide sugar metabolism	hsa:3073	HEXA	327.178	281.766	305.389
hsa00531	Glycosaminoglycan degradation	hsa:3073	HEXA	327.178	281.766	305.389
hsa00562	Inositol phosphate metabolism	hsa:3705	ITPK1	240.128	320.496	290.666	hsa-miR-30b, hsa-miR-30c, hsa-miR-30d, hsa-miR-130a
hsa00564	Glycerophospholipid metabolism	hsa:8525	DGKZ	118.294	122.132	134.563	hsa-miR-30c, hsa-miR-30d, hsa-miR-30b
hsa00564	Glycerophospholipid metabolism	hsa:11313	LYPLA2	151.165	149.889	140.884	hsa-miR-181a, hsa-miR-15a, hsa-miR-125a-5p, hsa-miR-24, hsa-miR-125b, hsa-miR-16, hsa-miR-15b
hsa00564	Glycerophospholipid metabolism	hsa:79143	MBOAT7	208.94	217.441	219.821	hsa-miR-24
hsa00590	Arachidonic acid metabolism	hsa:5742	PTGS1	94.478	92.449	157.519
hsa00590	Arachidonic acid metabolism	hsa:2876	GPX1	601.099	1015.55	1133.28
hsa00590	Arachidonic acid metabolism	hsa:2879	GPX4	717.492	818.477	882.804
hsa00603	Glycosphingolipid biosynthesisglobo series	hsa:3073	HEXA	327.178	281.766	305.389
hsa00604	Glycosphingolipid biosynthesis ganglio series	hsa:3073	HEXA	327.178	281.766	305.389
hsa00620	Pyruvate metabolism	hsa:3939	LDHA	1374.31	2200.81	2268.42
hsa00640	Propanoate metabolism	hsa:3939	LDHA	1374.31	2200.81	2268.42
hsa00970	Aminoacyl-tRNA biosynthesis	hsa:2193	FARSA	135.83	198.726	169.867
hsa00970	Aminoacyl-tRNA biosynthesis	hsa:5859	QARS	668.493	746.229	1010.56	hsa-let-7a
hsa00980	Metabolism of xenobiotics by cytochrome P450	hsa:2950	GSTP1	712.601	946.238	995.043
hsa00980	Metabolism of xenobiotics by cytochrome P450	hsa:9446	GSTO1	1056.4	1037.9	1074.01
hsa00982	Drug metabolism cytochrome P450	hsa:2950	GSTP1	712.601	946.238	995.043
hsa00982	Drug metabolism cytochrome P450	hsa:9446	GSTO1	1056.4	1037.9	1074.01
hsa00983	Drug metabolism - other enzymes	hsa:7083	TK1	201.121	236.163	326.368
hsa03010	Ribosome	hsa:6227	RPS21	516.5	454.154	500.603
hsa03010	Ribosome	hsa:6160	RPL31	1080.54	1069.74	1158.23
hsa03010	Ribosome	hsa:6203	RPS9	1109.35	1100.97	1092.26
hsa03010	Ribosome	hsa:7311	UBA52	1624.4	1830.44	2138.71
hsa03010	Ribosome	hsa:6129	RPL7	1735.69	2008.1	1735.69
hsa03010	Ribosome	hsa:4736	RPL10A	1846.65	2041.52	2177.34
hsa03010	Ribosome	hsa:6136	RPL12	2000.47	1559.42	1779.43
hsa03010	Ribosome	hsa:6193	RPS5	2207.82	2693.76	2987.44
hsa03010	Ribosome	hsa:6235	RPS29	2230.01	3711.18	4076.73
hsa03010	Ribosome	hsa:6159	RPL29	2674.36	2828.7	3191.56
hsa03010	Ribosome	hsa:25873	RPL36	2700.92	2550.98	2606.99
hsa03010	Ribosome	hsa:6137	RPL13	2764.34	3129.03	3547.37
hsa03010	Ribosome	hsa:6210	RPS15A	2927.35	3164.12	3563.63
hsa03010	Ribosome	hsa:6201	RPS7	2941.5	3482.84	3233.88
hsa03010	Ribosome	hsa:23521	RPL13A	2954.07	3092.26	3120.56
hsa03010	Ribosome	hsa:6217	RPS16	2986.56	2987.79	3073.21
hsa03010	Ribosome	hsa:6141	RPL18	3020.01	3668	3850.37
hsa03010	Ribosome	hsa:6231	RPS26	3173.43	3190.17	3182.66
hsa03010	Ribosome	hsa:6165	RPL35A	3374.88	3590.05	3510.33
hsa03010	Ribosome	hsa:6139	RPL17	3415.81	4070.74	3864.83
hsa03010	Ribosome	hsa:11224	RPL35	3431.69	3486.03	3209.56
hsa03010	Ribosome	hsa:6230	RPS25	3446.92	3828.26	4001.09
hsa03010	Ribosome	hsa:6209	RPS15	3575.34	4091.23	4435.92
hsa03010	Ribosome	hsa:2197	FAU	3790.9	3684.18	3549.04
hsa03010	Ribosome	hsa:6134	RPL10	3941.56	4041.41	4303.04
hsa03010	Ribosome	hsa:6132	RPL8	4399.65	4194.93	4608.68
hsa03010	Ribosome	hsa:6206	RPS12	4494.12	4958.97	5655.82
hsa03010	Ribosome	hsa:6155	RPL27	4508.9	5430.77	5561.25
hsa03010	Ribosome	hsa:6138	RPL15	4625.85	4292.9	4219.92
hsa03010	Ribosome	hsa:6164	RPL34	4669.69	3913.56	3823.49
hsa03010	Ribosome	hsa:6170	RPL39	4747.93	4935.08	5270.69
hsa03010	Ribosome	hsa:6158	RPL28	4957.4	4900.62	5120.79
hsa03010	Ribosome	hsa:6181	RPLP2	5129.47	4493.46	5156.98
hsa03010	Ribosome	hsa:6205	RPS11	5168.17	5367.04	5763.15
hsa03010	Ribosome	hsa:6161	RPL32	5307.68	5179.32	5735.04
hsa03010	Ribosome	hsa:6223	RPS19	5339.98	5041.59	5439.25
hsa03010	Ribosome	hsa:6143	RPL19	5342.61	5063.37	5444.05
hsa03010	Ribosome	hsa:6204	RPS10	5611.61	5126.6	5665.36
hsa03010	Ribosome	hsa:6147	RPL23A	5724.69	5914.6	6656.76	hsa-miR-378
hsa03010	Ribosome	hsa:6234	RPS28	5814.5	5994.02	6414.94
hsa03010	Ribosome	hsa:6169	RPL38	5868.2	5035.48	5597.42
hsa03010	Ribosome	hsa:6224	RPS20	6241.41	6775.9	6881.97
hsa03010	Ribosome	hsa:6207	RPS13	6711.63	6634.89	6722.59
hsa03010	Ribosome	hsa:6175	RPLP0	6808.22	8295.6	8941.31
hsa03010	Ribosome	hsa:6222	RPS18	7103.78	6775.88	8005.16
hsa03010	Ribosome	hsa:6122	RPL3	7107.81	7161.56	6839.38
hsa03010	Ribosome	hsa:6133	RPL9	7432.22	7430.52	7155.21
hsa03010	Ribosome	hsa:6156	RPL30	7540.56	7953.41	7988.42
hsa03010	Ribosome	hsa:6189	RPS3A	7823.33	8567.41	8294.3
hsa03010	Ribosome	hsa:6167	RPL37	8091.84	7961.75	8445.72
hsa03010	Ribosome	hsa:6157	RPL27A	8848.1	9669.67	10203.5
hsa03010	Ribosome	hsa:6232	RPS27	9064.86	13434.2	12718
hsa03010	Ribosome	hsa:6176	RPLP1	10013.8	11893.4	12285.3
hsa03010	Ribosome	hsa:6171	RPL41	12833.2	13142.6	13979.5
hsa03018	RNA degradation	hsa:54512	EXOSC4	29.22	47.528	52.167
hsa03018	RNA degradation	hsa:56915	EXOSC5	119.597	153.516	102.421
hsa03018	RNA degradation	hsa:57819	LSM2	191.64	266.783	293.04
hsa03018	RNA degradation	hsa:28960	DCPS	208.716	286.786	258.164
hsa03018	RNA degradation	hsa:51690	LSM7	637.66	719.818	715.462
hsa03020	RNA polymerase	hsa:5438	POLR2I	221.886	294.441	313.394
hsa03020	RNA polymerase	hsa:5436	POLR2G	417.208	370.388	423.159
hsa03030	DNA replication	hsa:4174	MCM5	259.869	444.175	462.222
hsa03030	DNA replication	hsa:4171	MCM2	301.136	264.72	288.605
hsa03040	Spliceosome	hsa:57819	LSM2	191.64	266.783	293.04
hsa03040	Spliceosome	hsa:8175	SF3A2	258.419	281.373	281.383
hsa03040	Spliceosome	hsa:10523	CHERP	267.297	274.855	321.169
hsa03040	Spliceosome	hsa:6626	SNRPA	302.538	334.716	383.121
hsa03040	Spliceosome	hsa:10262	SF3B4	331.979	338.921	306.964
hsa03040	Spliceosome	hsa:10907	TXNL4A	441.123	619.377	578.575
hsa03040	Spliceosome	hsa:51690	LSM7	637.66	719.818	715.462
hsa03040	Spliceosome	hsa:4809	NHP2L1	1048.73	1112.3	1093.55
hsa03040	Spliceosome	hsa:3178	HNRNPA1	1776.66	1776.66	1510.64	hsa-miR-15b, hsa-miR-15a, hsa-miR-16
hsa03050	Proteasome	hsa:5691	PSMB3	461.397	670.673	803.221
hsa03050	Proteasome	hsa:5720	PSME1	472.338	637.814	612.911
hsa03050	Proteasome	hsa:5721	PSME2	534.527	645.053	521.649
hsa03050	Proteasome	hsa:5690	PSMB2	646.652	775.486	733.382
hsa03050	Proteasome	hsa:5692	PSMB4	1066.17	1239.51	1279.93
hsa03060	Protein export	hsa:5018	OXA1L	266.914	338.499	343.36
hsa03060	Protein export	hsa:10952	SEC61B	741.186	894.165	939.659
hsa03320	PPAR signaling pathway	hsa:6257	RXRB	3.204	5.297	6.021
hsa03320	PPAR signaling pathway	hsa:5360	PLTP	109.753	145.797	127.255
hsa03320	PPAR signaling pathway	hsa:2171	FABP5	547.044	1040.28	945.542
hsa03420	Nucleotide excision repair	hsa:1642	DDB1	287.961	286.25	326.513
hsa04010	MAPK signaling pathway	hsa:1848	DUSP6	121.515	232.57	257.588	hsa-miR-125b
hsa04010	MAPK signaling pathway	hsa:1844	DUSP2	133.391	195.521	193.77	hsa-miR-17, hsa-miR-106a, hsa-miR-106b, hsa-miR-20b, hsa-miR-20a, hsa-miR-93
hsa04010	MAPK signaling pathway	hsa:7132	TNFRSF1A	352.215	431.405	430.525
hsa04010	MAPK signaling pathway	hsa:5880	RAC2	1172.51	849.739	924.389
hsa04010	MAPK signaling pathway	hsa:468	ATF4	1460.31	1435.48	1445.07
hsa04020	Calcium signaling pathway	hsa:2769	GNA15	118.718	132.113	171.027
hsa04020	Calcium signaling pathway	hsa:293	SLC25A6	486.594	767.697	817.541	hsa-miR-19b
hsa04060	Cytokine-cytokine receptor interaction	hsa:3561	IL2RG	110.12	93.413	91.767
hsa04060	Cytokine-cytokine receptor interaction	hsa:80301	PLEKHO2	198.731	167.849	177.944	hsa-miR-93, hsa-miR-30c, hsa-miR-106a, hsa-miR-20b, hsa-miR-24, hsa-miR-30d, hsa-miR-17, hsa-miR-30b, hsa-miR-20a, hsa-miR-106b
hsa04060	Cytokine-cytokine receptor interaction	hsa:7132	TNFRSF1A	352.215	431.405	430.525
hsa04060	Cytokine-cytokine receptor interaction	hsa:3815	KIT	1074.54	1087.22	1125.73	hsa-miR-18b, hsa-miR-222, hsa-miR-130a, hsa-miR-221, hsa-miR-18a, hsa-miR-19b, hsa-miR-181a
hsa04062	Chemokine signaling pathway	hsa:10451	VAV3	61.242	96.325	85.762	hsa-miR-27a, hsa-miR-103, hsa-miR-107, hsa-let-7a
hsa04062	Chemokine signaling pathway	hsa:5880	RAC2	1172.51	849.739	924.389
hsa04070	Phosphatidylinositol signaling system	hsa:8525	DGKZ	118.294	122.132	134.563	hsa-miR-30c, hsa-miR-30d, hsa-miR-30b
hsa04070	Phosphatidylinositol signaling system	hsa:3705	ITPK1	240.128	320.496	290.666	hsa-miR-30b, hsa-miR-30c, hsa-miR-30d, hsa-miR-130a
hsa04080	Neuroactive ligand-receptor interaction	hsa:706	TSPO	371.379	616.848	617.932
hsa04080	Neuroactive ligand-receptor interaction	hsa:1511	CTSG	1663.62	1260.26	1198.74
hsa04110	Cell cycle	hsa:4174	MCM5	259.869	444.175	462.222
hsa04110	Cell cycle	hsa:4171	MCM2	301.136	264.72	288.605
hsa04110	Cell cycle	hsa:1019	CDK4	381.523	605.344	594.562
hsa04110	Cell cycle	hsa:894	CCND2	389.048	379.615	404.396	hsa-miR-15b, hsa-miR-106b, hsa-let-7a, hsa-miR-26a, hsa-miR-20a, hsa-miR-16, hsa-miR-18a, hsa-miR-18b, hsa-miR-93, hsa-miR-15a, hsa-miR-106a, hsa-miR-20b, hsa-miR-19b, hsa-miR-17, hsa-miR-181a, hsa-miR-17, hsa-miR-92a, hsa-miR-20b, hsa-miR-93, hsa-miR-106b, hsa-miR-130a, hsa-miR-25, hsa-miR-106a, hsa-miR-20a, hsa-miR-19b
hsa04110	Cell cycle	hsa:991	CDC20	547.044	469.483	467.213
hsa04114	Oocyte meiosis	hsa:5518	PPP2R1A	140.157	189.01	186.285	hsa-miR-15b, hsa-miR-15a, hsa-miR-16
hsa04114	Oocyte meiosis	hsa:991	CDC20	547.044	469.483	467.213
hsa04115	p53 signaling pathway	hsa:1019	CDK4	381.523	605.344	594.562
hsa04115	p53 signaling pathway	hsa:894	CCND2	389.048	379.615	404.396	hsa-miR-15b, hsa-miR-106b, hsa-let-7a, hsa-miR-26a, hsa-miR-20a, hsa-miR-16, hsa-miR-18a, hsa-miR-18b, hsa-miR-93, hsa-miR-15a, hsa-miR-106a, hsa-miR-20b, hsa-miR-19b, hsa-miR-17, hsa-miR-181a, hsa-miR-17, hsa-miR-92a, hsa-miR-20b, hsa-miR-93, hsa-miR-106b, hsa-miR-130a, hsa-miR-25, hsa-miR-106a, hsa-miR-20a, hsa-miR-19b
hsa04120	Ubiquitin mediated proteolysis	hsa:1642	DDB1	287.961	286.25	326.513
hsa04120	Ubiquitin mediated proteolysis	hsa:6923	TCEB2	331.333	479.292	590.498
hsa04120	Ubiquitin mediated proteolysis	hsa:6921	TCEB1	501.352	628.302	662.264
hsa04120	Ubiquitin mediated proteolysis	hsa:991	CDC20	547.044	469.483	467.213
hsa04120	Ubiquitin mediated proteolysis	hsa:11065	UBE2C	1242.11	1204.49	1208.92
hsa04130	SNARE interactions in vesicular transport	hsa:8673	VAMP8	1298.23	1203.22	1197.27	hsa-miR-103, hsa-miR-15a, hsa-miR-107, hsa-miR-15b, hsa-miR-16
hsa04141	Protein processing in endoplasmic reticulum	hsa:23193	GANAB	120.384	136.846	154.902
hsa04141	Protein processing in endoplasmic reticulum	hsa:10952	SEC61B	741.186	894.165	939.659
hsa04141	Protein processing in endoplasmic reticulum	hsa:6748	SSR4	805.52	1043.13	1169.41
hsa04141	Protein processing in endoplasmic reticulum	hsa:10961	ERP29	826.214	876.991	901.455
hsa04141	Protein processing in endoplasmic reticulum	hsa:468	ATF4	1460.31	1435.48	1445.07
hsa04141	Protein processing in endoplasmic reticulum	hsa:5034	P4HB	1468.48	1301.34	1500.76
hsa04142	Lysosome	hsa:26088	GGA1	150.845	132.158	154.091	hsa-miR-130a
hsa04142	Lysosome	hsa:3073	HEXA	327.178	281.766	305.389
hsa04142	Lysosome	hsa:5476	CTSA	455.413	639.005	643.157	hsa-miR-20b
hsa04142	Lysosome	hsa:4125	MAN2B1	517.724	574.377	665.624
hsa04142	Lysosome	hsa:533	ATP6V0B	571.573	444.873	494.537
hsa04142	Lysosome	hsa:1511	CTSG	1663.62	1260.26	1198.74
hsa04144	Endocytosis	hsa:10193	RNF41	21.699	26.533	29.012	hsa-miR-130a, hsa-miR-16, hsa-miR-15b, hsa-miR-15a
hsa04144	Endocytosis	hsa:3561	IL2RG	110.12	93.413	91.767
hsa04144	Endocytosis	hsa:9146	HGS	212.168	144.248	182.113
hsa04144	Endocytosis	hsa:51160	VPS28	232.791	295.991	313.291
hsa04144	Endocytosis	hsa:1175	AP2S1	973.004	954.889	1042.99
hsa04144	Endocytosis	hsa:3815	KIT	1074.54	1087.22	1125.73	hsa-miR-18b, hsa-miR-222, hsa-miR-130a, hsa-miR-221, hsa-miR-18a, hsa-miR-19b, hsa-miR-181a
hsa04145	Phagosome	hsa:9146	HGS	212.168	144.248	182.113
hsa04145	Phagosome	hsa:84617	TUBB6	280.735	275.803	306.964
hsa04145	Phagosome	hsa:1535	CYBA	493.928	634.936	663.715
hsa04145	Phagosome	hsa:11151	CORO1A	561.821	815.664	848.523
hsa04145	Phagosome	hsa:533	ATP6V0B	571.573	444.873	494.537
hsa04145	Phagosome	hsa:10952	SEC61B	741.186	894.165	939.659
hsa04145	Phagosome	hsa:10383	TUBB2C	1103.11	1485.85	1438.54
hsa04145	Phagosome	hsa:4353	MPO	6482.02	5250.6	5343.25
hsa04146	Peroxisome	hsa:1891	ECH1	206.4	269.009	297.3
hsa04150	mTOR signaling pathway	hsa:1975	EIF4B	604.432	589.524	604.432	hsa-miR-15a, hsa-miR-15b, hsa-miR-103, hsa-miR-16, hsa-miR-107
hsa04210	Apoptosis	hsa:7132	TNFRSF1A	352.215	431.405	430.525
hsa04260	Cardiac muscle contraction	hsa:1537	CYC1	247.974	452.824	453.171
hsa04260	Cardiac muscle contraction	hsa:1351	COX8A	577.565	705.203	702.049
hsa04260	Cardiac muscle contraction	hsa:1337	COX6A1	1474.94	1833.86	1836.58
hsa04260	Cardiac muscle contraction	hsa:1350	COX7C	2102.91	2202.4	2277.22
hsa04310	Wnt signaling pathway	hsa:8061	FOSL1	78.465	92.145	81.241	hsa-miR-16, hsa-miR-15a, hsa-miR-15b, hsa-miR-19b, hsa-miR-130a
hsa04310	Wnt signaling pathway	hsa:5518	PPP2R1A	140.157	189.01	186.285	hsa-miR-15b, hsa-miR-15a, hsa-miR-16
hsa04310	Wnt signaling pathway	hsa:894	CCND2	389.048	379.615	404.396	hsa-miR-15b, hsa-miR-106b, hsa-let-7a, hsa-miR-26a, hsa-miR-20a, hsa-miR-16, hsa-miR-18a, hsa-miR-18b, hsa-miR-93, hsa-miR-15a, hsa-miR-106a, hsa-miR-20b, hsa-miR-19b, hsa-miR-17, hsa-miR-181a, hsa-miR-17, hsa-miR-92a, hsa-miR-20b, hsa-miR-93, hsa-miR-106b, hsa-miR-130a, hsa-miR-25, hsa-miR-106a, hsa-miR-20a, hsa-miR-19b
hsa04310	Wnt signaling pathway	hsa:5880	RAC2	1172.51	849.739	924.389
hsa04330	Notch signaling pathway	hsa:4242	MFNG	149.992	188.062	191.377
hsa04350	TGF-beta signaling pathway	hsa:5518	PPP2R1A	140.157	189.01	186.285	hsa-miR-15b, hsa-miR-15a, hsa-miR-16
hsa04360	Axon guidance	hsa:5880	RAC2	1172.51	849.739	924.389
hsa04370	VEGF signaling pathway	hsa:5880	RAC2	1172.51	849.739	924.389
hsa04510	Focal adhesion	hsa:10451	VAV3	61.242	96.325	85.762	hsa-miR-27a, hsa-miR-103, hsa-miR-107, hsa-let-7a
hsa04510	Focal adhesion	hsa:7791	ZYX	122.158	115.743	117.953
hsa04510	Focal adhesion	hsa:894	CCND2	389.048	379.615	404.396	hsa-miR-15b, hsa-miR-106b, hsa-let-7a, hsa-miR-26a, hsa-miR-20a, hsa-miR-16, hsa-miR-18a, hsa-miR-18b, hsa-miR-93, hsa-miR-15a, hsa-miR-106a, hsa-miR-20b, hsa-miR-19b, hsa-miR-17, hsa-miR-181a, hsa-miR-17, hsa-miR-92a, hsa-miR-20b, hsa-miR-93, hsa-miR-106b, hsa-miR-130a, hsa-miR-25, hsa-miR-106a, hsa-miR-20a, hsa-miR-19b
hsa04510	Focal adhesion	hsa:5880	RAC2	1172.51	849.739	924.389
hsa04514	Cell adhesion molecules (CAMs)	hsa:3385	ICAM3	225.636	235.462	248.246
hsa04514	Cell adhesion molecules (CAMs)	hsa:947	CD34	233.151	145.026	160.803	hsa-miR-125b
hsa04520	Adherens junction	hsa:5880	RAC2	1172.51	849.739	924.389
hsa04530	Tight junction	hsa:5518	PPP2R1A	140.157	189.01	186.285	hsa-miR-15b, hsa-miR-15a, hsa-miR-16
hsa04530	Tight junction	hsa:3059	HCLS1	235.764	158.4	169.851
hsa04530	Tight junction	hsa:1019	CDK4	381.523	605.344	594.562
hsa04540	Gap junction	hsa:84617	TUBB6	280.735	275.803	306.964
hsa04540	Gap junction	hsa:10383	TUBB2C	1103.11	1485.85	1438.54
hsa04610	Complement and coagulation cascades	hsa:1675	CFD	501.545	687.871	678.299
hsa04612	Antigen processing and presentation	hsa:972	CD74	286.104	252.561	257.543
hsa04612	Antigen processing and presentation	hsa:5720	PSME1	472.338	637.814	612.911
hsa04612	Antigen processing and presentation	hsa:5721	PSME2	534.527	645.053	521.649
hsa04614	Renin-angiotensin system	hsa:5476	CTSA	455.413	639.005	643.157	hsa-miR-20b
hsa04614	Renin-angiotensin system	hsa:1511	CTSG	1663.62	1260.26	1198.74
hsa04630	Jak-STAT signaling pathway	hsa:3561	IL2RG	110.12	93.413	91.767
hsa04630	Jak-STAT signaling pathway	hsa:1154	CISH	162.243	189.01	242.666
hsa04630	Jak-STAT signaling pathway	hsa:894	CCND2	389.048	379.615	404.396	hsa-miR-15b, hsa-miR-106b, hsa-let-7a, hsa-miR-26a, hsa-miR-20a, hsa-miR-16, hsa-miR-18a, hsa-miR-18b, hsa-miR-93, hsa-miR-15a, hsa-miR-106a, hsa-miR-20b, hsa-miR-19b, hsa-miR-17, hsa-miR-181a, hsa-miR-17, hsa-miR-92a, hsa-miR-20b, hsa-miR-93, hsa-miR-106b, hsa-miR-130a, hsa-miR-25, hsa-miR-106a, hsa-miR-20a, hsa-miR-19b
hsa04640	Hematopoietic cell lineage	hsa:947	CD34	233.151	145.026	160.803	hsa-miR-125b
hsa04640	Hematopoietic cell lineage	hsa:3815	KIT	1074.54	1087.22	1125.73	hsa-miR-18b, hsa-miR-222, hsa-miR-130a, hsa-miR-221, hsa-miR-18a, hsa-miR-19b, hsa-miR-181a
hsa04650	Natural killer cell mediated cytotoxicity	hsa:10451	VAV3	61.242	96.325	85.762	hsa-miR-27a, hsa-miR-103, hsa-miR-107, hsa-let-7a
hsa04650	Natural killer cell mediated cytotoxicity	hsa:4277	MICB	241.11	192.158	228.685
hsa04650	Natural killer cell mediated cytotoxicity	hsa:5880	RAC2	1172.51	849.739	924.389
hsa04660	T cell receptor signaling pathway	hsa:10451	VAV3	61.242	96.325	85.762	hsa-miR-27a, hsa-miR-103, hsa-miR-107, hsa-let-7a
hsa04660	T cell receptor signaling pathway	hsa:1019	CDK4	381.523	605.344	594.562
hsa04662	B cell receptor signaling pathway	hsa:10451	VAV3	61.242	96.325	85.762	hsa-miR-27a, hsa-miR-103, hsa-miR-107, hsa-let-7a
hsa04662	B cell receptor signaling pathway	hsa:8519	IFITM1	104.358	105.644	123.213
hsa04662	B cell receptor signaling pathway	hsa:695	BTK	128.968	128.968	117.653
hsa04662	B cell receptor signaling pathway	hsa:975	CD81	676.084	661.193	744.577
hsa04662	B cell receptor signaling pathway	hsa:5880	RAC2	1172.51	849.739	924.389
hsa04664	Fc epsilon RI signaling pathway	hsa:10451	VAV3	61.242	96.325	85.762	hsa-miR-27a, hsa-miR-103, hsa-miR-107, hsa-let-7a
hsa04664	Fc epsilon RI signaling pathway	hsa:695	BTK	128.968	128.968	117.653
hsa04664	Fc epsilon RI signaling pathway	hsa:5880	RAC2	1172.51	849.739	924.389
hsa04666	Fc gamma R-mediated phagocytosis	hsa:10451	VAV3	61.242	96.325	85.762	hsa-miR-27a, hsa-miR-103, hsa-miR-107, hsa-let-7a
hsa04666	Fc gamma R-mediated phagocytosis	hsa:2934	GSN	649.826	632.697	681.56
hsa04666	Fc gamma R-mediated phagocytosis	hsa:5880	RAC2	1172.51	849.739	924.389
hsa04670	Leukocyte transendothelial migration	hsa:10451	VAV3	61.242	96.325	85.762	hsa-miR-27a, hsa-miR-103, hsa-miR-107, hsa-let-7a
hsa04670	Leukocyte transendothelial migration	hsa:1535	CYBA	493.928	634.936	663.715
hsa04670	Leukocyte transendothelial migration	hsa:5880	RAC2	1172.51	849.739	924.389
hsa04720	Long-term potentiation	hsa:468	ATF4	1460.31	1435.48	1445.07
hsa04722	Neurotrophin signaling pathway	hsa:468	ATF4	1460.31	1435.48	1445.07
hsa04722	Neurotrophin signaling pathway	hsa:397	ARHGDIB	2752.59	2752.59	2585.66
hsa04730	Long-term depression	hsa:5518	PPP2R1A	140.157	189.01	186.285	hsa-miR-15b, hsa-miR-15a, hsa-miR-16
hsa04810	Regulation of actin cytoskeleton	hsa:10451	VAV3	61.242	96.325	85.762	hsa-miR-27a, hsa-miR-103, hsa-miR-107, hsa-let-7a
hsa04810	Regulation of actin cytoskeleton	hsa:2934	GSN	649.826	632.697	681.56
hsa04810	Regulation of actin cytoskeleton	hsa:5216	PFN1	1050.99	1153.28	1037.17	hsa-miR-19b
hsa04810	Regulation of actin cytoskeleton	hsa:5880	RAC2	1172.51	849.739	924.389
hsa04912	GnRH signaling pathway	hsa:468	ATF4	1460.31	1435.48	1445.07
hsa04916	Melanogenesis	hsa:3815	KIT	1074.54	1087.22	1125.73	hsa-miR-18b, hsa-miR-222, hsa-miR-130a, hsa-miR-221, hsa-miR-18a, hsa-miR-19b, hsa-miR-181a
hsa04920	Adipocytokine signaling pathway	hsa:6257	RXRB	3.204	5.297	6.021
hsa04920	Adipocytokine signaling pathway	hsa:7132	TNFRSF1A	352.215	431.405	430.525
hsa04950	Maturity onset diabetes of the young	hsa:3087	HHEX	52.451	236.95	179.439	hsa-miR-223
hsa04962	Vasopressin-regulated water reabsorption	hsa:397	ARHGDIB	2752.59	2752.59	2585.66
hsa05010	Alzheimer's disease	hsa:374291	NDUFS7	106.29	165.344	205.747
hsa05010	Alzheimer's disease	hsa:516	ATP5G1	197.853	370.119	388.936
hsa05010	Alzheimer's disease	hsa:4728	NDUFS8	244.999	393.18	373.185
hsa05010	Alzheimer's disease	hsa:1537	CYC1	247.974	452.824	453.171
hsa05010	Alzheimer's disease	hsa:4701	NDUFA7	254.597	486.798	474.594
hsa05010	Alzheimer's disease	hsa:7132	TNFRSF1A	352.215	431.405	430.525
hsa05010	Alzheimer's disease	hsa:3028	HSD17B10	447.15	696.79	731.721
hsa05010	Alzheimer's disease	hsa:1351	COX8A	577.565	705.203	702.049
hsa05010	Alzheimer's disease	hsa:509	ATP5C1	632.179	745.168	797.054
hsa05010	Alzheimer's disease	hsa:4695	NDUFA2	754.285	630.687	747.743
hsa05010	Alzheimer's disease	hsa:1337	COX6A1	1474.94	1833.86	1836.58
hsa05010	Alzheimer's disease	hsa:517	ATP5G2	2079.97	2288.26	2311.9	hsa-miR-125b
hsa05010	Alzheimer's disease	hsa:1350	COX7C	2102.91	2202.4	2277.22
hsa05012	Parkinson's disease	hsa:374291	NDUFS7	106.29	165.344	205.747
hsa05012	Parkinson's disease	hsa:516	ATP5G1	197.853	370.119	388.936
hsa05012	Parkinson's disease	hsa:4728	NDUFS8	244.999	393.18	373.185
hsa05012	Parkinson's disease	hsa:1537	CYC1	247.974	452.824	453.171
hsa05012	Parkinson's disease	hsa:4701	NDUFA7	254.597	486.798	474.594
hsa05012	Parkinson's disease	hsa:293	SLC25A6	486.594	767.697	817.541	hsa-miR-19b
hsa05012	Parkinson's disease	hsa:1351	COX8A	577.565	705.203	702.049
hsa05012	Parkinson's disease	hsa:509	ATP5C1	632.179	745.168	797.054
hsa05012	Parkinson's disease	hsa:4695	NDUFA2	754.285	630.687	747.743
hsa05012	Parkinson's disease	hsa:1337	COX6A1	1474.94	1833.86	1836.58
hsa05012	Parkinson's disease	hsa:517	ATP5G2	2079.97	2288.26	2311.9	hsa-miR-125b
hsa05012	Parkinson's disease	hsa:1350	COX7C	2102.91	2202.4	2277.22
hsa05014	Amyotrophic lateral sclerosis (ALS)	hsa:7132	TNFRSF1A	352.215	431.405	430.525
hsa05014	Amyotrophic lateral sclerosis (ALS)	hsa:2876	GPX1	601.099	1015.55	1133.28
hsa05016	Huntington's disease	hsa:374291	NDUFS7	106.29	165.344	205.747
hsa05016	Huntington's disease	hsa:516	ATP5G1	197.853	370.119	388.936
hsa05016	Huntington's disease	hsa:5438	POLR2I	221.886	294.441	313.394
hsa05016	Huntington's disease	hsa:4728	NDUFS8	244.999	393.18	373.185
hsa05016	Huntington's disease	hsa:1537	CYC1	247.974	452.824	453.171
hsa05016	Huntington's disease	hsa:4701	NDUFA7	254.597	486.798	474.594
hsa05016	Huntington's disease	hsa:5436	POLR2G	417.208	370.388	423.159
hsa05016	Huntington's disease	hsa:293	SLC25A6	486.594	767.697	817.541	hsa-miR-19b
hsa05016	Huntington's disease	hsa:1351	COX8A	577.565	705.203	702.049
hsa05016	Huntington's disease	hsa:2876	GPX1	601.099	1015.55	1133.28
hsa05016	Huntington's disease	hsa:509	ATP5C1	632.179	745.168	797.054
hsa05016	Huntington's disease	hsa:4695	NDUFA2	754.285	630.687	747.743
hsa05016	Huntington's disease	hsa:1175	AP2S1	973.004	954.889	1042.99
hsa05016	Huntington's disease	hsa:1337	COX6A1	1474.94	1833.86	1836.58
hsa05016	Huntington's disease	hsa:517	ATP5G2	2079.97	2288.26	2311.9	hsa-miR-125b
hsa05016	Huntington's disease	hsa:1350	COX7C	2102.91	2202.4	2277.22
hsa05100	Bacterial invasion of epithelial cells	hsa:3059	HCLS1	235.764	158.4	169.851
hsa05100	Bacterial invasion of epithelial cells	hsa:391	RHOG	340.779	318.926	373.031
hsa05110	Vibrio cholerae infection	hsa:533	ATP6V0B	571.573	444.873	494.537
hsa05110	Vibrio cholerae infection	hsa:10952	SEC61B	741.186	894.165	939.659
hsa05120	Epithelial cell signaling in Helicobacter pylori infection	hsa:533	ATP6V0B	571.573	444.873	494.537
hsa05130	Pathogenic Escherichia coli infection	hsa:3059	HCLS1	235.764	158.4	169.851
hsa05130	Pathogenic Escherichia coli infection	hsa:84617	TUBB6	280.735	275.803	306.964
hsa05130	Pathogenic Escherichia coli infection	hsa:10383	TUBB2C	1103.11	1485.85	1438.54
hsa05131	Shigellosis	hsa:3059	HCLS1	235.764	158.4	169.851
hsa05131	Shigellosis	hsa:391	RHOG	340.779	318.926	373.031
hsa05131	Shigellosis	hsa:5216	PFN1	1050.99	1153.28	1037.17	hsa-miR-19b
hsa05140	Leishmaniasis	hsa:1535	CYBA	493.928	634.936	663.715
hsa05142	Chagas disease	hsa:2769	GNA15	118.718	132.113	171.027
hsa05142	Chagas disease	hsa:5518	PPP2R1A	140.157	189.01	186.285	hsa-miR-15b, hsa-miR-15a, hsa-miR-16
hsa05142	Chagas disease	hsa:7132	TNFRSF1A	352.215	431.405	430.525
hsa05144	Malaria	hsa:2995	GYPC	396.911	650.826	713.715
hsa05144	Malaria	hsa:975	CD81	676.084	661.193	744.577
hsa05146	Amoebiasis	hsa:2769	GNA15	118.718	132.113	171.027
hsa05146	Amoebiasis	hsa:1992	SERPINB1	449.067	625.101	698.236
hsa05146	Amoebiasis	hsa:1511	CTSG	1663.62	1260.26	1198.74
hsa05210	Colorectal cancer	hsa:5880	RAC2	1172.51	849.739	924.389
hsa05211	Renal cell carcinoma	hsa:6923	TCEB2	331.333	479.292	590.498
hsa05211	Renal cell carcinoma	hsa:6921	TCEB1	501.352	628.302	662.264
hsa05212	Pancreatic cancer	hsa:1019	CDK4	381.523	605.344	594.562
hsa05212	Pancreatic cancer	hsa:5880	RAC2	1172.51	849.739	924.389
hsa05214	Glioma	hsa:1019	CDK4	381.523	605.344	594.562
hsa05215	Prostate cancer	hsa:2950	GSTP1	712.601	946.238	995.043
hsa05215	Prostate cancer	hsa:468	ATF4	1460.31	1435.48	1445.07
hsa05216	Thyroid cancer	hsa:6257	RXRB	3.204	5.297	6.021
hsa05218	Melanoma	hsa:1019	CDK4	381.523	605.344	594.562
hsa05219	Bladder cancer	hsa:11186	RASSF1	123.274	169.555	184.698	hsa-miR-181a
hsa05219	Bladder cancer	hsa:1019	CDK4	381.523	605.344	594.562
hsa05220	Chronic myeloid leukemia	hsa:1019	CDK4	381.523	605.344	594.562
hsa05221	Acute myeloid leukemia	hsa:3815	KIT	1074.54	1087.22	1125.73	hsa-miR-18b, hsa-miR-222, hsa-miR-130a, hsa-miR-221, hsa-miR-18a, hsa-miR-19b, hsa-miR-181a
hsa05222	Small cell lung cancer	hsa:6257	RXRB	3.204	5.297	6.021
hsa05222	Small cell lung cancer	hsa:1019	CDK4	381.523	605.344	594.562
hsa05223	Non-small cell lung cancer	hsa:6257	RXRB	3.204	5.297	6.021
hsa05223	Non-small cell lung cancer	hsa:11186	RASSF1	123.274	169.555	184.698	hsa-miR-181a
hsa05223	Non-small cell lung cancer	hsa:1019	CDK4	381.523	605.344	594.562
hsa05322	Systemic lupus erythematosus	hsa:1511	CTSG	1663.62	1260.26	1198.74
hsa05322	Systemic lupus erythematosus	hsa:1991	ELANE	2470.24	1874.62	1977.26
hsa05340	Primary immunodeficiency	hsa:3561	IL2RG	110.12	93.413	91.767
hsa05340	Primary immunodeficiency	hsa:695	BTK	128.968	128.968	117.653
hsa05416	Viral myocarditis	hsa:5880	RAC2	1172.51	849.739	924.389

## Sheet: Ago2
KEGG Pathway ID	KEGG Pathway description	KEGG ID	Gene Symbol	Ago2			gene assosciated miRNAs predicted by at least 2 databases of TargetScan, PicTar or miRanda
hsa00010	Glycolysis / Gluconeogenesis	hsa:3939	LDHA	2525.21	2905.56	2715.38
hsa00071	Fatty acid metabolism	hsa:1376	CPT2	162.386	134.282	148.334
hsa00100	Steroid biosynthesis	hsa:2222	FDFT1	551.652	736.132	643.892
hsa00100	Steroid biosynthesis	hsa:6307	SC4MOL	1434.3	1038.71	1236.51	hsa-miR-19a, hsa-miR-20a, hsa-miR-20b, hsa-miR-19b, hsa-miR-17, hsa-miR-130b, hsa-miR-26a, hsa-miR-23b, hsa-miR-106a, hsa-miR-301a, hsa-miR-301b, hsa-miR-93, hsa-miR-106b, hsa-miR-223, hsa-miR-23a, hsa-miR-130a
hsa00140	Steroid hormone biosynthesis	hsa:1312	COMT	270.953	360.751	315.852
hsa00190	Oxidative phosphorylation	hsa:4701	NDUFA7	213.246	240.138	226.692
hsa00190	Oxidative phosphorylation	hsa:509	ATP5C1	530.21	717.382	623.796
hsa00190	Oxidative phosphorylation	hsa:517	ATP5G2	815.832	853.366	834.599	hsa-miR-125b
hsa00190	Oxidative phosphorylation	hsa:4717	NDUFC1	1179.93	1182.34	1181.13
hsa00190	Oxidative phosphorylation	hsa:498	ATP5A1	1595.17	1543.2	1569.19
hsa00190	Oxidative phosphorylation	hsa:4711	NDUFB5	1536.76	1548.65	1542.7
hsa00190	Oxidative phosphorylation	hsa:8992	ATP6V0E1	1506.63	1824.07	1665.35
hsa00190	Oxidative phosphorylation	hsa:5464	PPA1	3446.25	3153.96	3300.11
hsa00230	Purine metabolism	hsa:58497	PRUNE	305.518	236.807	271.162	hsa-miR-222, hsa-miR-221
hsa00230	Purine metabolism	hsa:5557	PRIM1	140.073	119.686	129.879
hsa00230	Purine metabolism	hsa:51292	GMPR2	161.293	188.624	174.958
hsa00230	Purine metabolism	hsa:2618	GART	175.431	201.576	188.504
hsa00230	Purine metabolism	hsa:158	ADSL	562.632	630.833	596.733
hsa00230	Purine metabolism	hsa:3251	HPRT1	821.951	868.891	845.421	hsa-miR-130b, hsa-miR-19a, hsa-miR-130a, hsa-miR-301a, hsa-miR-19b, hsa-miR-301b
hsa00240	Pyrimidine metabolism	hsa:5557	PRIM1	140.073	119.686	129.879
hsa00250	Alanine, aspartate and glutamate metabolism	hsa:56954	NIT2	167.813	201.885	184.849
hsa00250	Alanine, aspartate and glutamate metabolism	hsa:158	ADSL	562.632	630.833	596.733
hsa00260	Glycine, serine and threonine metabolism	hsa:29968	PSAT1	119.518	155.835	137.677
hsa00270	Cysteine and methionine metabolism	hsa:4144	MAT2A	1177.9	1207.72	1192.81	hsa-miR-320a, hsa-miR-320b, hsa-miR-320c, hsa-miR-23b, hsa-miR-30e, hsa-miR-30c, hsa-miR-320d, hsa-miR-30b, hsa-miR-30d, hsa-miR-26a, hsa-miR-23a, hsa-miR-29a, hsa-miR-93, hsa-miR-29b, hsa-miR-185, hsa-miR-221, hsa-miR-181c, hsa-miR-222, hsa-miR-181b, hsa-miR-181a
hsa00270	Cysteine and methionine metabolism	hsa:51074	APIP	185.64	177.074	181.357
hsa00270	Cysteine and methionine metabolism	hsa:3939	LDHA	2525.21	2905.56	2715.38
hsa00280	Valine, leucine and isoleucine degradation	hsa:587	BCAT2	203.885	261.952	232.918	hsa-miR-25, hsa-miR-92b, hsa-miR-92a
hsa00290	Valine, leucine and isoleucine biosynthesis	hsa:587	BCAT2	203.885	261.952	232.918	hsa-miR-25, hsa-miR-92b, hsa-miR-92a
hsa00350	Tyrosine metabolism	hsa:1312	COMT	270.953	360.751	315.852
hsa00380	Tryptophan metabolism	hsa:7453	WARS	107.107	121.004	114.055
hsa00380	Tryptophan metabolism	hsa:847	CAT	566.261	643.938	605.099	hsa-miR-30b, hsa-miR-30d, hsa-miR-30c, hsa-miR-30e
hsa00450	Selenoamino acid metabolism	hsa:4144	MAT2A	1177.9	1207.72	1192.81	hsa-miR-320a, hsa-miR-320b, hsa-miR-320c, hsa-miR-23b, hsa-miR-30e, hsa-miR-30c, hsa-miR-320d, hsa-miR-30b, hsa-miR-30d, hsa-miR-26a, hsa-miR-23a, hsa-miR-29a, hsa-miR-93, hsa-miR-29b, hsa-miR-185, hsa-miR-221, hsa-miR-181c, hsa-miR-222, hsa-miR-181b, hsa-miR-181a
hsa00480	Glutathione metabolism	hsa:2876	GPX1	391.834	400.046	395.94
hsa00511	Other glycan degradation	hsa:4125	MAN2B1	181.945	196.653	189.299
hsa00512	O-Glycan biosynthesis	hsa:2591	GALNT3	186.018	180.449	183.233	hsa-miR-30b, hsa-miR-30d, hsa-miR-30c, hsa-miR-30e, hsa-miR-27b, hsa-miR-27a
hsa00512	O-Glycan biosynthesis	hsa:2589	GALNT1	578.988	366.094	472.541	hsa-let-7a, hsa-let-7e, hsa-let-7f, hsa-miR-195, hsa-miR-30d, hsa-let-7g, hsa-let-7b, hsa-miR-19b, hsa-let-7d, hsa-let-7i, hsa-miR-27b, hsa-miR-15a, hsa-miR-30e, hsa-miR-30c, hsa-miR-16, hsa-let-7c, hsa-miR-30b, hsa-miR-27a, hsa-miR-15b, hsa-miR-181c, hsa-miR-181b
hsa00561	Glycerolipid metabolism	hsa:8525	DGKZ	109.56	140.426	124.993	hsa-miR-30b, hsa-miR-30c, hsa-miR-30e, hsa-miR-30d
hsa00562	Inositol phosphate metabolism	hsa:5728	PTEN	186.782	213.642	200.212	hsa-miR-16, hsa-miR-15b, hsa-miR-15a, hsa-miR-339-5p, hsa-miR-195
hsa00564	Glycerophospholipid metabolism	hsa:1119	CHKA	79.143	89.02	84.081	hsa-miR-30e, hsa-miR-30d, hsa-miR-30c, hsa-miR-30b
hsa00564	Glycerophospholipid metabolism	hsa:8525	DGKZ	109.56	140.426	124.993	hsa-miR-30b, hsa-miR-30c, hsa-miR-30e, hsa-miR-30d
hsa00590	Arachidonic acid metabolism	hsa:2876	GPX1	391.834	400.046	395.94
hsa00590	Arachidonic acid metabolism	hsa:4048	LTA4H	880.801	975.197	927.999
hsa00600	Sphingolipid metabolism	hsa:2581	GALC	142.136	100.513	121.325	hsa-let-7f, hsa-miR-196b, hsa-let-7a, hsa-let-7d, hsa-let-7i, hsa-let-7c, hsa-let-7b, hsa-let-7g, hsa-let-7e
hsa00601	Glycosphingolipid biosynthesis - lacto and neolacto series	hsa:2526	FUT4	305.925	251.72	278.822	hsa-miR-23a, hsa-miR-23b, hsa-miR-125b, hsa-miR-125a-5p, hsa-miR-30b, hsa-miR-30e, hsa-miR-30c, hsa-miR-30d
hsa00604	Glycosphingolipid biosynthesis ganglio series	hsa:8869	ST3GAL5	103.908	106.684	105.296	hsa-miR-19b, hsa-miR-19a
hsa00620	Pyruvate metabolism	hsa:4200	ME2	409.472	443.709	426.59
hsa00620	Pyruvate metabolism	hsa:3939	LDHA	2525.21	2905.56	2715.38
hsa00630	Glyoxylate and dicarboxylate metabolism	hsa:10797	MTHFD2	2221.08	1863.54	2042.31	hsa-miR-25
hsa00640	Propanoate metabolism	hsa:3939	LDHA	2525.21	2905.56	2715.38
hsa00670	One carbon pool by folate	hsa:2618	GART	175.431	201.576	188.504
hsa00670	One carbon pool by folate	hsa:10797	MTHFD2	2221.08	1863.54	2042.31	hsa-miR-25
hsa00750	Vitamin B6 metabolism	hsa:29968	PSAT1	119.518	155.835	137.677
hsa00770	Pantothenate and CoA biosynthesis	hsa:587	BCAT2	203.885	261.952	232.918	hsa-miR-25, hsa-miR-92b, hsa-miR-92a
hsa00785	Lipoic acid metabolism	hsa:51601	LIPT1	141.594	158.455	150.024
hsa00900	Terpenoid backbone biosynthesis	hsa:3422	IDI1	699.238	663.543	681.391
hsa00910	Nitrogen metabolism	hsa:760	CA2	432.556	463.384	447.97	hsa-miR-23a, hsa-miR-23b
hsa00970	Aminoacyl-tRNA biosynthesis	hsa:7453	WARS	107.107	121.004	114.055
hsa00970	Aminoacyl-tRNA biosynthesis	hsa:5859	QARS	491.397	555.655	523.526	hsa-let-7b, hsa-let-7g, hsa-let-7f, hsa-let-7d, hsa-let-7i, hsa-let-7a, hsa-let-7e, hsa-let-7c
hsa00970	Aminoacyl-tRNA biosynthesis	hsa:2617	GARS	1657.07	1758.63	1707.85
hsa00970	Aminoacyl-tRNA biosynthesis	hsa:3735	KARS	732.541	879.546	806.043
hsa00983	Drug metabolism - other enzymes	hsa:3251	HPRT1	821.951	868.891	845.421	hsa-miR-130b, hsa-miR-19a, hsa-miR-130a, hsa-miR-301a, hsa-miR-19b, hsa-miR-301b
hsa02010	ABC transporters	hsa:4363	ABCC1	91.256	78.006	84.631	hsa-miR-185
hsa03010	Ribosome	hsa:6160	RPL31	693.743	626.564	660.154
hsa03010	Ribosome	hsa:7311	UBA52	1122.06	1185.62	1153.84
hsa03010	Ribosome	hsa:6137	RPL13	1345.18	1430.43	1387.81
hsa03010	Ribosome	hsa:2197	FAU	1248.89	1664.96	1456.92
hsa03010	Ribosome	hsa:6181	RPLP2	1998.99	1696.39	1847.69
hsa03010	Ribosome	hsa:6132	RPL8	1744.74	1736.46	1740.6
hsa03010	Ribosome	hsa:6141	RPL18	1821.92	1787.18	1804.55
hsa03010	Ribosome	hsa:6231	RPS26	1568.13	1822.17	1695.15
hsa03010	Ribosome	hsa:6165	RPL35A	2469.18	2323.26	2396.22
hsa03010	Ribosome	hsa:11224	RPL35	2863.17	2484.29	2673.73
hsa03010	Ribosome	hsa:6230	RPS25	3049.4	2836.85	2943.13
hsa03010	Ribosome	hsa:23521	RPL13A	2752.31	2866.87	2809.59
hsa03010	Ribosome	hsa:6206	RPS12	2849.67	3293.27	3071.47
hsa03010	Ribosome	hsa:6139	RPL17	5502.71	5322.56	5412.63
hsa03010	Ribosome	hsa:6207	RPS13	4192.46	3774.99	3983.73
hsa03010	Ribosome	hsa:6138	RPL15	3627.57	3923.36	3775.46
hsa03010	Ribosome	hsa:6147	RPL23A	3627.85	4024.04	3825.94	hsa-miR-378, hsa-miR-422a
hsa03010	Ribosome	hsa:6234	RPS28	4511.21	4240.89	4376.05
hsa03010	Ribosome	hsa:6156	RPL30	5140.77	4472.07	4806.42
hsa03010	Ribosome	hsa:6158	RPL28	123.453	135.184	129.319
hsa03010	Ribosome	hsa:6188	RPS3	4253.17	4785.59	4519.38
hsa03010	Ribosome	hsa:6175	RPLP0	6726.72	5747.3	6237.01
hsa03010	Ribosome	hsa:6152	RPL24	5644.61	5609.37	5626.99
hsa03010	Ribosome	hsa:6224	RPS20	5686.94	6104.79	5895.87
hsa03010	Ribosome	hsa:6122	RPL3	4841.84	5456.88	5149.36
hsa03010	Ribosome	hsa:6189	RPS3A	6724.6	6518.06	6621.33
hsa03010	Ribosome	hsa:6130	RPL7A	7013.91	7336.79	7175.35
hsa03010	Ribosome	hsa:6232	RPS27	8724.89	8823.52	8774.2
hsa03010	Ribosome	hsa:6157	RPL27A	8301.75	8933.75	8617.75
hsa03010	Ribosome	hsa:6176	RPLP1	10536.1	11727.6	11131.8
hsa03010	Ribosome	hsa:6171	RPL41	11880.3	11880.3	11880.3
hsa03018	RNA degradation	hsa:5394	EXOSC10	187.418	188.947	188.183
hsa03018	RNA degradation	hsa:28960	DCPS	337.579	315.65	326.614
hsa03018	RNA degradation	hsa:3329	HSPD1	1746.53	1753.08	1749.8
hsa03022	Basal transcription factors	hsa:2960	GTF2E1	338.555	325.717	332.136	hsa-miR-222, hsa-miR-361-5p, hsa-miR-221
hsa03030	DNA replication	hsa:5557	PRIM1	140.073	119.686	129.879
hsa03030	DNA replication	hsa:4174	MCM5	156.798	152.687	154.743
hsa03040	Spliceosome	hsa:23350	SR140	273.535	215.735	244.635	hsa-miR-93, hsa-miR-20b, hsa-miR-17, hsa-miR-15a, hsa-miR-106a, hsa-miR-223, hsa-miR-195, hsa-miR-29a, hsa-miR-15b, hsa-miR-106b, hsa-miR-20a, hsa-miR-16, hsa-miR-29b
hsa03040	Spliceosome	hsa:10907	TXNL4A	193.48	184.205	188.842
hsa03040	Spliceosome	hsa:10262	SF3B4	168.668	256.418	212.543
hsa03040	Spliceosome	hsa:10523	CHERP	305.742	274.855	290.298
hsa03040	Spliceosome	hsa:3312	HSPA8	1184.52	1697.07	1440.8
hsa03040	Spliceosome	hsa:3178	HNRNPA1	2833.54	3165.31	2999.43	hsa-miR-320a, hsa-miR-30d, hsa-miR-30c, hsa-miR-320d, hsa-miR-320b, hsa-miR-223, hsa-miR-30b, hsa-miR-30e, hsa-miR-320c
hsa03060	Protein export	hsa:5018	OXA1L	287.882	359.666	323.774
hsa03320	PPAR signaling pathway	hsa:6257	RXRB	162.466	184.732	173.599
hsa03320	PPAR signaling pathway	hsa:5360	PLTP	44.076	56.729	50.403
hsa03320	PPAR signaling pathway	hsa:11001	SLC27A2	165.489	128.63	147.06
hsa03320	PPAR signaling pathway	hsa:1376	CPT2	162.386	134.282	148.334
hsa03320	PPAR signaling pathway	hsa:2171	FABP5	1286.4	1331.3	1308.85
hsa03410	Base excision repair	hsa:328	APEX1	2168.64	2523.47	2346.06
hsa03450	Non-homologous end-joining	hsa:5591	PRKDC	407.156	357.381	382.268
hsa04010	MAPK signaling pathway	hsa:7048	TGFBR2	815.054	825.616	820.335	hsa-miR-20a, hsa-miR-301b, hsa-miR-19b, hsa-miR-23a, hsa-miR-106a, hsa-miR-19a, hsa-miR-20b, hsa-miR-93, hsa-miR-130b, hsa-miR-106b, hsa-miR-23b, hsa-miR-17, hsa-miR-130a, hsa-miR-155, hsa-miR-301a
hsa04010	MAPK signaling pathway	hsa:5579	PRKCB	102.166	123.546	112.856
hsa04010	MAPK signaling pathway	hsa:4217	MAP3K5	114.586	125.732	120.159	hsa-miR-30b, hsa-miR-17, hsa-miR-23a, hsa-miR-20a, hsa-miR-106a, hsa-miR-23b, hsa-miR-106b, hsa-miR-30d, hsa-miR-30e, hsa-miR-20b, hsa-miR-93, hsa-miR-30c
hsa04010	MAPK signaling pathway	hsa:1849	DUSP7	155.359	136.135	145.747
hsa04010	MAPK signaling pathway	hsa:1844	DUSP2	246.767	244.433	245.6	hsa-miR-29b, hsa-miR-29a, hsa-miR-17, hsa-miR-20b, hsa-miR-93, hsa-miR-106a, hsa-miR-20a, hsa-miR-106b
hsa04010	MAPK signaling pathway	hsa:5880	RAC2	399.636	404.835	402.235
hsa04010	MAPK signaling pathway	hsa:7132	TNFRSF1A	420.985	432.806	426.895	hsa-miR-29a, hsa-miR-29b
hsa04010	MAPK signaling pathway	hsa:51347	TAOK3	603.555	582.728	593.142	hsa-miR-106a, hsa-miR-93, hsa-miR-20b, hsa-miR-106b, hsa-miR-17, hsa-miR-20a, hsa-miR-18b, hsa-miR-18a
hsa04010	MAPK signaling pathway	hsa:1848	DUSP6	892.224	603.913	748.069	hsa-miR-125b, hsa-let-7d
hsa04010	MAPK signaling pathway	hsa:4609	MYC	1759.92	1585.57	1672.75
hsa04010	MAPK signaling pathway	hsa:3312	HSPA8	1184.52	1697.07	1440.8
hsa04010	MAPK signaling pathway	hsa:468	ATF4	2477.17	3001.48	2739.32
hsa04012	ErbB signaling pathway	hsa:5579	PRKCB	102.166	123.546	112.856
hsa04012	ErbB signaling pathway	hsa:4609	MYC	1759.92	1585.57	1672.75
hsa04012	ErbB signaling pathway	hsa:1027	CDKN1B	3760.29	3481.74	3621.01	hsa-miR-196b, hsa-miR-221, hsa-miR-222, hsa-miR-24
hsa04020	Calcium signaling pathway	hsa:2776	GNAQ	1307.11	969.887	1138.5
hsa04020	Calcium signaling pathway	hsa:5579	PRKCB	102.166	123.546	112.856
hsa04020	Calcium signaling pathway	hsa:7416	VDAC1	218.969	244.999	231.984	hsa-miR-183
hsa04060	Cytokine-cytokine receptor interaction	hsa:7048	TGFBR2	815.054	825.616	820.335	hsa-miR-20a, hsa-miR-301b, hsa-miR-19b, hsa-miR-23a, hsa-miR-106a, hsa-miR-19a, hsa-miR-20b, hsa-miR-93, hsa-miR-130b, hsa-miR-106b, hsa-miR-23b, hsa-miR-17, hsa-miR-130a, hsa-miR-155, hsa-miR-301a
hsa04060	Cytokine-cytokine receptor interaction	hsa:91	ACVR1B	369.438	326.473	347.955	hsa-let-7c, hsa-let-7i, hsa-miR-20a, hsa-let-7b, hsa-let-7e, hsa-let-7f, hsa-miR-106b, hsa-let-7d, hsa-let-7g, hsa-miR-24, hsa-miR-93, hsa-let-7a, hsa-miR-185
hsa04060	Cytokine-cytokine receptor interaction	hsa:80301	PLEKHO2	94.729	126.793	110.761	hsa-miR-93, hsa-miR-30e, hsa-miR-106b, hsa-miR-24, hsa-miR-30b, hsa-miR-106a, hsa-miR-17, hsa-miR-20a, hsa-miR-30c, hsa-miR-143, hsa-miR-30d, hsa-miR-20b
hsa04060	Cytokine-cytokine receptor interaction	hsa:7132	TNFRSF1A	420.985	432.806	426.895	hsa-miR-29a, hsa-miR-29b
hsa04060	Cytokine-cytokine receptor interaction	hsa:3815	KIT	4357.34	3981.28	4169.31	hsa-miR-130a, hsa-miR-19a, hsa-miR-18a, hsa-miR-19b, hsa-miR-221, hsa-miR-18b, hsa-miR-222, hsa-miR-301b, hsa-miR-301a, hsa-miR-130b, hsa-miR-181c, hsa-miR-181a, hsa-miR-181b
hsa04062	Chemokine signaling pathway	hsa:9844	ELMO1	62.612	86.425	74.518	hsa-miR-30d, hsa-miR-30b, hsa-miR-128, hsa-miR-30c, hsa-miR-27a, hsa-miR-27b
hsa04062	Chemokine signaling pathway	hsa:5579	PRKCB	102.166	123.546	112.856
hsa04062	Chemokine signaling pathway	hsa:56288	PARD3	181.811	171.609	176.71
hsa04062	Chemokine signaling pathway	hsa:10451	VAV3	369.847	289.493	329.67	hsa-miR-27a, hsa-let-7b, hsa-miR-27b, hsa-let-7e, hsa-miR-103, hsa-let-7a, hsa-let-7g, hsa-miR-107, hsa-let-7c, hsa-let-7f, hsa-let-7d, hsa-let-7i
hsa04062	Chemokine signaling pathway	hsa:5880	RAC2	399.636	404.835	402.235
hsa04070	Phosphatidylinositol signaling system	hsa:5728	PTEN	186.782	213.642	200.212	hsa-miR-16, hsa-miR-15b, hsa-miR-15a, hsa-miR-339-5p, hsa-miR-195
hsa04070	Phosphatidylinositol signaling system	hsa:5579	PRKCB	102.166	123.546	112.856
hsa04070	Phosphatidylinositol signaling system	hsa:3635	INPP5D	115.964	137.763	126.864	hsa-miR-155
hsa04070	Phosphatidylinositol signaling system	hsa:8525	DGKZ	109.56	140.426	124.993	hsa-miR-30b, hsa-miR-30c, hsa-miR-30e, hsa-miR-30d
hsa04080	Neuroactive ligand-receptor interaction	hsa:56288	PARD3	181.811	171.609	176.71
hsa04080	Neuroactive ligand-receptor interaction	hsa:1511	CTSG	635.938	711.249	673.593
hsa04110	Cell cycle	hsa:993	CDC25A	231.425	289.219	260.322	hsa-let-7f, hsa-miR-15b, hsa-let-7e, hsa-let-7b, hsa-let-7a, hsa-miR-15a, hsa-miR-339-5p, hsa-miR-195, hsa-let-7d, hsa-let-7c, hsa-miR-16, hsa-let-7g, hsa-let-7i, hsa-miR-196b, hsa-miR-103, hsa-miR-107
hsa04110	Cell cycle	hsa:6502	SKP2	524.155	477.946	501.051
hsa04110	Cell cycle	hsa:5591	PRKDC	407.156	357.381	382.268
hsa04110	Cell cycle	hsa:11200	CHEK2	104.788	130.763	117.775
hsa04110	Cell cycle	hsa:4174	MCM5	156.798	152.687	154.743
hsa04110	Cell cycle	hsa:1875	E2F5	163.687	180.038	171.862	hsa-miR-106a, hsa-miR-17, hsa-miR-181d, hsa-let-7c, hsa-miR-20a, hsa-miR-93, hsa-miR-181c, hsa-miR-106b, hsa-let-7i, hsa-let-7b, hsa-miR-20b, hsa-let-7g, hsa-miR-181a, hsa-let-7f, hsa-let-7d, hsa-miR-181b, hsa-let-7e, hsa-let-7a
hsa04110	Cell cycle	hsa:8697	CDC23	337.553	230.662	284.108
hsa04110	Cell cycle	hsa:894	CCND2	1397.03	1426.66	1411.84	hsa-let-7c, hsa-let-7b, hsa-miR-29a, hsa-let-7f, hsa-miR-18a, hsa-miR-15a, hsa-let-7a, hsa-let-7e, hsa-miR-19a, hsa-miR-106a, hsa-miR-16, hsa-miR-15b, hsa-let-7i, hsa-miR-18b, hsa-miR-106b, hsa-miR-17, hsa-miR-195, hsa-let-7g, hsa-miR-20b, hsa-miR-93, hsa-miR-29b, hsa-miR-20a, hsa-miR-26a, hsa-miR-19b
hsa04110	Cell cycle	hsa:4609	MYC	1759.92	1585.57	1672.75
hsa04110	Cell cycle	hsa:1027	CDKN1B	3760.29	3481.74	3621.01	hsa-miR-196b, hsa-miR-221, hsa-miR-222, hsa-miR-24
hsa04114	Oocyte meiosis	hsa:8697	CDC23	337.553	230.662	284.108
hsa04115	p53 signaling pathway	hsa:5728	PTEN	186.782	213.642	200.212	hsa-miR-16, hsa-miR-15b, hsa-miR-15a, hsa-miR-339-5p, hsa-miR-195
hsa04115	p53 signaling pathway	hsa:841	CASP8	374.439	292.621	333.53
hsa04115	p53 signaling pathway	hsa:11200	CHEK2	104.788	130.763	117.775
hsa04115	p53 signaling pathway	hsa:900	CCNG1	1169.06	1040.07	1104.56	hsa-miR-27b, hsa-miR-27a, hsa-miR-23a, hsa-miR-23b
hsa04115	p53 signaling pathway	hsa:894	CCND2	1397.03	1426.66	1411.84	hsa-let-7c, hsa-let-7b, hsa-miR-29a, hsa-let-7f, hsa-miR-18a, hsa-miR-15a, hsa-let-7a, hsa-let-7e, hsa-miR-19a, hsa-miR-106a, hsa-miR-16, hsa-miR-15b, hsa-let-7i, hsa-miR-18b, hsa-miR-106b, hsa-miR-17, hsa-miR-195, hsa-let-7g, hsa-miR-20b, hsa-miR-93, hsa-miR-29b, hsa-miR-20a, hsa-miR-26a, hsa-miR-19b
hsa04120	Ubiquitin mediated proteolysis	hsa:7327	UBE2G2	490.308	481.995	486.151
hsa04120	Ubiquitin mediated proteolysis	hsa:6502	SKP2	524.155	477.946	501.051
hsa04120	Ubiquitin mediated proteolysis	hsa:8697	CDC23	337.553	230.662	284.108
hsa04120	Ubiquitin mediated proteolysis	hsa:6921	TCEB1	527.377	471.408	499.393
hsa04130	SNARE interactions in vesicular transport	hsa:6845	VAMP7	456.662	428.171	442.416	hsa-miR-15b, hsa-miR-195, hsa-miR-15a, hsa-miR-16
hsa04130	SNARE interactions in vesicular transport	hsa:8673	VAMP8	694.662	773.704	734.183	hsa-miR-15a, hsa-miR-16, hsa-miR-195, hsa-miR-107, hsa-miR-15b, hsa-miR-103
hsa04141	Protein processing in endoplasmic reticulum	hsa:7327	UBE2G2	490.308	481.995	486.151
hsa04141	Protein processing in endoplasmic reticulum	hsa:4217	MAP3K5	114.586	125.732	120.159	hsa-miR-30b, hsa-miR-17, hsa-miR-23a, hsa-miR-20a, hsa-miR-106a, hsa-miR-23b, hsa-miR-106b, hsa-miR-30d, hsa-miR-30e, hsa-miR-20b, hsa-miR-93, hsa-miR-30c
hsa04141	Protein processing in endoplasmic reticulum	hsa:22872	SEC31A	455.038	449.223	452.131
hsa04141	Protein processing in endoplasmic reticulum	hsa:7494	XBP1	522.914	437.016	479.965
hsa04141	Protein processing in endoplasmic reticulum	hsa:9709	HERPUD1	826.352	933.165	879.758
hsa04141	Protein processing in endoplasmic reticulum	hsa:10961	ERP29	996.796	1262.64	1129.72
hsa04141	Protein processing in endoplasmic reticulum	hsa:3312	HSPA8	1184.52	1697.07	1440.8
hsa04141	Protein processing in endoplasmic reticulum	hsa:468	ATF4	2477.17	3001.48	2739.32
hsa04142	Lysosome	hsa:2581	GALC	142.136	100.513	121.325	hsa-let-7f, hsa-miR-196b, hsa-let-7a, hsa-let-7d, hsa-let-7i, hsa-let-7c, hsa-let-7b, hsa-let-7g, hsa-let-7e
hsa04142	Lysosome	hsa:4125	MAN2B1	181.945	196.653	189.299
hsa04142	Lysosome	hsa:4074	M6PR	611.52	691.524	651.522	hsa-miR-106a, hsa-miR-93, hsa-miR-130b, hsa-miR-17, hsa-miR-20b, hsa-miR-20a, hsa-miR-23a, hsa-miR-23b, hsa-miR-125b, hsa-miR-125a-5p, hsa-miR-301a, hsa-miR-301b, hsa-miR-130a, hsa-miR-106b
hsa04142	Lysosome	hsa:5476	CTSA	351.835	440.144	395.989	hsa-miR-20b
hsa04142	Lysosome	hsa:79158	GNPTAB	456.369	473.229	464.799	hsa-let-7b, hsa-let-7i, hsa-let-7c, hsa-let-7f, hsa-let-7g, hsa-let-7e, hsa-let-7d, hsa-let-7a
hsa04142	Lysosome	hsa:1075	CTSC	611.136	641.253	626.194	hsa-let-7e, hsa-let-7i, hsa-let-7b, hsa-let-7c, hsa-let-7g, hsa-let-7f, hsa-let-7a, hsa-let-7d
hsa04142	Lysosome	hsa:1511	CTSG	635.938	711.249	673.593
hsa04144	Endocytosis	hsa:3949	LDLR	260.328	271.968	266.148	hsa-miR-27a, hsa-miR-27b
hsa04144	Endocytosis	hsa:7048	TGFBR2	815.054	825.616	820.335	hsa-miR-20a, hsa-miR-301b, hsa-miR-19b, hsa-miR-23a, hsa-miR-106a, hsa-miR-19a, hsa-miR-20b, hsa-miR-93, hsa-miR-130b, hsa-miR-106b, hsa-miR-23b, hsa-miR-17, hsa-miR-130a, hsa-miR-155, hsa-miR-301a
hsa04144	Endocytosis	hsa:10193	RNF41	70.837	76.936	73.886	hsa-miR-130a, hsa-miR-301a, hsa-miR-339-5p, hsa-miR-301b, hsa-miR-130b, hsa-miR-15b, hsa-miR-15a, hsa-miR-16, hsa-miR-195
hsa04144	Endocytosis	hsa:56288	PARD3	181.811	171.609	176.71
hsa04144	Endocytosis	hsa:51160	VPS28	131.866	183.872	157.869
hsa04144	Endocytosis	hsa:8027	STAM	263.421	247.849	255.635
hsa04144	Endocytosis	hsa:1175	AP2S1	392.204	392.21	392.207	hsa-let-7c, hsa-let-7b, hsa-let-7d
hsa04144	Endocytosis	hsa:3312	HSPA8	1184.52	1697.07	1440.8
hsa04144	Endocytosis	hsa:3815	KIT	4357.34	3981.28	4169.31	hsa-miR-130a, hsa-miR-19a, hsa-miR-18a, hsa-miR-19b, hsa-miR-221, hsa-miR-18b, hsa-miR-222, hsa-miR-301b, hsa-miR-301a, hsa-miR-130b, hsa-miR-181c, hsa-miR-181a, hsa-miR-181b
hsa04145	Phagosome	hsa:1535	CYBA	81.751	107.792	94.771
hsa04145	Phagosome	hsa:7097	TLR2	129.374	122.385	125.879
hsa04145	Phagosome	hsa:4074	M6PR	611.52	691.524	651.522	hsa-miR-106a, hsa-miR-93, hsa-miR-130b, hsa-miR-17, hsa-miR-20b, hsa-miR-20a, hsa-miR-23a, hsa-miR-23b, hsa-miR-125b, hsa-miR-125a-5p, hsa-miR-301a, hsa-miR-301b, hsa-miR-130a, hsa-miR-106b
hsa04145	Phagosome	hsa:11151	CORO1A	305.804	430.022	367.913
hsa04145	Phagosome	hsa:10383	TUBB2C	928.448	980.238	954.343
hsa04145	Phagosome	hsa:8992	ATP6V0E1	1506.63	1824.07	1665.35
hsa04145	Phagosome	hsa:4353	MPO	2076.2	2954.65	2515.42
hsa04146	Peroxisome	hsa:11001	SLC27A2	165.489	128.63	147.06
hsa04146	Peroxisome	hsa:1891	ECH1	155.003	157.158	156.081
hsa04146	Peroxisome	hsa:5194	PEX13	130.18	160.343	145.261	hsa-miR-15b, hsa-miR-16, hsa-miR-195, hsa-miR-15a
hsa04146	Peroxisome	hsa:5830	PEX5	188.613	197.365	192.989	hsa-miR-195, hsa-miR-15b, hsa-miR-29a, hsa-miR-15a, hsa-miR-16, hsa-miR-29b, hsa-miR-103, hsa-miR-107
hsa04146	Peroxisome	hsa:847	CAT	566.261	643.938	605.099	hsa-miR-30b, hsa-miR-30d, hsa-miR-30c, hsa-miR-30e
hsa04150	mTOR signaling pathway	hsa:1975	EIF4B	2519.77	2646.3	2583.03	hsa-miR-16, hsa-miR-15b, hsa-miR-103, hsa-miR-195, hsa-miR-15a, hsa-miR-185, hsa-miR-107
hsa04150	mTOR signaling pathway	hsa:54541	DDIT4	968.936	1156.95	1062.94	hsa-miR-92b, hsa-miR-30d, hsa-miR-181d, hsa-miR-183, hsa-miR-181a, hsa-miR-181b, hsa-miR-92a, hsa-miR-30e, hsa-miR-30b, hsa-miR-181c, hsa-miR-30c
hsa04210	Apoptosis	hsa:11213	IRAK3	97.22	87.814	92.517
hsa04210	Apoptosis	hsa:841	CASP8	374.439	292.621	333.53
hsa04210	Apoptosis	hsa:7132	TNFRSF1A	420.985	432.806	426.895	hsa-miR-29a, hsa-miR-29b
hsa04270	Vascular smooth muscle contraction	hsa:2776	GNAQ	1307.11	969.887	1138.5
hsa04270	Vascular smooth muscle contraction	hsa:5579	PRKCB	102.166	123.546	112.856
hsa04310	Wnt signaling pathway	hsa:5579	PRKCB	102.166	123.546	112.856
hsa04310	Wnt signaling pathway	hsa:8061	FOSL1	101.596	140.356	120.976	hsa-miR-130b, hsa-miR-301b, hsa-miR-301a, hsa-miR-15a, hsa-miR-19a, hsa-miR-130a, hsa-miR-195, hsa-miR-16, hsa-miR-19b, hsa-miR-15b
hsa04310	Wnt signaling pathway	hsa:79718	TBL1XR1	143.719	147.219	145.469	hsa-miR-130b, hsa-miR-181c, hsa-miR-301a, hsa-miR-181b, hsa-miR-301b, hsa-miR-92a, hsa-miR-195, hsa-miR-15a, hsa-miR-16, hsa-miR-25, hsa-miR-130a, hsa-miR-15b, hsa-miR-320a, hsa-miR-92b, hsa-miR-320b, hsa-miR-320d, hsa-miR-320c, hsa-miR-181a, hsa-miR-181d
hsa04310	Wnt signaling pathway	hsa:23401	FRAT2	156.668	190.947	173.807	hsa-miR-29b, hsa-miR-23a, hsa-miR-26a, hsa-miR-29a, hsa-miR-23b
hsa04310	Wnt signaling pathway	hsa:5880	RAC2	399.636	404.835	402.235
hsa04310	Wnt signaling pathway	hsa:894	CCND2	1397.03	1426.66	1411.84	hsa-let-7c, hsa-let-7b, hsa-miR-29a, hsa-let-7f, hsa-miR-18a, hsa-miR-15a, hsa-let-7a, hsa-let-7e, hsa-miR-19a, hsa-miR-106a, hsa-miR-16, hsa-miR-15b, hsa-let-7i, hsa-miR-18b, hsa-miR-106b, hsa-miR-17, hsa-miR-195, hsa-let-7g, hsa-miR-20b, hsa-miR-93, hsa-miR-29b, hsa-miR-20a, hsa-miR-26a, hsa-miR-19b
hsa04310	Wnt signaling pathway	hsa:4609	MYC	1759.92	1585.57	1672.75
hsa04320	Dorso-ventral axis formation	hsa:2114	ETS2	60.998	56.501	58.75	hsa-miR-221, hsa-miR-222
hsa04350	TGF-beta signaling pathway	hsa:7048	TGFBR2	815.054	825.616	820.335	hsa-miR-20a, hsa-miR-301b, hsa-miR-19b, hsa-miR-23a, hsa-miR-106a, hsa-miR-19a, hsa-miR-20b, hsa-miR-93, hsa-miR-130b, hsa-miR-106b, hsa-miR-23b, hsa-miR-17, hsa-miR-130a, hsa-miR-155, hsa-miR-301a
hsa04350	TGF-beta signaling pathway	hsa:1875	E2F5	163.687	180.038	171.862	hsa-miR-106a, hsa-miR-17, hsa-miR-181d, hsa-let-7c, hsa-miR-20a, hsa-miR-93, hsa-miR-181c, hsa-miR-106b, hsa-let-7i, hsa-let-7b, hsa-miR-20b, hsa-let-7g, hsa-miR-181a, hsa-let-7f, hsa-let-7d, hsa-miR-181b, hsa-let-7e, hsa-let-7a
hsa04350	TGF-beta signaling pathway	hsa:4609	MYC	1759.92	1585.57	1672.75
hsa04360	Axon guidance	hsa:5880	RAC2	399.636	404.835	402.235
hsa04370	VEGF signaling pathway	hsa:5579	PRKCB	102.166	123.546	112.856
hsa04370	VEGF signaling pathway	hsa:5880	RAC2	399.636	404.835	402.235
hsa04510	Focal adhesion	hsa:5728	PTEN	186.782	213.642	200.212	hsa-miR-16, hsa-miR-15b, hsa-miR-15a, hsa-miR-339-5p, hsa-miR-195
hsa04510	Focal adhesion	hsa:5579	PRKCB	102.166	123.546	112.856
hsa04510	Focal adhesion	hsa:10451	VAV3	369.847	289.493	329.67	hsa-miR-27a, hsa-let-7b, hsa-miR-27b, hsa-let-7e, hsa-miR-103, hsa-let-7a, hsa-let-7g, hsa-miR-107, hsa-let-7c, hsa-let-7f, hsa-let-7d, hsa-let-7i
hsa04510	Focal adhesion	hsa:5880	RAC2	399.636	404.835	402.235
hsa04510	Focal adhesion	hsa:894	CCND2	1397.03	1426.66	1411.84	hsa-let-7c, hsa-let-7b, hsa-miR-29a, hsa-let-7f, hsa-miR-18a, hsa-miR-15a, hsa-let-7a, hsa-let-7e, hsa-miR-19a, hsa-miR-106a, hsa-miR-16, hsa-miR-15b, hsa-let-7i, hsa-miR-18b, hsa-miR-106b, hsa-miR-17, hsa-miR-195, hsa-let-7g, hsa-miR-20b, hsa-miR-93, hsa-miR-29b, hsa-miR-20a, hsa-miR-26a, hsa-miR-19b
hsa04514	Cell adhesion molecules (CAMs)	hsa:9379	NRXN2	129.448	98.522	113.985
hsa04514	Cell adhesion molecules (CAMs)	hsa:947	CD34	125.023	161.577	143.3	hsa-miR-125b
hsa04520	Adherens junction	hsa:7048	TGFBR2	815.054	825.616	820.335	hsa-miR-20a, hsa-miR-301b, hsa-miR-19b, hsa-miR-23a, hsa-miR-106a, hsa-miR-19a, hsa-miR-20b, hsa-miR-93, hsa-miR-130b, hsa-miR-106b, hsa-miR-23b, hsa-miR-17, hsa-miR-130a, hsa-miR-155, hsa-miR-301a
hsa04520	Adherens junction	hsa:56288	PARD3	181.811	171.609	176.71
hsa04520	Adherens junction	hsa:5880	RAC2	399.636	404.835	402.235
hsa04530	Tight junction	hsa:5728	PTEN	186.782	213.642	200.212	hsa-miR-16, hsa-miR-15b, hsa-miR-15a, hsa-miR-339-5p, hsa-miR-195
hsa04530	Tight junction	hsa:5579	PRKCB	102.166	123.546	112.856
hsa04530	Tight junction	hsa:56288	PARD3	181.811	171.609	176.71
hsa04530	Tight junction	hsa:3059	HCLS1	375.633	377.978	376.806
hsa04540	Gap junction	hsa:2776	GNAQ	1307.11	969.887	1138.5
hsa04540	Gap junction	hsa:5579	PRKCB	102.166	123.546	112.856
hsa04540	Gap junction	hsa:10383	TUBB2C	928.448	980.238	954.343
hsa04610	Complement and coagulation cascades	hsa:1675	CFD	581.715	514.253	547.984
hsa04612	Antigen processing and presentation	hsa:4800	NFYA	245.388	240.897	243.143	hsa-miR-93
hsa04612	Antigen processing and presentation	hsa:972	CD74	141.494	141.239	141.367
hsa04612	Antigen processing and presentation	hsa:3312	HSPA8	1184.52	1697.07	1440.8
hsa04614	Renin-angiotensin system	hsa:5476	CTSA	351.835	440.144	395.989	hsa-miR-20b
hsa04614	Renin-angiotensin system	hsa:1511	CTSG	635.938	711.249	673.593
hsa04620	Toll-like receptor signaling pathway	hsa:841	CASP8	374.439	292.621	333.53
hsa04620	Toll-like receptor signaling pathway	hsa:7097	TLR2	129.374	122.385	125.879
hsa04621	NOD-like receptor signaling pathway	hsa:841	CASP8	374.439	292.621	333.53
hsa04622	RIG-I-like receptor signaling pathway	hsa:841	CASP8	374.439	292.621	333.53
hsa04630	Jak-STAT signaling pathway	hsa:8027	STAM	263.421	247.849	255.635
hsa04630	Jak-STAT signaling pathway	hsa:894	CCND2	1397.03	1426.66	1411.84	hsa-let-7c, hsa-let-7b, hsa-miR-29a, hsa-let-7f, hsa-miR-18a, hsa-miR-15a, hsa-let-7a, hsa-let-7e, hsa-miR-19a, hsa-miR-106a, hsa-miR-16, hsa-miR-15b, hsa-let-7i, hsa-miR-18b, hsa-miR-106b, hsa-miR-17, hsa-miR-195, hsa-let-7g, hsa-miR-20b, hsa-miR-93, hsa-miR-29b, hsa-miR-20a, hsa-miR-26a, hsa-miR-19b
hsa04630	Jak-STAT signaling pathway	hsa:4609	MYC	1759.92	1585.57	1672.75
hsa04640	Hematopoietic cell lineage	hsa:947	CD34	125.023	161.577	143.3	hsa-miR-125b
hsa04640	Hematopoietic cell lineage	hsa:3815	KIT	4357.34	3981.28	4169.31	hsa-miR-130a, hsa-miR-19a, hsa-miR-18a, hsa-miR-19b, hsa-miR-221, hsa-miR-18b, hsa-miR-222, hsa-miR-301b, hsa-miR-301a, hsa-miR-130b, hsa-miR-181c, hsa-miR-181a, hsa-miR-181b
hsa04650	Natural killer cell mediated cytotoxicity	hsa:3937	LCP2	91.701	78.744	85.222
hsa04650	Natural killer cell mediated cytotoxicity	hsa:5579	PRKCB	102.166	123.546	112.856
hsa04650	Natural killer cell mediated cytotoxicity	hsa:10451	VAV3	369.847	289.493	329.67	hsa-miR-27a, hsa-let-7b, hsa-miR-27b, hsa-let-7e, hsa-miR-103, hsa-let-7a, hsa-let-7g, hsa-miR-107, hsa-let-7c, hsa-let-7f, hsa-let-7d, hsa-let-7i
hsa04650	Natural killer cell mediated cytotoxicity	hsa:4277	MICB	338.515	359.078	348.797
hsa04650	Natural killer cell mediated cytotoxicity	hsa:5880	RAC2	399.636	404.835	402.235
hsa04660	T cell receptor signaling pathway	hsa:3937	LCP2	91.701	78.744	85.222
hsa04660	T cell receptor signaling pathway	hsa:10451	VAV3	369.847	289.493	329.67	hsa-miR-27a, hsa-let-7b, hsa-miR-27b, hsa-let-7e, hsa-miR-103, hsa-let-7a, hsa-let-7g, hsa-miR-107, hsa-let-7c, hsa-let-7f, hsa-let-7d, hsa-let-7i
hsa04662	B cell receptor signaling pathway	hsa:5579	PRKCB	102.166	123.546	112.856
hsa04662	B cell receptor signaling pathway	hsa:3635	INPP5D	115.964	137.763	126.864	hsa-miR-155
hsa04662	B cell receptor signaling pathway	hsa:695	BTK	167.462	210.674	189.068
hsa04662	B cell receptor signaling pathway	hsa:10451	VAV3	369.847	289.493	329.67	hsa-miR-27a, hsa-let-7b, hsa-miR-27b, hsa-let-7e, hsa-miR-103, hsa-let-7a, hsa-let-7g, hsa-miR-107, hsa-let-7c, hsa-let-7f, hsa-let-7d, hsa-let-7i
hsa04662	B cell receptor signaling pathway	hsa:5880	RAC2	399.636	404.835	402.235
hsa04664	Fc epsilon RI signaling pathway	hsa:3937	LCP2	91.701	78.744	85.222
hsa04664	Fc epsilon RI signaling pathway	hsa:9846	GAB2	123.41	114.128	118.769	hsa-let-7f, hsa-let-7d, hsa-miR-24, hsa-miR-125b, hsa-let-7e, hsa-let-7g, hsa-let-7b, hsa-let-7c, hsa-let-7a, hsa-let-7i
hsa04664	Fc epsilon RI signaling pathway	hsa:5579	PRKCB	102.166	123.546	112.856
hsa04664	Fc epsilon RI signaling pathway	hsa:3635	INPP5D	115.964	137.763	126.864	hsa-miR-155
hsa04664	Fc epsilon RI signaling pathway	hsa:695	BTK	167.462	210.674	189.068
hsa04664	Fc epsilon RI signaling pathway	hsa:10451	VAV3	369.847	289.493	329.67	hsa-miR-27a, hsa-let-7b, hsa-miR-27b, hsa-let-7e, hsa-miR-103, hsa-let-7a, hsa-let-7g, hsa-miR-107, hsa-let-7c, hsa-let-7f, hsa-let-7d, hsa-let-7i
hsa04664	Fc epsilon RI signaling pathway	hsa:5880	RAC2	399.636	404.835	402.235
hsa04666	Fc gamma R-mediated phagocytosis	hsa:9846	GAB2	123.41	114.128	118.769	hsa-let-7f, hsa-let-7d, hsa-miR-24, hsa-miR-125b, hsa-let-7e, hsa-let-7g, hsa-let-7b, hsa-let-7c, hsa-let-7a, hsa-let-7i
hsa04666	Fc gamma R-mediated phagocytosis	hsa:5579	PRKCB	102.166	123.546	112.856
hsa04666	Fc gamma R-mediated phagocytosis	hsa:3635	INPP5D	115.964	137.763	126.864	hsa-miR-155
hsa04666	Fc gamma R-mediated phagocytosis	hsa:10451	VAV3	369.847	289.493	329.67	hsa-miR-27a, hsa-let-7b, hsa-miR-27b, hsa-let-7e, hsa-miR-103, hsa-let-7a, hsa-let-7g, hsa-miR-107, hsa-let-7c, hsa-let-7f, hsa-let-7d, hsa-let-7i
hsa04666	Fc gamma R-mediated phagocytosis	hsa:2934	GSN	412.538	402.263	407.401
hsa04666	Fc gamma R-mediated phagocytosis	hsa:5880	RAC2	399.636	404.835	402.235
hsa04670	Leukocyte transendothelial migration	hsa:1535	CYBA	81.751	107.792	94.771
hsa04670	Leukocyte transendothelial migration	hsa:5579	PRKCB	102.166	123.546	112.856
hsa04670	Leukocyte transendothelial migration	hsa:10451	VAV3	369.847	289.493	329.67	hsa-miR-27a, hsa-let-7b, hsa-miR-27b, hsa-let-7e, hsa-miR-103, hsa-let-7a, hsa-let-7g, hsa-miR-107, hsa-let-7c, hsa-let-7f, hsa-let-7d, hsa-let-7i
hsa04670	Leukocyte transendothelial migration	hsa:5880	RAC2	399.636	404.835	402.235
hsa04720	Long-term potentiation	hsa:2776	GNAQ	1307.11	969.887	1138.5
hsa04720	Long-term potentiation	hsa:5579	PRKCB	102.166	123.546	112.856
hsa04720	Long-term potentiation	hsa:468	ATF4	2477.17	3001.48	2739.32
hsa04722	Neurotrophin signaling pathway	hsa:11213	IRAK3	97.22	87.814	92.517
hsa04722	Neurotrophin signaling pathway	hsa:10019	SH2B3	75.813	70.389	73.101	hsa-let-7f, hsa-let-7e, hsa-let-7c, hsa-miR-320b, hsa-let-7b, hsa-miR-320a, hsa-let-7d, hsa-let-7i, hsa-miR-125b, hsa-miR-320d, hsa-miR-320c, hsa-let-7a, hsa-let-7g
hsa04722	Neurotrophin signaling pathway	hsa:4217	MAP3K5	114.586	125.732	120.159	hsa-miR-30b, hsa-miR-17, hsa-miR-23a, hsa-miR-20a, hsa-miR-106a, hsa-miR-23b, hsa-miR-106b, hsa-miR-30d, hsa-miR-30e, hsa-miR-20b, hsa-miR-93, hsa-miR-30c
hsa04722	Neurotrophin signaling pathway	hsa:10782	ZNF274	120.277	137.37	128.824
hsa04722	Neurotrophin signaling pathway	hsa:468	ATF4	2477.17	3001.48	2739.32
hsa04722	Neurotrophin signaling pathway	hsa:397	ARHGDIB	3351.47	3448.07	3399.77
hsa04730	Long-term depression	hsa:2776	GNAQ	1307.11	969.887	1138.5
hsa04730	Long-term depression	hsa:5579	PRKCB	102.166	123.546	112.856
hsa04810	Regulation of actin cytoskeleton	hsa:10451	VAV3	369.847	289.493	329.67	hsa-miR-27a, hsa-let-7b, hsa-miR-27b, hsa-let-7e, hsa-miR-103, hsa-let-7a, hsa-let-7g, hsa-miR-107, hsa-let-7c, hsa-let-7f, hsa-let-7d, hsa-let-7i
hsa04810	Regulation of actin cytoskeleton	hsa:2934	GSN	412.538	402.263	407.401
hsa04810	Regulation of actin cytoskeleton	hsa:5880	RAC2	399.636	404.835	402.235
hsa04910	Insulin signaling pathway	hsa:3635	INPP5D	115.964	137.763	126.864	hsa-miR-155
hsa04912	GnRH signaling pathway	hsa:2776	GNAQ	1307.11	969.887	1138.5
hsa04912	GnRH signaling pathway	hsa:5579	PRKCB	102.166	123.546	112.856
hsa04912	GnRH signaling pathway	hsa:468	ATF4	2477.17	3001.48	2739.32
hsa04914	Progesterone-mediated oocyte maturation	hsa:993	CDC25A	231.425	289.219	260.322	hsa-let-7f, hsa-miR-15b, hsa-let-7e, hsa-let-7b, hsa-let-7a, hsa-miR-15a, hsa-miR-339-5p, hsa-miR-195, hsa-let-7d, hsa-let-7c, hsa-miR-16, hsa-let-7g, hsa-let-7i, hsa-miR-196b, hsa-miR-103, hsa-miR-107
hsa04914	Progesterone-mediated oocyte maturation	hsa:8697	CDC23	337.553	230.662	284.108
hsa04916	Melanogenesis	hsa:2776	GNAQ	1307.11	969.887	1138.5
hsa04916	Melanogenesis	hsa:5579	PRKCB	102.166	123.546	112.856
hsa04916	Melanogenesis	hsa:64764	CREB3L2	412.659	326.327	369.493	hsa-miR-92a, hsa-miR-25, hsa-miR-92b
hsa04916	Melanogenesis	hsa:3815	KIT	4357.34	3981.28	4169.31	hsa-miR-130a, hsa-miR-19a, hsa-miR-18a, hsa-miR-19b, hsa-miR-221, hsa-miR-18b, hsa-miR-222, hsa-miR-301b, hsa-miR-301a, hsa-miR-130b, hsa-miR-181c, hsa-miR-181a, hsa-miR-181b
hsa04920	Adipocytokine signaling pathway	hsa:6257	RXRB	162.466	184.732	173.599
hsa04920	Adipocytokine signaling pathway	hsa:7132	TNFRSF1A	420.985	432.806	426.895	hsa-miR-29a, hsa-miR-29b
hsa04940	Type I diabetes mellitus	hsa:3329	HSPD1	1746.53	1753.08	1749.8
hsa04950	Maturity onset diabetes of the young	hsa:3087	HHEX	238.701	264.328	251.515	hsa-miR-223
hsa04960	Aldosterone-regulated sodium reabsorption	hsa:5579	PRKCB	102.166	123.546	112.856
hsa04962	Vasopressin-regulated water reabsorption	hsa:64764	CREB3L2	412.659	326.327	369.493	hsa-miR-92a, hsa-miR-25, hsa-miR-92b
hsa04962	Vasopressin-regulated water reabsorption	hsa:397	ARHGDIB	3351.47	3448.07	3399.77
hsa04964	Proximal tubule bicarbonate reclamation	hsa:760	CA2	432.556	463.384	447.97	hsa-miR-23a, hsa-miR-23b
hsa04966	Collecting duct acid secretion	hsa:760	CA2	432.556	463.384	447.97	hsa-miR-23a, hsa-miR-23b
hsa04966	Collecting duct acid secretion	hsa:8992	ATP6V0E1	1506.63	1824.07	1665.35
hsa04970	Salivary secretion	hsa:2776	GNAQ	1307.11	969.887	1138.5
hsa04970	Salivary secretion	hsa:5579	PRKCB	102.166	123.546	112.856
hsa04971	Gastric acid secretion	hsa:2776	GNAQ	1307.11	969.887	1138.5
hsa04971	Gastric acid secretion	hsa:5579	PRKCB	102.166	123.546	112.856
hsa04971	Gastric acid secretion	hsa:760	CA2	432.556	463.384	447.97	hsa-miR-23a, hsa-miR-23b
hsa05010	Alzheimer's disease	hsa:2776	GNAQ	1307.11	969.887	1138.5
hsa05010	Alzheimer's disease	hsa:841	CASP8	374.439	292.621	333.53
hsa05010	Alzheimer's disease	hsa:4701	NDUFA7	213.246	240.138	226.692
hsa05010	Alzheimer's disease	hsa:509	ATP5C1	530.21	717.382	623.796
hsa05010	Alzheimer's disease	hsa:7132	TNFRSF1A	420.985	432.806	426.895	hsa-miR-29a, hsa-miR-29b
hsa05010	Alzheimer's disease	hsa:517	ATP5G2	815.832	853.366	834.599	hsa-miR-125b
hsa05010	Alzheimer's disease	hsa:4717	NDUFC1	1179.93	1182.34	1181.13
hsa05010	Alzheimer's disease	hsa:498	ATP5A1	1595.17	1543.2	1569.19
hsa05010	Alzheimer's disease	hsa:4711	NDUFB5	1536.76	1548.65	1542.7
hsa05012	Parkinson's disease	hsa:7327	UBE2G2	490.308	481.995	486.151
hsa05012	Parkinson's disease	hsa:4701	NDUFA7	213.246	240.138	226.692
hsa05012	Parkinson's disease	hsa:7416	VDAC1	218.969	244.999	231.984	hsa-miR-183
hsa05012	Parkinson's disease	hsa:509	ATP5C1	530.21	717.382	623.796
hsa05012	Parkinson's disease	hsa:517	ATP5G2	815.832	853.366	834.599	hsa-miR-125b
hsa05012	Parkinson's disease	hsa:4717	NDUFC1	1179.93	1182.34	1181.13
hsa05012	Parkinson's disease	hsa:498	ATP5A1	1595.17	1543.2	1569.19
hsa05012	Parkinson's disease	hsa:4711	NDUFB5	1536.76	1548.65	1542.7
hsa05014	Amyotrophic lateral sclerosis (ALS)	hsa:4217	MAP3K5	114.586	125.732	120.159	hsa-miR-30b, hsa-miR-17, hsa-miR-23a, hsa-miR-20a, hsa-miR-106a, hsa-miR-23b, hsa-miR-106b, hsa-miR-30d, hsa-miR-30e, hsa-miR-20b, hsa-miR-93, hsa-miR-30c
hsa05014	Amyotrophic lateral sclerosis (ALS)	hsa:2876	GPX1	391.834	400.046	395.94
hsa05014	Amyotrophic lateral sclerosis (ALS)	hsa:7132	TNFRSF1A	420.985	432.806	426.895	hsa-miR-29a, hsa-miR-29b
hsa05014	Amyotrophic lateral sclerosis (ALS)	hsa:847	CAT	566.261	643.938	605.099	hsa-miR-30b, hsa-miR-30d, hsa-miR-30c, hsa-miR-30e
hsa05016	Huntington's disease	hsa:2776	GNAQ	1307.11	969.887	1138.5
hsa05016	Huntington's disease	hsa:841	CASP8	374.439	292.621	333.53
hsa05016	Huntington's disease	hsa:4701	NDUFA7	213.246	240.138	226.692
hsa05016	Huntington's disease	hsa:7416	VDAC1	218.969	244.999	231.984	hsa-miR-183
hsa05016	Huntington's disease	hsa:64764	CREB3L2	412.659	326.327	369.493	hsa-miR-92a, hsa-miR-25, hsa-miR-92b
hsa05016	Huntington's disease	hsa:509	ATP5C1	530.21	717.382	623.796
hsa05016	Huntington's disease	hsa:1175	AP2S1	392.204	392.21	392.207	hsa-let-7c, hsa-let-7b, hsa-let-7d
hsa05016	Huntington's disease	hsa:2876	GPX1	391.834	400.046	395.94
hsa05016	Huntington's disease	hsa:517	ATP5G2	815.832	853.366	834.599	hsa-miR-125b
hsa05016	Huntington's disease	hsa:4717	NDUFC1	1179.93	1182.34	1181.13
hsa05016	Huntington's disease	hsa:498	ATP5A1	1595.17	1543.2	1569.19
hsa05016	Huntington's disease	hsa:4711	NDUFB5	1536.76	1548.65	1542.7
hsa05100	Bacterial invasion of epithelial cells	hsa:9844	ELMO1	62.612	86.425	74.518	hsa-miR-30d, hsa-miR-30b, hsa-miR-128, hsa-miR-30c, hsa-miR-27a, hsa-miR-27b
hsa05100	Bacterial invasion of epithelial cells	hsa:3059	HCLS1	375.633	377.978	376.806
hsa05110	Vibrio cholerae infection	hsa:5579	PRKCB	102.166	123.546	112.856
hsa05110	Vibrio cholerae infection	hsa:8992	ATP6V0E1	1506.63	1824.07	1665.35
hsa05120	Epithelial cell signaling in Helicobacter pylori infection	hsa:8992	ATP6V0E1	1506.63	1824.07	1665.35
hsa05130	Pathogenic Escherichia coli infection	hsa:3059	HCLS1	375.633	377.978	376.806
hsa05130	Pathogenic Escherichia coli infection	hsa:10383	TUBB2C	928.448	980.238	954.343
hsa05131	Shigellosis	hsa:9844	ELMO1	62.612	86.425	74.518	hsa-miR-30d, hsa-miR-30b, hsa-miR-128, hsa-miR-30c, hsa-miR-27a, hsa-miR-27b
hsa05131	Shigellosis	hsa:3059	HCLS1	375.633	377.978	376.806
hsa05140	Leishmaniasis	hsa:1535	CYBA	81.751	107.792	94.771
hsa05140	Leishmaniasis	hsa:7097	TLR2	129.374	122.385	125.879
hsa05140	Leishmaniasis	hsa:5579	PRKCB	102.166	123.546	112.856
hsa05142	Chagas disease	hsa:7048	TGFBR2	815.054	825.616	820.335	hsa-miR-20a, hsa-miR-301b, hsa-miR-19b, hsa-miR-23a, hsa-miR-106a, hsa-miR-19a, hsa-miR-20b, hsa-miR-93, hsa-miR-130b, hsa-miR-106b, hsa-miR-23b, hsa-miR-17, hsa-miR-130a, hsa-miR-155, hsa-miR-301a
hsa05142	Chagas disease	hsa:2776	GNAQ	1307.11	969.887	1138.5
hsa05142	Chagas disease	hsa:841	CASP8	374.439	292.621	333.53
hsa05142	Chagas disease	hsa:7097	TLR2	129.374	122.385	125.879
hsa05142	Chagas disease	hsa:7132	TNFRSF1A	420.985	432.806	426.895	hsa-miR-29a, hsa-miR-29b
hsa05144	Malaria	hsa:7097	TLR2	129.374	122.385	125.879
hsa05146	Amoebiasis	hsa:2776	GNAQ	1307.11	969.887	1138.5
hsa05146	Amoebiasis	hsa:7097	TLR2	129.374	122.385	125.879
hsa05146	Amoebiasis	hsa:5579	PRKCB	102.166	123.546	112.856
hsa05146	Amoebiasis	hsa:1511	CTSG	635.938	711.249	673.593
hsa05146	Amoebiasis	hsa:1992	SERPINB1	746.549	636.026	691.287
hsa05210	Colorectal cancer	hsa:7048	TGFBR2	815.054	825.616	820.335	hsa-miR-20a, hsa-miR-301b, hsa-miR-19b, hsa-miR-23a, hsa-miR-106a, hsa-miR-19a, hsa-miR-20b, hsa-miR-93, hsa-miR-130b, hsa-miR-106b, hsa-miR-23b, hsa-miR-17, hsa-miR-130a, hsa-miR-155, hsa-miR-301a
hsa05210	Colorectal cancer	hsa:5880	RAC2	399.636	404.835	402.235
hsa05210	Colorectal cancer	hsa:4609	MYC	1759.92	1585.57	1672.75
hsa05211	Renal cell carcinoma	hsa:6921	TCEB1	527.377	471.408	499.393
hsa05212	Pancreatic cancer	hsa:7048	TGFBR2	815.054	825.616	820.335	hsa-miR-20a, hsa-miR-301b, hsa-miR-19b, hsa-miR-23a, hsa-miR-106a, hsa-miR-19a, hsa-miR-20b, hsa-miR-93, hsa-miR-130b, hsa-miR-106b, hsa-miR-23b, hsa-miR-17, hsa-miR-130a, hsa-miR-155, hsa-miR-301a
hsa05212	Pancreatic cancer	hsa:5880	RAC2	399.636	404.835	402.235
hsa05213	Endometrial cancer	hsa:5728	PTEN	186.782	213.642	200.212	hsa-miR-16, hsa-miR-15b, hsa-miR-15a, hsa-miR-339-5p, hsa-miR-195
hsa05213	Endometrial cancer	hsa:4609	MYC	1759.92	1585.57	1672.75
hsa05214	Glioma	hsa:5728	PTEN	186.782	213.642	200.212	hsa-miR-16, hsa-miR-15b, hsa-miR-15a, hsa-miR-339-5p, hsa-miR-195
hsa05214	Glioma	hsa:5579	PRKCB	102.166	123.546	112.856
hsa05215	Prostate cancer	hsa:5728	PTEN	186.782	213.642	200.212	hsa-miR-16, hsa-miR-15b, hsa-miR-15a, hsa-miR-339-5p, hsa-miR-195
hsa05215	Prostate cancer	hsa:64764	CREB3L2	412.659	326.327	369.493	hsa-miR-92a, hsa-miR-25, hsa-miR-92b
hsa05215	Prostate cancer	hsa:468	ATF4	2477.17	3001.48	2739.32
hsa05215	Prostate cancer	hsa:1027	CDKN1B	3760.29	3481.74	3621.01	hsa-miR-196b, hsa-miR-221, hsa-miR-222, hsa-miR-24
hsa05216	Thyroid cancer	hsa:6257	RXRB	162.466	184.732	173.599
hsa05216	Thyroid cancer	hsa:4609	MYC	1759.92	1585.57	1672.75
hsa05218	Melanoma	hsa:5728	PTEN	186.782	213.642	200.212	hsa-miR-16, hsa-miR-15b, hsa-miR-15a, hsa-miR-339-5p, hsa-miR-195
hsa05219	Bladder cancer	hsa:4609	MYC	1759.92	1585.57	1672.75
hsa05220	Chronic myeloid leukemia	hsa:7048	TGFBR2	815.054	825.616	820.335	hsa-miR-20a, hsa-miR-301b, hsa-miR-19b, hsa-miR-23a, hsa-miR-106a, hsa-miR-19a, hsa-miR-20b, hsa-miR-93, hsa-miR-130b, hsa-miR-106b, hsa-miR-23b, hsa-miR-17, hsa-miR-130a, hsa-miR-155, hsa-miR-301a
hsa05220	Chronic myeloid leukemia	hsa:9846	GAB2	123.41	114.128	118.769	hsa-let-7f, hsa-let-7d, hsa-miR-24, hsa-miR-125b, hsa-let-7e, hsa-let-7g, hsa-let-7b, hsa-let-7c, hsa-let-7a, hsa-let-7i
hsa05220	Chronic myeloid leukemia	hsa:861	RUNX1	352.775	288.98	320.877	hsa-miR-106b, hsa-miR-106a, hsa-miR-17, hsa-miR-18a, hsa-miR-27b, hsa-miR-23a, hsa-miR-30d, hsa-miR-93, hsa-miR-27a, hsa-miR-30e, hsa-miR-181d, hsa-miR-23b, hsa-miR-20b, hsa-miR-18b, hsa-miR-181b, hsa-miR-30b, hsa-miR-181c, hsa-miR-30c, hsa-miR-20a, hsa-miR-181a
hsa05220	Chronic myeloid leukemia	hsa:4609	MYC	1759.92	1585.57	1672.75
hsa05220	Chronic myeloid leukemia	hsa:1027	CDKN1B	3760.29	3481.74	3621.01	hsa-miR-196b, hsa-miR-221, hsa-miR-222, hsa-miR-24
hsa05221	Acute myeloid leukemia	hsa:861	RUNX1	352.775	288.98	320.877	hsa-miR-106b, hsa-miR-106a, hsa-miR-17, hsa-miR-18a, hsa-miR-27b, hsa-miR-23a, hsa-miR-30d, hsa-miR-93, hsa-miR-27a, hsa-miR-30e, hsa-miR-181d, hsa-miR-23b, hsa-miR-20b, hsa-miR-18b, hsa-miR-181b, hsa-miR-30b, hsa-miR-181c, hsa-miR-30c, hsa-miR-20a, hsa-miR-181a
hsa05221	Acute myeloid leukemia	hsa:862	RUNX1T1	97.376	54.544	75.96	hsa-miR-146b-5p, hsa-miR-103, hsa-miR-195, hsa-miR-23a, hsa-miR-16, hsa-miR-23b, hsa-miR-15a, hsa-miR-15b, hsa-miR-107, hsa-miR-146a
hsa05221	Acute myeloid leukemia	hsa:4609	MYC	1759.92	1585.57	1672.75
hsa05221	Acute myeloid leukemia	hsa:3815	KIT	4357.34	3981.28	4169.31	hsa-miR-130a, hsa-miR-19a, hsa-miR-18a, hsa-miR-19b, hsa-miR-221, hsa-miR-18b, hsa-miR-222, hsa-miR-301b, hsa-miR-301a, hsa-miR-130b, hsa-miR-181c, hsa-miR-181a, hsa-miR-181b
hsa05222	Small cell lung cancer	hsa:5728	PTEN	186.782	213.642	200.212	hsa-miR-16, hsa-miR-15b, hsa-miR-15a, hsa-miR-339-5p, hsa-miR-195
hsa05222	Small cell lung cancer	hsa:6257	RXRB	162.466	184.732	173.599
hsa05222	Small cell lung cancer	hsa:6502	SKP2	524.155	477.946	501.051
hsa05222	Small cell lung cancer	hsa:4609	MYC	1759.92	1585.57	1672.75
hsa05222	Small cell lung cancer	hsa:1027	CDKN1B	3760.29	3481.74	3621.01	hsa-miR-196b, hsa-miR-221, hsa-miR-222, hsa-miR-24
hsa05223	Non-small cell lung cancer	hsa:6257	RXRB	162.466	184.732	173.599
hsa05223	Non-small cell lung cancer	hsa:5579	PRKCB	102.166	123.546	112.856
hsa05322	Systemic lupus erythematosus	hsa:9555	H2AFY	3712.78	3945.96	3829.37	hsa-miR-29a, hsa-miR-29b
hsa05322	Systemic lupus erythematosus	hsa:1991	ELANE	385.769	564.964	475.366
hsa05322	Systemic lupus erythematosus	hsa:1511	CTSG	635.938	711.249	673.593
hsa05340	Primary immunodeficiency	hsa:695	BTK	167.462	210.674	189.068
hsa05416	Viral myocarditis	hsa:841	CASP8	374.439	292.621	333.53
hsa05416	Viral myocarditis	hsa:5880	RAC2	399.636	404.835	402.235

## Sheet: Ago3
KEGG Pathway ID	KEGG Pathway description	KEGG ID	Gene Symbol	Ago3			gene assosciated miRNAs predicted by at least 2 databases of TargetScan, PicTar or miRanda
hsa00010	Glycolysis / Gluconeogenesis	hsa:3939	LDHA	1760.83	2309.57	1567.57
hsa00020	Citrate cycle (TCA cycle)	hsa:1431	CS	422.164	379.818	419.331	hsa-miR-23b, hsa-miR-19b, hsa-miR-23a
hsa00040	Pentose and glucuronate interconversions	hsa:51181	DCXR	232.681	266.103	302.587
hsa00100	Steroid biosynthesis	hsa:1717	DHCR7	128.21	98.249	160.2
hsa00100	Steroid biosynthesis	hsa:2222	FDFT1	419.502	528.764	492.495
hsa00140	Steroid hormone biosynthesis	hsa:1312	COMT	348.44	481.15	374.226
hsa00190	Oxidative phosphorylation	hsa:4728	NDUFS8	130.874	230.742	187.937
hsa00190	Oxidative phosphorylation	hsa:1537	CYC1	160.454	178.492	204.214
hsa00190	Oxidative phosphorylation	hsa:1351	COX8A	379.599	448.822	478.582
hsa00190	Oxidative phosphorylation	hsa:4696	NDUFA3	387.451	547.013	428.856	hsa-miR-23b, hsa-miR-23a
hsa00190	Oxidative phosphorylation	hsa:1329	COX5B	494.039	702.099	528.765
hsa00190	Oxidative phosphorylation	hsa:4718	NDUFC2	420.115	377.344	441.966
hsa00190	Oxidative phosphorylation	hsa:4706	NDUFAB1	479.453	507.103	496.367
hsa00190	Oxidative phosphorylation	hsa:4695	NDUFA2	567.083	546.599	660.684
hsa00190	Oxidative phosphorylation	hsa:9551	ATP5J2	619.544	619.544	662.235
hsa00190	Oxidative phosphorylation	hsa:4708	NDUFB2	660.917	700.194	674.622
hsa00190	Oxidative phosphorylation	hsa:509	ATP5C1	866.267	871.667	813.361
hsa00190	Oxidative phosphorylation	hsa:539	ATP5O	889.786	1239.62	891.079
hsa00190	Oxidative phosphorylation	hsa:521	ATP5I	670.548	733.461	741.691
hsa00190	Oxidative phosphorylation	hsa:1337	COX6A1	1051.07	1525.75	1263
hsa00190	Oxidative phosphorylation	hsa:4717	NDUFC1	1206	1100.17	1146.03
hsa00190	Oxidative phosphorylation	hsa:1345	COX6C	1326.64	1210.13	1254.28
hsa00190	Oxidative phosphorylation	hsa:10476	ATP5H	1536.16	1839.5	1536.16
hsa00190	Oxidative phosphorylation	hsa:517	ATP5G2	1613.55	1681.53	1846.76
hsa00190	Oxidative phosphorylation	hsa:498	ATP5A1	1633.16	1802.24	1614.17
hsa00190	Oxidative phosphorylation	hsa:10632	ATP5L	1676.05	1377.19	1768.95
hsa00190	Oxidative phosphorylation	hsa:514	ATP5E	1699.88	1630.37	1562.48
hsa00190	Oxidative phosphorylation	hsa:1350	COX7C	375.614	355.313	403.56
hsa00230	Purine metabolism	hsa:132	ADK	359.667	438.979	343.809
hsa00230	Purine metabolism	hsa:5441	POLR2L	224.85	227.366	228.035
hsa00230	Purine metabolism	hsa:1716	DGUOK	286.525	286.525	298.937
hsa00230	Purine metabolism	hsa:158	ADSL	317.92	561.377	399.345
hsa00230	Purine metabolism	hsa:3615	IMPDH2	1480.76	1780.86	1567.53
hsa00240	Pyrimidine metabolism	hsa:5441	POLR2L	224.85	227.366	228.035
hsa00250	Alanine, aspartate and glutamate metabolism	hsa:158	ADSL	317.92	561.377	399.345
hsa00260	Glycine, serine and threonine metabolism	hsa:6472	SHMT2	406.262	413.27	430.15
hsa00270	Cysteine and methionine metabolism	hsa:3939	LDHA	1760.83	2309.57	1567.57
hsa00280	Valine, leucine and isoleucine degradation	hsa:3028	HSD17B10	329.533	488.594	388.341
hsa00350	Tyrosine metabolism	hsa:1312	COMT	348.44	481.15	374.226
hsa00360	Phenylalanine metabolism	hsa:9588	PRDX6	416.387	502.544	473.316
hsa00460	Cyanoamino acid metabolism	hsa:6472	SHMT2	406.262	413.27	430.15
hsa00480	Glutathione metabolism	hsa:2950	GSTP1	391.941	603.505	552.271
hsa00480	Glutathione metabolism	hsa:2879	GPX4	511.36	579.615	614.426
hsa00480	Glutathione metabolism	hsa:9446	GSTO1	820.387	971.715	938.392
hsa00511	Other glycan degradation	hsa:4125	MAN2B1	312.586	507.71	415.155
hsa00520	Amino sugar and nucleotide sugar metabolism	hsa:1727	CYB5R3	427.325	358.282	405.378
hsa00562	Inositol phosphate metabolism	hsa:3705	ITPK1	213.846	213.846	226.987	hsa-miR-30c, hsa-miR-130a, hsa-miR-30d, hsa-miR-30b
hsa00590	Arachidonic acid metabolism	hsa:2879	GPX4	511.36	579.615	614.426
hsa00590	Arachidonic acid metabolism	hsa:4048	LTA4H	525.266	556.162	446.334
hsa00620	Pyruvate metabolism	hsa:3939	LDHA	1760.83	2309.57	1567.57
hsa00630	Glyoxylate and dicarboxylate metabolism	hsa:1431	CS	422.164	379.818	419.331	hsa-miR-23b, hsa-miR-19b, hsa-miR-23a
hsa00640	Propanoate metabolism	hsa:3939	LDHA	1760.83	2309.57	1567.57
hsa00670	One carbon pool by folate	hsa:6472	SHMT2	406.262	413.27	430.15
hsa00860	Porphyrin and chlorophyll metabolism	hsa:7389	UROD	203.565	305.519	211.396
hsa00900	Terpenoid backbone biosynthesis	hsa:3422	IDI1	411.695	257.275	335.81
hsa00970	Aminoacyl-tRNA biosynthesis	hsa:5859	QARS	502.612	572.131	585.553	hsa-let-7a, hsa-let-7g
hsa00980	Metabolism of xenobiotics by cytochrome P450	hsa:2950	GSTP1	391.941	603.505	552.271
hsa00980	Metabolism of xenobiotics by cytochrome P450	hsa:9446	GSTO1	820.387	971.715	938.392
hsa00982	Drug metabolism cytochrome P450	hsa:2950	GSTP1	391.941	603.505	552.271
hsa00982	Drug metabolism cytochrome P450	hsa:9446	GSTO1	820.387	971.715	938.392
hsa00983	Drug metabolism - other enzymes	hsa:3615	IMPDH2	1480.76	1780.86	1567.53
hsa03010	Ribosome	hsa:6227	RPS21	423.864	523.155	470.182
hsa03010	Ribosome	hsa:51121	RPL26L1	509.456	539.168	532.658
hsa03010	Ribosome	hsa:6187	RPS2	552.044	683.456	617.2
hsa03010	Ribosome	hsa:6203	RPS9	904.461	843.94	1006.91
hsa03010	Ribosome	hsa:4736	RPL10A	1249.73	1881.34	1548.19
hsa03010	Ribosome	hsa:6193	RPS5	1291.19	1725.63	1749.5
hsa03010	Ribosome	hsa:7311	UBA52	1456.31	1677.27	1540.35
hsa03010	Ribosome	hsa:6160	RPL31	1622.97	1342.48	1351.75
hsa03010	Ribosome	hsa:6136	RPL12	2526.34	1951.85	2510.08
hsa03010	Ribosome	hsa:6129	RPL7	1947.36	2008.27	1841.52
hsa03010	Ribosome	hsa:6235	RPS29	2261.64	3026.54	2245.82
hsa03010	Ribosome	hsa:25873	RPL36	2264.91	2125.97	2482.92
hsa03010	Ribosome	hsa:6141	RPL18	2284.19	2730.48	2652.1
hsa03010	Ribosome	hsa:6159	RPL29	2313.17	2219.07	2493.76
hsa03010	Ribosome	hsa:6217	RPS16	4737.3	4463.6	5045.86
hsa03010	Ribosome	hsa:6137	RPL13	2418.58	2557.65	2591.46
hsa03010	Ribosome	hsa:11224	RPL35	2608.94	3401.35	3020.31
hsa03010	Ribosome	hsa:2197	FAU	2695.29	3044.02	3243.09
hsa03010	Ribosome	hsa:6210	RPS15A	2826.57	2661.2	2876.96
hsa03010	Ribosome	hsa:23521	RPL13A	2876.41	2866.87	2915.24	hsa-miR-15b, hsa-miR-16, hsa-miR-15a
hsa03010	Ribosome	hsa:6165	RPL35A	3111.7	3428.28	3243.29
hsa03010	Ribosome	hsa:6231	RPS26	3283.37	2627.42	3228.4
hsa03010	Ribosome	hsa:6201	RPS7	5188.33	5003.72	4793.53
hsa03010	Ribosome	hsa:6202	RPS8	3333.51	3273.66	3266.75
hsa03010	Ribosome	hsa:6134	RPL10	664.172	908.985	817.248
hsa03010	Ribosome	hsa:6132	RPL8	3468.05	3531.24	3933.85
hsa03010	Ribosome	hsa:6209	RPS15	3513.21	3009.86	3544.28
hsa03010	Ribosome	hsa:6158	RPL28	4014.34	3820.48	4485.87
hsa03010	Ribosome	hsa:6205	RPS11	4016.53	3882.22	4592.35
hsa03010	Ribosome	hsa:6181	RPLP2	4063.97	3440.75	4596.72
hsa03010	Ribosome	hsa:6138	RPL15	4132.1	4345.83	4378.98
hsa03010	Ribosome	hsa:6230	RPS25	4175.8	4016.67	3811.36
hsa03010	Ribosome	hsa:6170	RPL39	4192.56	4281.1	4470.24
hsa03010	Ribosome	hsa:6155	RPL27	4254.01	5206.35	4381.45
hsa03010	Ribosome	hsa:6206	RPS12	4309.03	3750.99	4401.58
hsa03010	Ribosome	hsa:6223	RPS19	4473.71	4250.14	4906.84
hsa03010	Ribosome	hsa:6139	RPL17	6152.35	5538.68	5344.32
hsa03010	Ribosome	hsa:6164	RPL34	4681.61	4106.68	4675.65
hsa03010	Ribosome	hsa:6143	RPL19	4705.99	4656.48	5024.3
hsa03010	Ribosome	hsa:6204	RPS10	4780.87	4260.12	5196.24
hsa03010	Ribosome	hsa:6161	RPL32	5088.4	3953	5198.04
hsa03010	Ribosome	hsa:6234	RPS28	5116.02	5480.81	5465.26
hsa03010	Ribosome	hsa:6147	RPL23A	5196.37	5131.03	5460.53	hsa-miR-378
hsa03010	Ribosome	hsa:6128	RPL6	5300.2	4484.02	4385.71
hsa03010	Ribosome	hsa:6188	RPS3	5307.01	5095.48	5753.58
hsa03010	Ribosome	hsa:6175	RPLP0	4049.14	5013.44	4581.53
hsa03010	Ribosome	hsa:6152	RPL24	5911.62	6113.09	5547.28
hsa03010	Ribosome	hsa:6169	RPL38	667.824	1193.65	651.381
hsa03010	Ribosome	hsa:6224	RPS20	5121.03	4449.57	5058.76
hsa03010	Ribosome	hsa:6233	RPS27A	6369.32	4408.26	5518.34
hsa03010	Ribosome	hsa:6222	RPS18	6492.98	6069.23	6798.38
hsa03010	Ribosome	hsa:6156	RPL30	6788.42	6822.98	7164.49
hsa03010	Ribosome	hsa:6122	RPL3	6788.98	6510.57	6958.38
hsa03010	Ribosome	hsa:6130	RPL7A	6958.21	7397.38	7231.2
hsa03010	Ribosome	hsa:6207	RPS13	7017.64	5562.73	6864.64
hsa03010	Ribosome	hsa:6133	RPL9	7183	7607.97	7307.61
hsa03010	Ribosome	hsa:6146	RPL22	4984.19	3732.29	4103.44
hsa03010	Ribosome	hsa:6176	RPLP1	8365.6	9630.4	9189.7
hsa03010	Ribosome	hsa:6189	RPS3A	10952.2	9281.52	10311.5
hsa03010	Ribosome	hsa:6167	RPL37	8687.66	7309.06	8389.75
hsa03010	Ribosome	hsa:6157	RPL27A	8750.41	8755.44	8799.25
hsa03010	Ribosome	hsa:6232	RPS27	8912.73	12371.1	8988.79
hsa03010	Ribosome	hsa:6218	RPS17	8270.19	6900.97	8238.27
hsa03010	Ribosome	hsa:6171	RPL41	10316.9	11934.5	11575
hsa03010	Ribosome	hsa:6229	RPS24	13700.7	9937.14	12287.5
hsa03010	Ribosome	hsa:6228	RPS23	14108.2	12350.7	14520
hsa03018	RNA degradation	hsa:51690	LSM7	420.01	479.708	528.835
hsa03020	RNA polymerase	hsa:5441	POLR2L	224.85	227.366	228.035
hsa03040	Spliceosome	hsa:22827	PUF60	181.61	227.281	239.292
hsa03040	Spliceosome	hsa:6626	SNRPA	230.846	199.697	266.692
hsa03040	Spliceosome	hsa:10907	TXNL4A	286.378	506.048	363.75
hsa03040	Spliceosome	hsa:10262	SF3B4	301.869	266.691	316.924
hsa03040	Spliceosome	hsa:51690	LSM7	420.01	479.708	528.835
hsa03040	Spliceosome	hsa:3312	HSPA8	750.141	813.208	589.924
hsa03040	Spliceosome	hsa:4809	NHP2L1	776.852	791.519	912.789
hsa03040	Spliceosome	hsa:6634	SNRPD3	1004.39	1180.15	1098.22
hsa03040	Spliceosome	hsa:6636	SNRPF	1922.06	1905.33	1996.01
hsa03040	Spliceosome	hsa:3178	HNRNPA1	2202.63	1828.52	1989.64
hsa03050	Proteasome	hsa:5691	PSMB3	315.468	525.379	388.433
hsa03050	Proteasome	hsa:5721	PSME2	368.653	546.599	451.59
hsa03050	Proteasome	hsa:5690	PSMB2	612.92	544.846	629.786
hsa03050	Proteasome	hsa:5692	PSMB4	793.058	946.368	929.614
hsa03060	Protein export	hsa:10952	SEC61B	552.755	700.832	646.97
hsa04010	MAPK signaling pathway	hsa:7048	TGFBR2	248.684	283.21	200.217	hsa-miR-23b, hsa-miR-17, hsa-miR-93, hsa-miR-130a, hsa-miR-106a, hsa-miR-19b, hsa-miR-23a, hsa-miR-20b, hsa-miR-155, hsa-miR-20a, hsa-miR-106b
hsa04010	MAPK signaling pathway	hsa:1848	DUSP6	353.809	354.204	237.662
hsa04010	MAPK signaling pathway	hsa:4609	MYC	460.317	464.467	341.011
hsa04010	MAPK signaling pathway	hsa:3727	JUND	497.07	359.306	493.453	hsa-miR-191
hsa04010	MAPK signaling pathway	hsa:5880	RAC2	626.035	862.758	899.273
hsa04010	MAPK signaling pathway	hsa:3312	HSPA8	750.141	813.208	589.924
hsa04010	MAPK signaling pathway	hsa:468	ATF4	1531.55	1460.31	1495.93
hsa04012	ErbB signaling pathway	hsa:4609	MYC	460.317	464.467	341.011
hsa04020	Calcium signaling pathway	hsa:293	SLC25A6	272.326	329.447	332.527	hsa-miR-19b
hsa04020	Calcium signaling pathway	hsa:7417	VDAC2	984.227	1034.84	930.696
hsa04060	Cytokine-cytokine receptor interaction	hsa:7048	TGFBR2	248.684	283.21	200.217	hsa-miR-23b, hsa-miR-17, hsa-miR-93, hsa-miR-130a, hsa-miR-106a, hsa-miR-19b, hsa-miR-23a, hsa-miR-20b, hsa-miR-155, hsa-miR-20a, hsa-miR-106b
hsa04060	Cytokine-cytokine receptor interaction	hsa:3815	KIT	1230.61	1122.99	1152.57	hsa-miR-222, hsa-miR-19b, hsa-miR-221, hsa-miR-18a, hsa-miR-130a, hsa-miR-142-5p, hsa-miR-181a
hsa04062	Chemokine signaling pathway	hsa:5880	RAC2	626.035	862.758	899.273
hsa04062	Chemokine signaling pathway	hsa:2787	GNG5	731.367	738.104	767.748	hsa-let-7g, hsa-let-7a
hsa04070	Phosphatidylinositol signaling system	hsa:3705	ITPK1	213.846	213.846	226.987	hsa-miR-30c, hsa-miR-130a, hsa-miR-30d, hsa-miR-30b
hsa04080	Neuroactive ligand-receptor interaction	hsa:706	TSPO	227.414	342.871	299.396
hsa04080	Neuroactive ligand-receptor interaction	hsa:1511	CTSG	1335.19	992.864	1499.41
hsa04110	Cell cycle	hsa:993	CDC25A	173.936	158.01	164.597	hsa-let-7a, hsa-miR-15b, hsa-miR-16, hsa-let-7g, hsa-miR-15a, hsa-miR-107, hsa-miR-103
hsa04110	Cell cycle	hsa:9184	BUB3	372.588	459.634	384.094
hsa04110	Cell cycle	hsa:4609	MYC	460.317	464.467	341.011
hsa04110	Cell cycle	hsa:894	CCND2	501.549	345.659	445.298	hsa-miR-106a, hsa-let-7a, hsa-miR-15a, hsa-let-7g, hsa-miR-16, hsa-miR-20b, hsa-miR-93, hsa-miR-20a, hsa-miR-18a, hsa-miR-15b, hsa-miR-106b, hsa-miR-19b, hsa-miR-17, hsa-miR-26a
hsa04115	p53 signaling pathway	hsa:841	CASP8	173.936	186.925	121.512
hsa04115	p53 signaling pathway	hsa:894	CCND2	501.549	345.659	445.298	hsa-miR-106a, hsa-let-7a, hsa-miR-15a, hsa-let-7g, hsa-miR-16, hsa-miR-20b, hsa-miR-93, hsa-miR-20a, hsa-miR-18a, hsa-miR-15b, hsa-miR-106b, hsa-miR-19b, hsa-miR-17, hsa-miR-26a
hsa04120	Ubiquitin mediated proteolysis	hsa:6921	TCEB1	776.449	752.735	638.9
hsa04120	Ubiquitin mediated proteolysis	hsa:11065	UBE2C	1158.9	985.726	1200.51
hsa04120	Ubiquitin mediated proteolysis	hsa:10075	HUWE1	6002.68	4842.58	5472.27
hsa04130	SNARE interactions in vesicular transport	hsa:10490	VTI1B	358.664	257.275	288.108
hsa04130	SNARE interactions in vesicular transport	hsa:8673	VAMP8	922.681	825.832	1110.46	hsa-miR-16, hsa-miR-15b, hsa-miR-103, hsa-miR-107, hsa-miR-15a
hsa04141	Protein processing in endoplasmic reticulum	hsa:5589	PRKCSH	190.906	152.994	201.007
hsa04141	Protein processing in endoplasmic reticulum	hsa:7494	XBP1	225.482	276.188	206.242
hsa04141	Protein processing in endoplasmic reticulum	hsa:10952	SEC61B	552.755	700.832	646.97
hsa04141	Protein processing in endoplasmic reticulum	hsa:6748	SSR4	674.378	675.347	739.949
hsa04141	Protein processing in endoplasmic reticulum	hsa:3312	HSPA8	750.141	813.208	589.924
hsa04141	Protein processing in endoplasmic reticulum	hsa:10961	ERP29	996.472	862.387	911.343
hsa04141	Protein processing in endoplasmic reticulum	hsa:5034	P4HB	1088.2	1149.11	1278.34
hsa04141	Protein processing in endoplasmic reticulum	hsa:468	ATF4	1531.55	1460.31	1495.93
hsa04142	Lysosome	hsa:5476	CTSA	287.438	475.665	371.425	hsa-miR-20b
hsa04142	Lysosome	hsa:4125	MAN2B1	312.586	507.71	415.155
hsa04142	Lysosome	hsa:1511	CTSG	1335.19	992.864	1499.41
hsa04144	Endocytosis	hsa:7048	TGFBR2	248.684	283.21	200.217	hsa-miR-23b, hsa-miR-17, hsa-miR-93, hsa-miR-130a, hsa-miR-106a, hsa-miR-19b, hsa-miR-23a, hsa-miR-20b, hsa-miR-155, hsa-miR-20a, hsa-miR-106b
hsa04144	Endocytosis	hsa:1175	AP2S1	605.485	784.721	789.244
hsa04144	Endocytosis	hsa:3312	HSPA8	750.141	813.208	589.924
hsa04144	Endocytosis	hsa:3815	KIT	1230.61	1122.99	1152.57	hsa-miR-222, hsa-miR-19b, hsa-miR-221, hsa-miR-18a, hsa-miR-130a, hsa-miR-142-5p, hsa-miR-181a
hsa04145	Phagosome	hsa:1535	CYBA	229.114	374.925	361.521
hsa04145	Phagosome	hsa:84617	TUBB6	229.989	345.572	255.362
hsa04145	Phagosome	hsa:11151	CORO1A	410.088	570.687	485.955
hsa04145	Phagosome	hsa:10952	SEC61B	552.755	700.832	646.97
hsa04145	Phagosome	hsa:10383	TUBB2C	920.342	1189.7	1011.73
hsa04145	Phagosome	hsa:203068	TUBB	1683.11	1458.98	1637.4	hsa-miR-16, hsa-miR-15a, hsa-miR-15b
hsa04145	Phagosome	hsa:4353	MPO	2270.02	2267.33	2544.75
hsa04150	mTOR signaling pathway	hsa:54541	DDIT4	351.823	435.576	292.53	hsa-miR-92a, hsa-miR-30c, hsa-miR-181a, hsa-miR-30d, hsa-miR-30b
hsa04150	mTOR signaling pathway	hsa:1975	EIF4B	776.331	628.034	690.382	hsa-miR-107, hsa-miR-103, hsa-miR-15b, hsa-miR-15a, hsa-miR-16
hsa04210	Apoptosis	hsa:841	CASP8	173.936	186.925	121.512
hsa04260	Cardiac muscle contraction	hsa:1537	CYC1	160.454	178.492	204.214
hsa04260	Cardiac muscle contraction	hsa:1351	COX8A	379.599	448.822	478.582
hsa04260	Cardiac muscle contraction	hsa:1329	COX5B	494.039	702.099	528.765
hsa04260	Cardiac muscle contraction	hsa:1337	COX6A1	1051.07	1525.75	1263
hsa04260	Cardiac muscle contraction	hsa:1345	COX6C	1326.64	1210.13	1254.28
hsa04260	Cardiac muscle contraction	hsa:1350	COX7C	375.614	355.313	403.56
hsa04310	Wnt signaling pathway	hsa:4609	MYC	460.317	464.467	341.011
hsa04310	Wnt signaling pathway	hsa:894	CCND2	501.549	345.659	445.298	hsa-miR-106a, hsa-let-7a, hsa-miR-15a, hsa-let-7g, hsa-miR-16, hsa-miR-20b, hsa-miR-93, hsa-miR-20a, hsa-miR-18a, hsa-miR-15b, hsa-miR-106b, hsa-miR-19b, hsa-miR-17, hsa-miR-26a
hsa04310	Wnt signaling pathway	hsa:5880	RAC2	626.035	862.758	899.273
hsa04350	TGF-beta signaling pathway	hsa:7048	TGFBR2	248.684	283.21	200.217	hsa-miR-23b, hsa-miR-17, hsa-miR-93, hsa-miR-130a, hsa-miR-106a, hsa-miR-19b, hsa-miR-23a, hsa-miR-20b, hsa-miR-155, hsa-miR-20a, hsa-miR-106b
hsa04350	TGF-beta signaling pathway	hsa:4609	MYC	460.317	464.467	341.011
hsa04360	Axon guidance	hsa:5880	RAC2	626.035	862.758	899.273
hsa04370	VEGF signaling pathway	hsa:5880	RAC2	626.035	862.758	899.273
hsa04510	Focal adhesion	hsa:894	CCND2	501.549	345.659	445.298	hsa-miR-106a, hsa-let-7a, hsa-miR-15a, hsa-let-7g, hsa-miR-16, hsa-miR-20b, hsa-miR-93, hsa-miR-20a, hsa-miR-18a, hsa-miR-15b, hsa-miR-106b, hsa-miR-19b, hsa-miR-17, hsa-miR-26a
hsa04510	Focal adhesion	hsa:5880	RAC2	626.035	862.758	899.273
hsa04520	Adherens junction	hsa:7048	TGFBR2	248.684	283.21	200.217	hsa-miR-23b, hsa-miR-17, hsa-miR-93, hsa-miR-130a, hsa-miR-106a, hsa-miR-19b, hsa-miR-23a, hsa-miR-20b, hsa-miR-155, hsa-miR-20a, hsa-miR-106b
hsa04520	Adherens junction	hsa:5880	RAC2	626.035	862.758	899.273
hsa04530	Tight junction	hsa:8531	CSDA	825.384	748.485	588.745
hsa04540	Gap junction	hsa:84617	TUBB6	229.989	345.572	255.362
hsa04540	Gap junction	hsa:10383	TUBB2C	920.342	1189.7	1011.73
hsa04540	Gap junction	hsa:203068	TUBB	1683.11	1458.98	1637.4	hsa-miR-16, hsa-miR-15a, hsa-miR-15b
hsa04610	Complement and coagulation cascades	hsa:1675	CFD	346.004	476.817	423.775
hsa04612	Antigen processing and presentation	hsa:972	CD74	251.853	294.405	268.978
hsa04612	Antigen processing and presentation	hsa:5721	PSME2	368.653	546.599	451.59
hsa04612	Antigen processing and presentation	hsa:3312	HSPA8	750.141	813.208	589.924
hsa04614	Renin-angiotensin system	hsa:5476	CTSA	287.438	475.665	371.425	hsa-miR-20b
hsa04614	Renin-angiotensin system	hsa:1511	CTSG	1335.19	992.864	1499.41
hsa04620	Toll-like receptor signaling pathway	hsa:841	CASP8	173.936	186.925	121.512
hsa04621	NOD-like receptor signaling pathway	hsa:841	CASP8	173.936	186.925	121.512
hsa04622	RIG-I-like receptor signaling pathway	hsa:841	CASP8	173.936	186.925	121.512
hsa04630	Jak-STAT signaling pathway	hsa:4609	MYC	460.317	464.467	341.011
hsa04630	Jak-STAT signaling pathway	hsa:894	CCND2	501.549	345.659	445.298	hsa-miR-106a, hsa-let-7a, hsa-miR-15a, hsa-let-7g, hsa-miR-16, hsa-miR-20b, hsa-miR-93, hsa-miR-20a, hsa-miR-18a, hsa-miR-15b, hsa-miR-106b, hsa-miR-19b, hsa-miR-17, hsa-miR-26a
hsa04640	Hematopoietic cell lineage	hsa:3815	KIT	1230.61	1122.99	1152.57	hsa-miR-222, hsa-miR-19b, hsa-miR-221, hsa-miR-18a, hsa-miR-130a, hsa-miR-142-5p, hsa-miR-181a
hsa04650	Natural killer cell mediated cytotoxicity	hsa:5880	RAC2	626.035	862.758	899.273
hsa04662	B cell receptor signaling pathway	hsa:8519	IFITM1	76.582	82.602	90.47
hsa04662	B cell receptor signaling pathway	hsa:975	CD81	544.024	463.817	610.054
hsa04662	B cell receptor signaling pathway	hsa:5880	RAC2	626.035	862.758	899.273
hsa04664	Fc epsilon RI signaling pathway	hsa:5880	RAC2	626.035	862.758	899.273
hsa04666	Fc gamma R-mediated phagocytosis	hsa:2934	GSN	569.635	592.329	609.731
hsa04666	Fc gamma R-mediated phagocytosis	hsa:5880	RAC2	626.035	862.758	899.273
hsa04666	Fc gamma R-mediated phagocytosis	hsa:65108	MARCKSL1	927.835	769.775	860.646	hsa-miR-24, hsa-miR-23a, hsa-miR-23b
hsa04670	Leukocyte transendothelial migration	hsa:1535	CYBA	229.114	374.925	361.521
hsa04670	Leukocyte transendothelial migration	hsa:5880	RAC2	626.035	862.758	899.273
hsa04720	Long-term potentiation	hsa:468	ATF4	1531.55	1460.31	1495.93
hsa04722	Neurotrophin signaling pathway	hsa:468	ATF4	1531.55	1460.31	1495.93
hsa04722	Neurotrophin signaling pathway	hsa:397	ARHGDIB	3192.48	2752.59	2972.54
hsa04810	Regulation of actin cytoskeleton	hsa:2934	GSN	569.635	592.329	609.731
hsa04810	Regulation of actin cytoskeleton	hsa:5880	RAC2	626.035	862.758	899.273
hsa04912	GnRH signaling pathway	hsa:468	ATF4	1531.55	1460.31	1495.93
hsa04914	Progesterone-mediated oocyte maturation	hsa:993	CDC25A	173.936	158.01	164.597	hsa-let-7a, hsa-miR-15b, hsa-miR-16, hsa-let-7g, hsa-miR-15a, hsa-miR-107, hsa-miR-103
hsa04916	Melanogenesis	hsa:3815	KIT	1230.61	1122.99	1152.57	hsa-miR-222, hsa-miR-19b, hsa-miR-221, hsa-miR-18a, hsa-miR-130a, hsa-miR-142-5p, hsa-miR-181a
hsa04962	Vasopressin-regulated water reabsorption	hsa:397	ARHGDIB	3192.48	2752.59	2972.54
hsa05010	Alzheimer's disease	hsa:841	CASP8	173.936	186.925	121.512
hsa05010	Alzheimer's disease	hsa:4728	NDUFS8	130.874	230.742	187.937
hsa05010	Alzheimer's disease	hsa:1537	CYC1	160.454	178.492	204.214
hsa05010	Alzheimer's disease	hsa:3028	HSD17B10	329.533	488.594	388.341
hsa05010	Alzheimer's disease	hsa:1351	COX8A	379.599	448.822	478.582
hsa05010	Alzheimer's disease	hsa:4696	NDUFA3	387.451	547.013	428.856	hsa-miR-23b, hsa-miR-23a
hsa05010	Alzheimer's disease	hsa:1329	COX5B	494.039	702.099	528.765
hsa05010	Alzheimer's disease	hsa:4718	NDUFC2	420.115	377.344	441.966
hsa05010	Alzheimer's disease	hsa:4706	NDUFAB1	479.453	507.103	496.367
hsa05010	Alzheimer's disease	hsa:4695	NDUFA2	567.083	546.599	660.684
hsa05010	Alzheimer's disease	hsa:4708	NDUFB2	660.917	700.194	674.622
hsa05010	Alzheimer's disease	hsa:509	ATP5C1	866.267	871.667	813.361
hsa05010	Alzheimer's disease	hsa:539	ATP5O	889.786	1239.62	891.079
hsa05010	Alzheimer's disease	hsa:1337	COX6A1	1051.07	1525.75	1263
hsa05010	Alzheimer's disease	hsa:4717	NDUFC1	1206	1100.17	1146.03
hsa05010	Alzheimer's disease	hsa:1345	COX6C	1326.64	1210.13	1254.28
hsa05010	Alzheimer's disease	hsa:10476	ATP5H	1536.16	1839.5	1536.16
hsa05010	Alzheimer's disease	hsa:517	ATP5G2	1613.55	1681.53	1846.76
hsa05010	Alzheimer's disease	hsa:498	ATP5A1	1633.16	1802.24	1614.17
hsa05010	Alzheimer's disease	hsa:514	ATP5E	1699.88	1630.37	1562.48
hsa05010	Alzheimer's disease	hsa:1350	COX7C	375.614	355.313	403.56
hsa05012	Parkinson's disease	hsa:4728	NDUFS8	130.874	230.742	187.937
hsa05012	Parkinson's disease	hsa:1537	CYC1	160.454	178.492	204.214
hsa05012	Parkinson's disease	hsa:1351	COX8A	379.599	448.822	478.582
hsa05012	Parkinson's disease	hsa:4696	NDUFA3	387.451	547.013	428.856	hsa-miR-23b, hsa-miR-23a
hsa05012	Parkinson's disease	hsa:1329	COX5B	494.039	702.099	528.765
hsa05012	Parkinson's disease	hsa:4718	NDUFC2	420.115	377.344	441.966
hsa05012	Parkinson's disease	hsa:293	SLC25A6	272.326	329.447	332.527	hsa-miR-19b
hsa05012	Parkinson's disease	hsa:4706	NDUFAB1	479.453	507.103	496.367
hsa05012	Parkinson's disease	hsa:4695	NDUFA2	567.083	546.599	660.684
hsa05012	Parkinson's disease	hsa:4708	NDUFB2	660.917	700.194	674.622
hsa05012	Parkinson's disease	hsa:509	ATP5C1	866.267	871.667	813.361
hsa05012	Parkinson's disease	hsa:539	ATP5O	889.786	1239.62	891.079
hsa05012	Parkinson's disease	hsa:7417	VDAC2	984.227	1034.84	930.696
hsa05012	Parkinson's disease	hsa:1337	COX6A1	1051.07	1525.75	1263
hsa05012	Parkinson's disease	hsa:4717	NDUFC1	1206	1100.17	1146.03
hsa05012	Parkinson's disease	hsa:1345	COX6C	1326.64	1210.13	1254.28
hsa05012	Parkinson's disease	hsa:10476	ATP5H	1536.16	1839.5	1536.16
hsa05012	Parkinson's disease	hsa:517	ATP5G2	1613.55	1681.53	1846.76
hsa05012	Parkinson's disease	hsa:498	ATP5A1	1633.16	1802.24	1614.17
hsa05012	Parkinson's disease	hsa:514	ATP5E	1699.88	1630.37	1562.48
hsa05012	Parkinson's disease	hsa:1350	COX7C	375.614	355.313	403.56
hsa05016	Huntington's disease	hsa:841	CASP8	173.936	186.925	121.512
hsa05016	Huntington's disease	hsa:4728	NDUFS8	130.874	230.742	187.937
hsa05016	Huntington's disease	hsa:1537	CYC1	160.454	178.492	204.214
hsa05016	Huntington's disease	hsa:5441	POLR2L	224.85	227.366	228.035
hsa05016	Huntington's disease	hsa:1351	COX8A	379.599	448.822	478.582
hsa05016	Huntington's disease	hsa:4696	NDUFA3	387.451	547.013	428.856	hsa-miR-23b, hsa-miR-23a
hsa05016	Huntington's disease	hsa:1329	COX5B	494.039	702.099	528.765
hsa05016	Huntington's disease	hsa:4718	NDUFC2	420.115	377.344	441.966
hsa05016	Huntington's disease	hsa:293	SLC25A6	272.326	329.447	332.527	hsa-miR-19b
hsa05016	Huntington's disease	hsa:4706	NDUFAB1	479.453	507.103	496.367
hsa05016	Huntington's disease	hsa:4695	NDUFA2	567.083	546.599	660.684
hsa05016	Huntington's disease	hsa:1175	AP2S1	605.485	784.721	789.244
hsa05016	Huntington's disease	hsa:4708	NDUFB2	660.917	700.194	674.622
hsa05016	Huntington's disease	hsa:509	ATP5C1	866.267	871.667	813.361
hsa05016	Huntington's disease	hsa:539	ATP5O	889.786	1239.62	891.079
hsa05016	Huntington's disease	hsa:7417	VDAC2	984.227	1034.84	930.696
hsa05016	Huntington's disease	hsa:1337	COX6A1	1051.07	1525.75	1263
hsa05016	Huntington's disease	hsa:4717	NDUFC1	1206	1100.17	1146.03
hsa05016	Huntington's disease	hsa:1345	COX6C	1326.64	1210.13	1254.28
hsa05016	Huntington's disease	hsa:10476	ATP5H	1536.16	1839.5	1536.16
hsa05016	Huntington's disease	hsa:517	ATP5G2	1613.55	1681.53	1846.76
hsa05016	Huntington's disease	hsa:498	ATP5A1	1633.16	1802.24	1614.17
hsa05016	Huntington's disease	hsa:514	ATP5E	1699.88	1630.37	1562.48
hsa05016	Huntington's disease	hsa:1350	COX7C	375.614	355.313	403.56
hsa05110	Vibrio cholerae infection	hsa:10952	SEC61B	552.755	700.832	646.97
hsa05130	Pathogenic Escherichia coli infection	hsa:84617	TUBB6	229.989	345.572	255.362
hsa05130	Pathogenic Escherichia coli infection	hsa:10383	TUBB2C	920.342	1189.7	1011.73
hsa05130	Pathogenic Escherichia coli infection	hsa:203068	TUBB	1683.11	1458.98	1637.4	hsa-miR-16, hsa-miR-15a, hsa-miR-15b
hsa05140	Leishmaniasis	hsa:1535	CYBA	229.114	374.925	361.521
hsa05140	Leishmaniasis	hsa:65108	MARCKSL1	927.835	769.775	860.646	hsa-miR-24, hsa-miR-23a, hsa-miR-23b
hsa05142	Chagas disease	hsa:7048	TGFBR2	248.684	283.21	200.217	hsa-miR-23b, hsa-miR-17, hsa-miR-93, hsa-miR-130a, hsa-miR-106a, hsa-miR-19b, hsa-miR-23a, hsa-miR-20b, hsa-miR-155, hsa-miR-20a, hsa-miR-106b
hsa05142	Chagas disease	hsa:841	CASP8	173.936	186.925	121.512
hsa05144	Malaria	hsa:2995	GYPC	404.713	313.609	400.812
hsa05144	Malaria	hsa:975	CD81	544.024	463.817	610.054
hsa05146	Amoebiasis	hsa:1992	SERPINB1	419.733	505.858	386.138
hsa05146	Amoebiasis	hsa:1511	CTSG	1335.19	992.864	1499.41
hsa05210	Colorectal cancer	hsa:7048	TGFBR2	248.684	283.21	200.217	hsa-miR-23b, hsa-miR-17, hsa-miR-93, hsa-miR-130a, hsa-miR-106a, hsa-miR-19b, hsa-miR-23a, hsa-miR-20b, hsa-miR-155, hsa-miR-20a, hsa-miR-106b
hsa05210	Colorectal cancer	hsa:4609	MYC	460.317	464.467	341.011
hsa05210	Colorectal cancer	hsa:5880	RAC2	626.035	862.758	899.273
hsa05211	Renal cell carcinoma	hsa:6921	TCEB1	776.449	752.735	638.9
hsa05212	Pancreatic cancer	hsa:7048	TGFBR2	248.684	283.21	200.217	hsa-miR-23b, hsa-miR-17, hsa-miR-93, hsa-miR-130a, hsa-miR-106a, hsa-miR-19b, hsa-miR-23a, hsa-miR-20b, hsa-miR-155, hsa-miR-20a, hsa-miR-106b
hsa05212	Pancreatic cancer	hsa:5880	RAC2	626.035	862.758	899.273
hsa05213	Endometrial cancer	hsa:4609	MYC	460.317	464.467	341.011
hsa05215	Prostate cancer	hsa:2950	GSTP1	391.941	603.505	552.271
hsa05215	Prostate cancer	hsa:468	ATF4	1531.55	1460.31	1495.93
hsa05216	Thyroid cancer	hsa:7849	PAX8	65.798	86.474	71.406	hsa-miR-378
hsa05216	Thyroid cancer	hsa:4609	MYC	460.317	464.467	341.011
hsa05219	Bladder cancer	hsa:4609	MYC	460.317	464.467	341.011
hsa05220	Chronic myeloid leukemia	hsa:7048	TGFBR2	248.684	283.21	200.217	hsa-miR-23b, hsa-miR-17, hsa-miR-93, hsa-miR-130a, hsa-miR-106a, hsa-miR-19b, hsa-miR-23a, hsa-miR-20b, hsa-miR-155, hsa-miR-20a, hsa-miR-106b
hsa05220	Chronic myeloid leukemia	hsa:4609	MYC	460.317	464.467	341.011
hsa05221	Acute myeloid leukemia	hsa:4609	MYC	460.317	464.467	341.011
hsa05221	Acute myeloid leukemia	hsa:3815	KIT	1230.61	1122.99	1152.57	hsa-miR-222, hsa-miR-19b, hsa-miR-221, hsa-miR-18a, hsa-miR-130a, hsa-miR-142-5p, hsa-miR-181a
hsa05222	Small cell lung cancer	hsa:4609	MYC	460.317	464.467	341.011
hsa05322	Systemic lupus erythematosus	hsa:6634	SNRPD3	1004.39	1180.15	1098.22
hsa05322	Systemic lupus erythematosus	hsa:1511	CTSG	1335.19	992.864	1499.41
hsa05322	Systemic lupus erythematosus	hsa:1991	ELANE	1883.19	1223.78	2176.71
hsa05416	Viral myocarditis	hsa:841	CASP8	173.936	186.925	121.512
hsa05416	Viral myocarditis	hsa:5880	RAC2	626.035	862.758	899.273

## Sheet: Ago4
KEGG Pathway ID	KEGG Pathway description	KEGG ID	Gene Symbol	Ago4			gene assosciated miRNAs predicted by at least 2 databases of TargetScan, PicTar or miRanda
hsa00010	Glycolysis / Gluconeogenesis	hsa:3939	LDHA	1523.44	1683.91	1425.23
hsa00030	Pentose phosphate pathway	hsa:25796	PGLS	117.065	212.569	213.648
hsa00040	Pentose and glucuronate interconversions	hsa:51181	DCXR	185.432	228.47	241.648
hsa00100	Steroid biosynthesis	hsa:1717	DHCR7	83.822	108.732	114.631
hsa00140	Steroid hormone biosynthesis	hsa:1312	COMT	230.74	279.214	291.707
hsa00190	Oxidative phosphorylation	hsa:1537	CYC1	138.169	198.28	199.637
hsa00190	Oxidative phosphorylation	hsa:516	ATP5G1	167.184	159.161	175.806
hsa00190	Oxidative phosphorylation	hsa:4695	NDUFA2	348.652	575.022	592.183
hsa00190	Oxidative phosphorylation	hsa:509	ATP5C1	603.572	906.768	785.025
hsa00190	Oxidative phosphorylation	hsa:521	ATP5I	726.887	845.444	804.872
hsa00190	Oxidative phosphorylation	hsa:1337	COX6A1	1096.5	1160.75	1166.23
hsa00190	Oxidative phosphorylation	hsa:10632	ATP5L	1159.78	1354.3	1358.86
hsa00190	Oxidative phosphorylation	hsa:1345	COX6C	1183.98	997.228	968.2
hsa00190	Oxidative phosphorylation	hsa:514	ATP5E	1202.88	1475.43	1738.35
hsa00190	Oxidative phosphorylation	hsa:498	ATP5A1	1543.54	1640.39	1653.68
hsa00190	Oxidative phosphorylation	hsa:1350	COX7C	1893.78	1512.81	1700.01
hsa00230	Purine metabolism	hsa:4833	NME4	119.004	168.67	157.193	hsa-let-7a
hsa00230	Purine metabolism	hsa:158	ADSL	350.428	368.376	365.421
hsa00240	Pyrimidine metabolism	hsa:4833	NME4	119.004	168.67	157.193	hsa-let-7a
hsa00250	Alanine, aspartate and glutamate metabolism	hsa:158	ADSL	350.428	368.376	365.421
hsa00260	Glycine, serine and threonine metabolism	hsa:6472	SHMT2	347.601	513.489	504.447
hsa00270	Cysteine and methionine metabolism	hsa:3939	LDHA	1523.44	1683.91	1425.23
hsa00350	Tyrosine metabolism	hsa:1312	COMT	230.74	279.214	291.707
hsa00360	Phenylalanine metabolism	hsa:9588	PRDX6	356.158	627.668	680.24
hsa00460	Cyanoamino acid metabolism	hsa:6472	SHMT2	347.601	513.489	504.447
hsa00480	Glutathione metabolism	hsa:2950	GSTP1	325.407	479.324	549.397
hsa00480	Glutathione metabolism	hsa:9446	GSTO1	524.233	898.995	834.687
hsa00511	Other glycan degradation	hsa:4125	MAN2B1	319.524	564.63	533.139
hsa00512	O-Glycan biosynthesis	hsa:2589	GALNT1	208.175	270.763	282.236	hsa-miR-30b, hsa-let-7a, hsa-miR-30c, hsa-miR-19b, hsa-miR-16, hsa-miR-27a, hsa-miR-15a, hsa-miR-15b, hsa-miR-30d
hsa00562	Inositol phosphate metabolism	hsa:3705	ITPK1	150.838	188.898	140.02	hsa-miR-30c, hsa-miR-130b, hsa-miR-30d, hsa-miR-30b, hsa-miR-130a
hsa00564	Glycerophospholipid metabolism	hsa:79143	MBOAT7	119.159	172.225	179.059	hsa-miR-24
hsa00590	Arachidonic acid metabolism	hsa:4048	LTA4H	433.37	489.243	524.65
hsa00620	Pyruvate metabolism	hsa:3939	LDHA	1523.44	1683.91	1425.23
hsa00640	Propanoate metabolism	hsa:3939	LDHA	1523.44	1683.91	1425.23
hsa00670	One carbon pool by folate	hsa:6472	SHMT2	347.601	513.489	504.447
hsa00980	Metabolism of xenobiotics by cytochrome P450	hsa:2950	GSTP1	325.407	479.324	549.397
hsa00980	Metabolism of xenobiotics by cytochrome P450	hsa:9446	GSTO1	524.233	898.995	834.687
hsa00982	Drug metabolism cytochrome P450	hsa:2950	GSTP1	325.407	479.324	549.397
hsa00982	Drug metabolism cytochrome P450	hsa:9446	GSTO1	524.233	898.995	834.687
hsa02010	ABC transporters	hsa:4363	ABCC1	70.728	100.409	97.767
hsa03010	Ribosome	hsa:6187	RPS2	454.752	490.152	603.724
hsa03010	Ribosome	hsa:6227	RPS21	505.825	421.061	499.214
hsa03010	Ribosome	hsa:6203	RPS9	643.574	1265.27	1230.52
hsa03010	Ribosome	hsa:6160	RPL31	1316.13	906.719	1150.14
hsa03010	Ribosome	hsa:7311	UBA52	1361.32	2471.84	2228.55
hsa03010	Ribosome	hsa:25873	RPL36	1604.96	2876.79	3119.26
hsa03010	Ribosome	hsa:6141	RPL18	1864.69	3526.65	3704.04
hsa03010	Ribosome	hsa:6136	RPL12	2051.74	3176.34	3762.96
hsa03010	Ribosome	hsa:6235	RPS29	2169.15	3417.06	3368.87
hsa03010	Ribosome	hsa:6201	RPS7	2205.14	3453.33	3565.17
hsa03010	Ribosome	hsa:6217	RPS16	2238.24	2900.98	2985.15
hsa03010	Ribosome	hsa:6231	RPS26	2286.9	2992.82	2941.45
hsa03010	Ribosome	hsa:6134	RPL10	2329.96	4148.67	3864.9
hsa03010	Ribosome	hsa:6137	RPL13	2337.51	3402.11	4033.08
hsa03010	Ribosome	hsa:6159	RPL29	2345.98	4711.97	4470.11
hsa03010	Ribosome	hsa:11224	RPL35	2479.22	3077.1	3424.76
hsa03010	Ribosome	hsa:2197	FAU	2504.65	3291.96	3477.61
hsa03010	Ribosome	hsa:6210	RPS15A	2513.15	3652.75	3513.15
hsa03010	Ribosome	hsa:6209	RPS15	2570.16	4695.25	4641.4
hsa03010	Ribosome	hsa:6132	RPL8	2745.94	3995.04	4339.68
hsa03010	Ribosome	hsa:23521	RPL13A	2754.67	3683.64	3492.98
hsa03010	Ribosome	hsa:6138	RPL15	2951.32	3859.97	3866.76
hsa03010	Ribosome	hsa:6202	RPS8	3112.94	3430.31	3830.84
hsa03010	Ribosome	hsa:6165	RPL35A	3179.16	3385.84	3130.74
hsa03010	Ribosome	hsa:6206	RPS12	3378.41	5824.83	5403.18
hsa03010	Ribosome	hsa:6230	RPS25	3379.08	3162.93	3849.52
hsa03010	Ribosome	hsa:6128	RPL6	3438.93	3893.2	4367.2
hsa03010	Ribosome	hsa:6205	RPS11	3493.95	7238.82	6439.73
hsa03010	Ribosome	hsa:6191	RPS4X	3504.73	4408.18	5476.86
hsa03010	Ribosome	hsa:6139	RPL17	3533.24	4697.91	4497.62
hsa03010	Ribosome	hsa:6181	RPLP2	3565.99	6082.66	6176.94
hsa03010	Ribosome	hsa:6143	RPL19	3914.22	7029	5915.2
hsa03010	Ribosome	hsa:6158	RPL28	3979.72	6439.2	6430.46
hsa03010	Ribosome	hsa:6223	RPS19	4089.42	7166.05	7237.99
hsa03010	Ribosome	hsa:6155	RPL27	4250.25	5163.05	5425.64
hsa03010	Ribosome	hsa:6234	RPS28	4372.77	5972.61	5920.48
hsa03010	Ribosome	hsa:6170	RPL39	4443.51	5844.79	5803.99
hsa03010	Ribosome	hsa:3921	RPSA	4591.3	8023.36	7299.08
hsa03010	Ribosome	hsa:6175	RPLP0	4711.76	7600.27	7273.56
hsa03010	Ribosome	hsa:6161	RPL32	4833.12	7935.5	6737.91
hsa03010	Ribosome	hsa:6204	RPS10	4915.33	5592.93	5643.25
hsa03010	Ribosome	hsa:6164	RPL34	5076.99	4954.84	5272.86
hsa03010	Ribosome	hsa:6147	RPL23A	5244.71	7223.75	6474.07	hsa-miR-378
hsa03010	Ribosome	hsa:6122	RPL3	5424.22	6233.93	6768.66
hsa03010	Ribosome	hsa:6152	RPL24	5829.67	4666.53	5282.92
hsa03010	Ribosome	hsa:6130	RPL7A	5848.19	6356.41	6363.97
hsa03010	Ribosome	hsa:6207	RPS13	5876.42	5775.15	5766.23
hsa03010	Ribosome	hsa:6169	RPL38	5891.94	8050.91	6733.16
hsa03010	Ribosome	hsa:6157	RPL27A	6015.84	6200.84	6555.03
hsa03010	Ribosome	hsa:6224	RPS20	6175.71	7376.9	7542.17
hsa03010	Ribosome	hsa:6176	RPLP1	6809.54	8145.36	9405.15
hsa03010	Ribosome	hsa:6218	RPS17	7799.06	6972.35	7235.2
hsa03018	RNA degradation	hsa:51690	LSM7	261.15	481.226	474.712
hsa03030	DNA replication	hsa:4174	MCM5	135.268	219.34	257.63
hsa03040	Spliceosome	hsa:6626	SNRPA	136.216	209.582	210.131
hsa03040	Spliceosome	hsa:10262	SF3B4	171.518	163.212	149.956
hsa03040	Spliceosome	hsa:8175	SF3A2	185.397	188.403	174.186
hsa03040	Spliceosome	hsa:51690	LSM7	261.15	481.226	474.712
hsa03040	Spliceosome	hsa:10907	TXNL4A	383.413	409.658	527.65
hsa03040	Spliceosome	hsa:4809	NHP2L1	589.586	607.369	627.58
hsa03040	Spliceosome	hsa:3178	HNRNPA1	1498.67	1331.29	1205.18	hsa-miR-16, hsa-miR-15a, hsa-miR-15b
hsa03050	Proteasome	hsa:5721	PSME2	231.738	246.982	265.362
hsa03050	Proteasome	hsa:5690	PSMB2	354.863	502.832	493.471
hsa03060	Protein export	hsa:5018	OXA1L	142.699	171.604	174.186
hsa03060	Protein export	hsa:10952	SEC61B	543.323	642.969	634.711
hsa03320	PPAR signaling pathway	hsa:5170	PDPK1	39.031	39.122	48.872	hsa-miR-23a, hsa-miR-181a, hsa-miR-23b, hsa-miR-27a
hsa03320	PPAR signaling pathway	hsa:5360	PLTP	56.315	105.094	92.492
hsa03320	PPAR signaling pathway	hsa:2171	FABP5	519.433	302.141	462.123
hsa04010	MAPK signaling pathway	hsa:1848	DUSP6	229.468	156.744	217.762
hsa04010	MAPK signaling pathway	hsa:5880	RAC2	778.65	809.299	880.584
hsa04010	MAPK signaling pathway	hsa:468	ATF4	992.02	1347.43	1438.05
hsa04060	Cytokine-cytokine receptor interaction	hsa:80301	PLEKHO2	76.822	112.219	96.981	hsa-miR-106a, hsa-miR-106b, hsa-miR-30b, hsa-miR-30c, hsa-miR-17, hsa-miR-20b, hsa-miR-30d, hsa-miR-24, hsa-miR-93, hsa-miR-20a
hsa04060	Cytokine-cytokine receptor interaction	hsa:3815	KIT	836.776	1077.15	958.886	hsa-miR-221, hsa-miR-18a, hsa-miR-130b, hsa-miR-130a, hsa-miR-19b, hsa-miR-222, hsa-miR-142-5p, hsa-miR-181a
hsa04062	Chemokine signaling pathway	hsa:2787	GNG5	605.309	615.692	632.579	hsa-miR-183, hsa-let-7a
hsa04062	Chemokine signaling pathway	hsa:5880	RAC2	778.65	809.299	880.584
hsa04070	Phosphatidylinositol signaling system	hsa:3705	ITPK1	150.838	188.898	140.02	hsa-miR-30c, hsa-miR-130b, hsa-miR-30d, hsa-miR-30b, hsa-miR-130a
hsa04110	Cell cycle	hsa:4174	MCM5	135.268	219.34	257.63
hsa04110	Cell cycle	hsa:894	CCND2	285.565	320.244	352.85	hsa-let-7a, hsa-miR-20a, hsa-miR-15a, hsa-miR-106b, hsa-miR-16, hsa-miR-15b, hsa-miR-17, hsa-miR-106a, hsa-miR-93, hsa-miR-26a, hsa-miR-18a, hsa-miR-19b, hsa-miR-20b
hsa04115	p53 signaling pathway	hsa:894	CCND2	285.565	320.244	352.85	hsa-let-7a, hsa-miR-20a, hsa-miR-15a, hsa-miR-106b, hsa-miR-16, hsa-miR-15b, hsa-miR-17, hsa-miR-106a, hsa-miR-93, hsa-miR-26a, hsa-miR-18a, hsa-miR-19b, hsa-miR-20b
hsa04120	Ubiquitin mediated proteolysis	hsa:10075	HUWE1	5983.2	6588.37	6953.42
hsa04130	SNARE interactions in vesicular transport	hsa:8673	VAMP8	689.709	905.582	917.324	hsa-miR-15b, hsa-miR-103, hsa-miR-15a, hsa-miR-16, hsa-miR-107
hsa04141	Protein processing in endoplasmic reticulum	hsa:5589	PRKCSH	166.803	211.516	158.345
hsa04141	Protein processing in endoplasmic reticulum	hsa:10952	SEC61B	543.323	642.969	634.711
hsa04141	Protein processing in endoplasmic reticulum	hsa:5034	P4HB	809.155	1505.72	1314.5
hsa04141	Protein processing in endoplasmic reticulum	hsa:468	ATF4	992.02	1347.43	1438.05
hsa04142	Lysosome	hsa:8943	AP3D1	142.071	218.889	214.143	hsa-miR-106b, hsa-miR-20a
hsa04142	Lysosome	hsa:79158	GNPTAB	153.774	195.702	217.116	hsa-let-7a
hsa04142	Lysosome	hsa:4125	MAN2B1	319.524	564.63	533.139
hsa04144	Endocytosis	hsa:3815	KIT	836.776	1077.15	958.886	hsa-miR-221, hsa-miR-18a, hsa-miR-130b, hsa-miR-130a, hsa-miR-19b, hsa-miR-222, hsa-miR-142-5p, hsa-miR-181a
hsa04145	Phagosome	hsa04150	mTOR	8.286	11.001	9.887
hsa04145	Phagosome	hsa:84617	TUBB6	228.08	297.71	308.015
hsa04145	Phagosome	hsa:11151	CORO1A	263.331	575.164	539.21
hsa04145	Phagosome	hsa:10952	SEC61B	543.323	642.969	634.711
hsa04145	Phagosome	hsa:4353	MPO	4610.21	5084.84	4615.23
hsa04146	Peroxisome	hsa:1891	ECH1	75.663	115.358	120.443
hsa04150	mTOR signaling pathway	hsa:5170	PDPK1	39.031	39.122	48.872	hsa-miR-23a, hsa-miR-181a, hsa-miR-23b, hsa-miR-27a
hsa04150	mTOR signaling pathway	hsa:54541	DDIT4	90.158	162.723	121.215	hsa-miR-30c, hsa-miR-30d, hsa-miR-92a, hsa-miR-181a, hsa-miR-183, hsa-miR-30b
hsa04150	mTOR signaling pathway	hsa:1975	EIF4B	403.317	579.294	530.272	hsa-miR-103, hsa-miR-15b, hsa-miR-107, hsa-miR-15a, hsa-miR-16
hsa04260	Cardiac muscle contraction	hsa:1537	CYC1	138.169	198.28	199.637
hsa04260	Cardiac muscle contraction	hsa:1337	COX6A1	1096.5	1160.75	1166.23
hsa04260	Cardiac muscle contraction	hsa:1345	COX6C	1183.98	997.228	968.2
hsa04260	Cardiac muscle contraction	hsa:1350	COX7C	1893.78	1512.81	1700.01
hsa04310	Wnt signaling pathway	hsa:894	CCND2	285.565	320.244	352.85	hsa-let-7a, hsa-miR-20a, hsa-miR-15a, hsa-miR-106b, hsa-miR-16, hsa-miR-15b, hsa-miR-17, hsa-miR-106a, hsa-miR-93, hsa-miR-26a, hsa-miR-18a, hsa-miR-19b, hsa-miR-20b
hsa04310	Wnt signaling pathway	hsa:5880	RAC2	778.65	809.299	880.584
hsa04330	Notch signaling pathway	hsa:4242	MFNG	148.544	257.469	252.032
hsa04360	Axon guidance	hsa:5880	RAC2	778.65	809.299	880.584
hsa04370	VEGF signaling pathway	hsa:5880	RAC2	778.65	809.299	880.584
hsa04510	Focal adhesion	hsa:5170	PDPK1	39.031	39.122	48.872	hsa-miR-23a, hsa-miR-181a, hsa-miR-23b, hsa-miR-27a
hsa04510	Focal adhesion	hsa:894	CCND2	285.565	320.244	352.85	hsa-let-7a, hsa-miR-20a, hsa-miR-15a, hsa-miR-106b, hsa-miR-16, hsa-miR-15b, hsa-miR-17, hsa-miR-106a, hsa-miR-93, hsa-miR-26a, hsa-miR-18a, hsa-miR-19b, hsa-miR-20b
hsa04510	Focal adhesion	hsa:5880	RAC2	778.65	809.299	880.584
hsa04520	Adherens junction	hsa:5880	RAC2	778.65	809.299	880.584
hsa04540	Gap junction	hsa:84617	TUBB6	228.08	297.71	308.015
hsa04612	Antigen processing and presentation	hsa:972	CD74	174.593	371.49	338.704
hsa04612	Antigen processing and presentation	hsa:5721	PSME2	231.738	246.982	265.362
hsa04630	Jak-STAT signaling pathway	hsa:894	CCND2	285.565	320.244	352.85	hsa-let-7a, hsa-miR-20a, hsa-miR-15a, hsa-miR-106b, hsa-miR-16, hsa-miR-15b, hsa-miR-17, hsa-miR-106a, hsa-miR-93, hsa-miR-26a, hsa-miR-18a, hsa-miR-19b, hsa-miR-20b
hsa04640	Hematopoietic cell lineage	hsa:3815	KIT	836.776	1077.15	958.886	hsa-miR-221, hsa-miR-18a, hsa-miR-130b, hsa-miR-130a, hsa-miR-19b, hsa-miR-222, hsa-miR-142-5p, hsa-miR-181a
hsa04650	Natural killer cell mediated cytotoxicity	hsa:5880	RAC2	778.65	809.299	880.584
hsa04662	B cell receptor signaling pathway	hsa:975	CD81	256.867	358.073	370.802
hsa04662	B cell receptor signaling pathway	hsa:5880	RAC2	778.65	809.299	880.584
hsa04664	Fc epsilon RI signaling pathway	hsa:5880	RAC2	778.65	809.299	880.584
hsa04666	Fc gamma R-mediated phagocytosis	hsa:2934	GSN	384.906	630.321	560.753
hsa04666	Fc gamma R-mediated phagocytosis	hsa:5880	RAC2	778.65	809.299	880.584
hsa04670	Leukocyte transendothelial migration	hsa:5880	RAC2	778.65	809.299	880.584
hsa04720	Long-term potentiation	hsa:468	ATF4	992.02	1347.43	1438.05
hsa04722	Neurotrophin signaling pathway	hsa:396	ARHGDIA	226.857	208.629	208.242	hsa-miR-15b, hsa-miR-15a, hsa-miR-16
hsa04722	Neurotrophin signaling pathway	hsa:468	ATF4	992.02	1347.43	1438.05
hsa04722	Neurotrophin signaling pathway	hsa:397	ARHGDIB	2840.22	2212.9	2383.33
hsa04810	Regulation of actin cytoskeleton	hsa:2934	GSN	384.906	630.321	560.753
hsa04810	Regulation of actin cytoskeleton	hsa:5880	RAC2	778.65	809.299	880.584
hsa04910	Insulin signaling pathway	hsa:5170	PDPK1	39.031	39.122	48.872	hsa-miR-23a, hsa-miR-181a, hsa-miR-23b, hsa-miR-27a
hsa04912	GnRH signaling pathway	hsa:468	ATF4	992.02	1347.43	1438.05
hsa04916	Melanogenesis	hsa:3815	KIT	836.776	1077.15	958.886	hsa-miR-221, hsa-miR-18a, hsa-miR-130b, hsa-miR-130a, hsa-miR-19b, hsa-miR-222, hsa-miR-142-5p, hsa-miR-181a
hsa04920	Adipocytokine signaling pathway	hsa:10645	CAMKK2	198.063	184.045	217.954	hsa-miR-30c, hsa-miR-30d, hsa-miR-18a, hsa-miR-30b
hsa04950	Maturity onset diabetes of the young	hsa:3087	HHEX	77.807	58.108	93.575	hsa-miR-223
hsa04960	Aldosterone-regulated sodium reabsorption	hsa:5170	PDPK1	39.031	39.122	48.872	hsa-miR-23a, hsa-miR-181a, hsa-miR-23b, hsa-miR-27a
hsa04962	Vasopressin-regulated water reabsorption	hsa:396	ARHGDIA	226.857	208.629	208.242	hsa-miR-15b, hsa-miR-15a, hsa-miR-16
hsa04962	Vasopressin-regulated water reabsorption	hsa:397	ARHGDIB	2840.22	2212.9	2383.33
hsa05010	Alzheimer's disease	hsa:1537	CYC1	138.169	198.28	199.637
hsa05010	Alzheimer's disease	hsa:516	ATP5G1	167.184	159.161	175.806
hsa05010	Alzheimer's disease	hsa:4695	NDUFA2	348.652	575.022	592.183
hsa05010	Alzheimer's disease	hsa:509	ATP5C1	603.572	906.768	785.025
hsa05010	Alzheimer's disease	hsa:1337	COX6A1	1096.5	1160.75	1166.23
hsa05010	Alzheimer's disease	hsa:1345	COX6C	1183.98	997.228	968.2
hsa05010	Alzheimer's disease	hsa:514	ATP5E	1202.88	1475.43	1738.35
hsa05010	Alzheimer's disease	hsa:498	ATP5A1	1543.54	1640.39	1653.68
hsa05010	Alzheimer's disease	hsa:1350	COX7C	1893.78	1512.81	1700.01
hsa05012	Parkinson's disease	hsa:1537	CYC1	138.169	198.28	199.637
hsa05012	Parkinson's disease	hsa:516	ATP5G1	167.184	159.161	175.806
hsa05012	Parkinson's disease	hsa:4695	NDUFA2	348.652	575.022	592.183
hsa05012	Parkinson's disease	hsa:509	ATP5C1	603.572	906.768	785.025
hsa05012	Parkinson's disease	hsa:1337	COX6A1	1096.5	1160.75	1166.23
hsa05012	Parkinson's disease	hsa:1345	COX6C	1183.98	997.228	968.2
hsa05012	Parkinson's disease	hsa:514	ATP5E	1202.88	1475.43	1738.35
hsa05012	Parkinson's disease	hsa:498	ATP5A1	1543.54	1640.39	1653.68
hsa05012	Parkinson's disease	hsa:1350	COX7C	1893.78	1512.81	1700.01
hsa05016	Huntington's disease	hsa:1537	CYC1	138.169	198.28	199.637
hsa05016	Huntington's disease	hsa:516	ATP5G1	167.184	159.161	175.806
hsa05016	Huntington's disease	hsa:4695	NDUFA2	348.652	575.022	592.183
hsa05016	Huntington's disease	hsa:509	ATP5C1	603.572	906.768	785.025
hsa05016	Huntington's disease	hsa:1337	COX6A1	1096.5	1160.75	1166.23
hsa05016	Huntington's disease	hsa:1345	COX6C	1183.98	997.228	968.2
hsa05016	Huntington's disease	hsa:514	ATP5E	1202.88	1475.43	1738.35
hsa05016	Huntington's disease	hsa:498	ATP5A1	1543.54	1640.39	1653.68
hsa05016	Huntington's disease	hsa:1350	COX7C	1893.78	1512.81	1700.01
hsa05100	Bacterial invasion of epithelial cells	hsa:391	RHOG	190.979	266.794	255.484
hsa05110	Vibrio cholerae infection	hsa:10952	SEC61B	543.323	642.969	634.711
hsa05130	Pathogenic Escherichia coli infection	hsa:9181	ARHGEF2	154.518	240.198	248.711
hsa05130	Pathogenic Escherichia coli infection	hsa:84617	TUBB6	228.08	297.71	308.015
hsa05131	Shigellosis	hsa:391	RHOG	190.979	266.794	255.484
hsa05144	Malaria	hsa:975	CD81	256.867	358.073	370.802
hsa05146	Amoebiasis	hsa:1992	SERPINB1	396.58	417.156	454.434
hsa05210	Colorectal cancer	hsa:5880	RAC2	778.65	809.299	880.584
hsa05212	Pancreatic cancer	hsa:5880	RAC2	778.65	809.299	880.584
hsa05213	Endometrial cancer	hsa:5170	PDPK1	39.031	39.122	48.872	hsa-miR-23a, hsa-miR-181a, hsa-miR-23b, hsa-miR-27a
hsa05215	Prostate cancer	hsa:5170	PDPK1	39.031	39.122	48.872	hsa-miR-23a, hsa-miR-181a, hsa-miR-23b, hsa-miR-27a
hsa05215	Prostate cancer	hsa:2950	GSTP1	325.407	479.324	549.397
hsa05215	Prostate cancer	hsa:468	ATF4	992.02	1347.43	1438.05
hsa05221	Acute myeloid leukemia	hsa:862	RUNX1T1	294.307	348.955	389.612	hsa-miR-16, hsa-miR-15a, hsa-miR-107, hsa-miR-23a, hsa-miR-15b, hsa-miR-146b-5p, hsa-miR-103, hsa-miR-23b
hsa05221	Acute myeloid leukemia	hsa:3815	KIT	836.776	1077.15	958.886	hsa-miR-221, hsa-miR-18a, hsa-miR-130b, hsa-miR-130a, hsa-miR-19b, hsa-miR-222, hsa-miR-142-5p, hsa-miR-181a
hsa05223	Non-small cell lung cancer	hsa:5170	PDPK1	39.031	39.122	48.872	hsa-miR-23a, hsa-miR-181a, hsa-miR-23b, hsa-miR-27a
hsa05322	Systemic lupus erythematosus	hsa:1991	ELANE	1055.79	1965.13	1611.74
hsa05416	Viral myocarditis	hsa:5880	RAC2	778.65	809.299	880.584

## Sheet: total
KEGG Pathway ID	KEGG Pathway description	KEGG ID	Gene Symbol	total	gene assosciated miRNAs predicted by at least 2 databases of TargetScan, PicTar or miRanda
hsa00010	Glycolysis / Gluconeogenesis	hsa:5211	PFKL	30.248
hsa00010	Glycolysis / Gluconeogenesis	hsa:501	ALDH7A1	30.573
hsa00010	Glycolysis / Gluconeogenesis	hsa:224	ALDH3A2	30.77
hsa00010	Glycolysis / Gluconeogenesis	hsa:1737	DLAT	38.497
hsa00010	Glycolysis / Gluconeogenesis	hsa:128	ADH5	44.264
hsa00010	Glycolysis / Gluconeogenesis	hsa:5315	PKM2	45.985
hsa00010	Glycolysis / Gluconeogenesis	hsa:5162	PDHB	80.125	hsa-miR-194
hsa00010	Glycolysis / Gluconeogenesis	hsa:5106	PCK2	103.195
hsa00010	Glycolysis / Gluconeogenesis	hsa:3099	HK2	116.488	hsa-let-7e, hsa-let-7c, hsa-let-7g, hsa-let-7i, hsa-let-7a, hsa-let-7f
hsa00010	Glycolysis / Gluconeogenesis	hsa:83440	ADPGK	123.23	hsa-miR-9
hsa00010	Glycolysis / Gluconeogenesis	hsa:2023	ENO1	138.867
hsa00010	Glycolysis / Gluconeogenesis	hsa:3098	HK1	140.423
hsa00010	Glycolysis / Gluconeogenesis	hsa:5230	PGK1	143.973
hsa00010	Glycolysis / Gluconeogenesis	hsa:223	ALDH9A1	169.535
hsa00010	Glycolysis / Gluconeogenesis	hsa:5236	PGM1	197.795	hsa-miR-30c, hsa-miR-30d, hsa-miR-142-3p, hsa-miR-30e, hsa-miR-30a, hsa-miR-30b
hsa00010	Glycolysis / Gluconeogenesis	hsa:10327	AKR1A1	206.203
hsa00010	Glycolysis / Gluconeogenesis	hsa:1738	DLD	209.684
hsa00010	Glycolysis / Gluconeogenesis	hsa:5214	PFKP	210.326	hsa-miR-20a, hsa-miR-20b, hsa-miR-93, hsa-miR-106b, hsa-miR-17, hsa-miR-106a
hsa00010	Glycolysis / Gluconeogenesis	hsa:5160	PDHA1	253.479
hsa00010	Glycolysis / Gluconeogenesis	hsa:2821	GPI	429.658
hsa00010	Glycolysis / Gluconeogenesis	hsa:226	ALDOA	672.77
hsa00010	Glycolysis / Gluconeogenesis	hsa:7167	TPI1	963.675
hsa00010	Glycolysis / Gluconeogenesis	hsa:5223	PGAM1	1267.7	hsa-miR-92b, hsa-miR-92a, hsa-miR-25
hsa00010	Glycolysis / Gluconeogenesis	hsa:3939	LDHA	1877.28
hsa00010	Glycolysis / Gluconeogenesis	hsa:3945	LDHB	2615.28
hsa00010	Glycolysis / Gluconeogenesis	hsa:2597	GAPDH	3009.13
hsa00020	Citrate cycle (TCA cycle)	hsa:3419	IDH3A	36.657
hsa00020	Citrate cycle (TCA cycle)	hsa:3421	IDH3G	36.873
hsa00020	Citrate cycle (TCA cycle)	hsa:3418	IDH2	38.129
hsa00020	Citrate cycle (TCA cycle)	hsa:1737	DLAT	38.497
hsa00020	Citrate cycle (TCA cycle)	hsa:48	ACO1	39.289
hsa00020	Citrate cycle (TCA cycle)	hsa:8801	SUCLG2	39.319	hsa-let-7g, hsa-let-7i, hsa-let-7f, hsa-let-7a, hsa-let-7e, hsa-let-7c
hsa00020	Citrate cycle (TCA cycle)	hsa:6391	SDHC	41.425	hsa-miR-320c, hsa-miR-320b, hsa-miR-320d, hsa-miR-320a
hsa00020	Citrate cycle (TCA cycle)	hsa:50	ACO2	43.991
hsa00020	Citrate cycle (TCA cycle)	hsa:4191	MDH2	50.136
hsa00020	Citrate cycle (TCA cycle)	hsa:3420	IDH3B	55.656
hsa00020	Citrate cycle (TCA cycle)	hsa:8803	SUCLA2	60.806	hsa-miR-186
hsa00020	Citrate cycle (TCA cycle)	hsa:47	ACLY	64.512
hsa00020	Citrate cycle (TCA cycle)	hsa:5162	PDHB	80.125	hsa-miR-194
hsa00020	Citrate cycle (TCA cycle)	hsa:5106	PCK2	103.195
hsa00020	Citrate cycle (TCA cycle)	hsa:3417	IDH1	133.144	hsa-miR-92a, hsa-miR-92b, hsa-miR-30c, hsa-miR-30d, hsa-miR-30b, hsa-miR-25, hsa-miR-23b, hsa-miR-23a
hsa00020	Citrate cycle (TCA cycle)	hsa:6389	SDHA	155.423
hsa00020	Citrate cycle (TCA cycle)	hsa:6390	SDHB	172.674
hsa00020	Citrate cycle (TCA cycle)	hsa:1738	DLD	209.684
hsa00020	Citrate cycle (TCA cycle)	hsa:2271	FH	219.684
hsa00020	Citrate cycle (TCA cycle)	hsa:5160	PDHA1	253.479
hsa00020	Citrate cycle (TCA cycle)	hsa:6392	SDHD	258.567
hsa00020	Citrate cycle (TCA cycle)	hsa:8802	SUCLG1	325.932
hsa00020	Citrate cycle (TCA cycle)	hsa:1431	CS	328.328	hsa-miR-23a, hsa-miR-19b, hsa-miR-148b, hsa-miR-19a, hsa-miR-23b
hsa00020	Citrate cycle (TCA cycle)	hsa:4190	MDH1	751.675
hsa00030	Pentose phosphate pathway	hsa:5211	PFKL	30.248
hsa00030	Pentose phosphate pathway	hsa:7086	TKT	61.012
hsa00030	Pentose phosphate pathway	hsa:5634	PRPS2	84.831	hsa-miR-9
hsa00030	Pentose phosphate pathway	hsa:51071	DERA	101.935
hsa00030	Pentose phosphate pathway	hsa:5631	PRPS1	104.546	hsa-miR-320c, hsa-miR-320b, hsa-miR-320d, hsa-miR-320a
hsa00030	Pentose phosphate pathway	hsa:5226	PGD	121.493
hsa00030	Pentose phosphate pathway	hsa:25796	PGLS	145.739
hsa00030	Pentose phosphate pathway	hsa:5236	PGM1	197.795	hsa-miR-30c, hsa-miR-30d, hsa-miR-142-3p, hsa-miR-30e, hsa-miR-30a, hsa-miR-30b
hsa00030	Pentose phosphate pathway	hsa:5214	PFKP	210.326	hsa-miR-20a, hsa-miR-20b, hsa-miR-93, hsa-miR-106b, hsa-miR-17, hsa-miR-106a
hsa00030	Pentose phosphate pathway	hsa:22934	RPIA	285.46	hsa-miR-23b, hsa-miR-23a
hsa00030	Pentose phosphate pathway	hsa:6888	TALDO1	423.358
hsa00030	Pentose phosphate pathway	hsa:2821	GPI	429.658
hsa00030	Pentose phosphate pathway	hsa:226	ALDOA	672.77
hsa00040	Pentose and glucuronate interconversions	hsa:7360	UGP2	187.025	hsa-miR-92a, hsa-miR-92b, hsa-miR-25
hsa00040	Pentose and glucuronate interconversions	hsa:231	AKR1B1	193.525
hsa00040	Pentose and glucuronate interconversions	hsa:51181	DCXR	220.001
hsa00040	Pentose and glucuronate interconversions	hsa:2990	GUSB	397.296
hsa00051	Fructose and mannose metabolism	hsa:5211	PFKL	30.248
hsa00051	Fructose and mannose metabolism	hsa:2762	GMDS	37.373
hsa00051	Fructose and mannose metabolism	hsa:8776	MTMR1	37.98	hsa-miR-148b
hsa00051	Fructose and mannose metabolism	hsa:5209	PFKFB3	55.552	hsa-miR-19b, hsa-miR-26a, hsa-miR-130b, hsa-miR-130a, hsa-miR-19a, hsa-miR-26b
hsa00051	Fructose and mannose metabolism	hsa:8898	MTMR2	61.047	hsa-miR-223, hsa-miR-9
hsa00051	Fructose and mannose metabolism	hsa:6652	SORD	92.467
hsa00051	Fructose and mannose metabolism	hsa:7264	TSTA3	94.068
hsa00051	Fructose and mannose metabolism	hsa:3099	HK2	116.488	hsa-let-7e, hsa-let-7c, hsa-let-7g, hsa-let-7i, hsa-let-7a, hsa-let-7f
hsa00051	Fructose and mannose metabolism	hsa:3098	HK1	140.423
hsa00051	Fructose and mannose metabolism	hsa:231	AKR1B1	193.525
hsa00051	Fructose and mannose metabolism	hsa:5214	PFKP	210.326	hsa-miR-20a, hsa-miR-20b, hsa-miR-93, hsa-miR-106b, hsa-miR-17, hsa-miR-106a
hsa00051	Fructose and mannose metabolism	hsa:226	ALDOA	672.77
hsa00051	Fructose and mannose metabolism	hsa:7167	TPI1	963.675
hsa00052	Galactose metabolism	hsa:5211	PFKL	30.248
hsa00052	Galactose metabolism	hsa:2548	GAA	67.247
hsa00052	Galactose metabolism	hsa:3099	HK2	116.488	hsa-let-7e, hsa-let-7c, hsa-let-7g, hsa-let-7i, hsa-let-7a, hsa-let-7f
hsa00052	Galactose metabolism	hsa:3098	HK1	140.423
hsa00052	Galactose metabolism	hsa:2720	GLB1	144.559
hsa00052	Galactose metabolism	hsa:2717	GLA	159.469
hsa00052	Galactose metabolism	hsa:7360	UGP2	187.025	hsa-miR-92a, hsa-miR-92b, hsa-miR-25
hsa00052	Galactose metabolism	hsa:231	AKR1B1	193.525
hsa00052	Galactose metabolism	hsa:5236	PGM1	197.795	hsa-miR-30c, hsa-miR-30d, hsa-miR-142-3p, hsa-miR-30e, hsa-miR-30a, hsa-miR-30b
hsa00052	Galactose metabolism	hsa:5214	PFKP	210.326	hsa-miR-20a, hsa-miR-20b, hsa-miR-93, hsa-miR-106b, hsa-miR-17, hsa-miR-106a
hsa00053	Ascorbate and aldarate metabolism	hsa:501	ALDH7A1	30.573
hsa00053	Ascorbate and aldarate metabolism	hsa:224	ALDH3A2	30.77
hsa00053	Ascorbate and aldarate metabolism	hsa:223	ALDH9A1	169.535
hsa00061	Fatty acid biosynthesis	hsa:2194	FASN	61.949	hsa-miR-15b, hsa-miR-16, hsa-miR-15a
hsa00061	Fatty acid biosynthesis	hsa:54995	OXSM	70.987
hsa00061	Fatty acid biosynthesis	hsa:31	ACACA	131.474
hsa00062	Fatty acid elongation in mitochondria	hsa:3030	HADHA	93.011
hsa00062	Fatty acid elongation in mitochondria	hsa:10449	ACAA2	116.288
hsa00062	Fatty acid elongation in mitochondria	hsa:1892	ECHS1	231.259
hsa00062	Fatty acid elongation in mitochondria	hsa:3032	HADHB	293.566
hsa00062	Fatty acid elongation in mitochondria	hsa:5538	PPT1	427.767
hsa00071	Fatty acid metabolism	hsa:501	ALDH7A1	30.573
hsa00071	Fatty acid metabolism	hsa:224	ALDH3A2	30.77
hsa00071	Fatty acid metabolism	hsa:2181	ACSL3	34.948	hsa-miR-26a, hsa-miR-223, hsa-miR-26b
hsa00071	Fatty acid metabolism	hsa:2639	GCDH	35.833
hsa00071	Fatty acid metabolism	hsa:1376	CPT2	38.027
hsa00071	Fatty acid metabolism	hsa:30	ACAA1	38.744
hsa00071	Fatty acid metabolism	hsa:1632	DCI	39.5
hsa00071	Fatty acid metabolism	hsa:128	ADH5	44.264
hsa00071	Fatty acid metabolism	hsa:51703	ACSL5	45.22
hsa00071	Fatty acid metabolism	hsa:37	ACADVL	47.621
hsa00071	Fatty acid metabolism	hsa:10455	PECI	69.546
hsa00071	Fatty acid metabolism	hsa:39	ACAT2	77.733
hsa00071	Fatty acid metabolism	hsa:3030	HADHA	93.011
hsa00071	Fatty acid metabolism	hsa:10449	ACAA2	116.288
hsa00071	Fatty acid metabolism	hsa:34	ACADM	132.282
hsa00071	Fatty acid metabolism	hsa:1374	CPT1A	134.765
hsa00071	Fatty acid metabolism	hsa:223	ALDH9A1	169.535
hsa00071	Fatty acid metabolism	hsa:1892	ECHS1	231.259
hsa00071	Fatty acid metabolism	hsa:3032	HADHB	293.566
hsa00071	Fatty acid metabolism	hsa:38	ACAT1	439.286
hsa00072	Synthesis and degradation of ketone bodies	hsa:3155	HMGCL	30.281
hsa00072	Synthesis and degradation of ketone bodies	hsa:39	ACAT2	77.733
hsa00072	Synthesis and degradation of ketone bodies	hsa:56898	BDH2	103.033
hsa00072	Synthesis and degradation of ketone bodies	hsa:3157	HMGCS1	119.167	hsa-miR-18b, hsa-miR-27b, hsa-miR-18a, hsa-miR-27a, hsa-miR-29c, hsa-miR-29a, hsa-miR-29b
hsa00072	Synthesis and degradation of ketone bodies	hsa:5019	OXCT1	139.772
hsa00072	Synthesis and degradation of ketone bodies	hsa:38	ACAT1	439.286
hsa00100	Steroid biosynthesis	hsa:6309	SC5DL	39.115	hsa-miR-21, hsa-miR-361-5p
hsa00100	Steroid biosynthesis	hsa:1717	DHCR7	49.859
hsa00100	Steroid biosynthesis	hsa:6713	SQLE	58.388
hsa00100	Steroid biosynthesis	hsa:51478	HSD17B7	74.072
hsa00100	Steroid biosynthesis	hsa:4047	LSS	117.482
hsa00100	Steroid biosynthesis	hsa:3988	LIPA	121.681
hsa00100	Steroid biosynthesis	hsa:10682	EBP	122.541
hsa00100	Steroid biosynthesis	hsa:1718	DHCR24	170.849
hsa00100	Steroid biosynthesis	hsa:1595	CYP51A1	174.16
hsa00100	Steroid biosynthesis	hsa:6307	SC4MOL	241.209	hsa-miR-223, hsa-miR-19b, hsa-miR-26b, hsa-miR-19a, hsa-miR-26a, hsa-miR-17, hsa-miR-301a, hsa-miR-23b, hsa-miR-106a, hsa-miR-20a, hsa-miR-301b, hsa-miR-130a, hsa-miR-23a, hsa-miR-106b, hsa-miR-93, hsa-miR-130b, hsa-miR-20b
hsa00100	Steroid biosynthesis	hsa:2222	FDFT1	384.552
hsa00120	Primary bile acid biosynthesis	hsa:10998	SLC27A5	37.776
hsa00120	Primary bile acid biosynthesis	hsa:3295	HSD17B4	154.416
hsa00120	Primary bile acid biosynthesis	hsa:6342	SCP2	203.466
hsa00130	Ubiquinone and other terpenoid-quinone biosynthesis	hsa:27235	COQ2	88.463
hsa00140	Steroid hormone biosynthesis	hsa:7923	HSD17B8	36.807
hsa00140	Steroid hormone biosynthesis	hsa:6715	SRD5A1	39.606
hsa00140	Steroid hormone biosynthesis	hsa:51478	HSD17B7	74.072
hsa00140	Steroid hormone biosynthesis	hsa:1312	COMT	120.496
hsa00140	Steroid hormone biosynthesis	hsa:51144	HSD17B12	687.851
hsa00190	Oxidative phosphorylation	hsa:1352	COX10	32.172
hsa00190	Oxidative phosphorylation	hsa:527	ATP6V0C	33.613
hsa00190	Oxidative phosphorylation	hsa:526	ATP6V1B2	37.504	hsa-miR-19b, hsa-miR-16, hsa-miR-23a, hsa-miR-15b, hsa-miR-15a, hsa-miR-25, hsa-miR-92b, hsa-miR-23b, hsa-miR-19a, hsa-miR-92a, hsa-miR-130a, hsa-miR-130b
hsa00190	Oxidative phosphorylation	hsa:155066	ATP6V0E2	41.285
hsa00190	Oxidative phosphorylation	hsa:6391	SDHC	41.425	hsa-miR-320c, hsa-miR-320b, hsa-miR-320d, hsa-miR-320a
hsa00190	Oxidative phosphorylation	hsa:4719	NDUFS1	50.666
hsa00190	Oxidative phosphorylation	hsa:1355	COX15	55.618
hsa00190	Oxidative phosphorylation	hsa:51382	ATP6V1D	56.162
hsa00190	Oxidative phosphorylation	hsa:7381	UQCRB	57.247
hsa00190	Oxidative phosphorylation	hsa:513	ATP5D	60.297
hsa00190	Oxidative phosphorylation	hsa:4728	NDUFS8	62.45
hsa00190	Oxidative phosphorylation	hsa:1353	COX11	66.932
hsa00190	Oxidative phosphorylation	hsa:4700	NDUFA6	73.629
hsa00190	Oxidative phosphorylation	hsa:537	ATP6AP1	85.147
hsa00190	Oxidative phosphorylation	hsa:51606	ATP6V1H	100.628	hsa-miR-194
hsa00190	Oxidative phosphorylation	hsa:10632	ATP5L	101.961
hsa00190	Oxidative phosphorylation	hsa:4713	NDUFB7	108.828
hsa00190	Oxidative phosphorylation	hsa:9114	ATP6V0D1	121.752
hsa00190	Oxidative phosphorylation	hsa:4724	NDUFS4	123.845	hsa-miR-27a, hsa-miR-27b
hsa00190	Oxidative phosphorylation	hsa:529	ATP6V1E1	128.278	hsa-miR-23a, hsa-miR-23b
hsa00190	Oxidative phosphorylation	hsa:7385	UQCRC2	131.889
hsa00190	Oxidative phosphorylation	hsa:10063	COX17	141.972
hsa00190	Oxidative phosphorylation	hsa:4720	NDUFS2	154.449
hsa00190	Oxidative phosphorylation	hsa:374291	NDUFS7	154.572
hsa00190	Oxidative phosphorylation	hsa:6389	SDHA	155.423
hsa00190	Oxidative phosphorylation	hsa:4704	NDUFA9	162.946
hsa00190	Oxidative phosphorylation	hsa:539	ATP5O	163.662
hsa00190	Oxidative phosphorylation	hsa:4698	NDUFA5	167.921
hsa00190	Oxidative phosphorylation	hsa:1347	COX7A2	169.593
hsa00190	Oxidative phosphorylation	hsa:6390	SDHB	172.674
hsa00190	Oxidative phosphorylation	hsa:1350	COX7C	175.203
hsa00190	Oxidative phosphorylation	hsa:7384	UQCRC1	177.936
hsa00190	Oxidative phosphorylation	hsa:4723	NDUFV1	184.901
hsa00190	Oxidative phosphorylation	hsa:9296	ATP6V1F	205.711	hsa-miR-194
hsa00190	Oxidative phosphorylation	hsa:4702	NDUFA8	208.303
hsa00190	Oxidative phosphorylation	hsa:4701	NDUFA7	208.882
hsa00190	Oxidative phosphorylation	hsa:523	ATP6V1A	208.89	hsa-miR-27a, hsa-miR-27b, hsa-miR-320d, hsa-miR-320c, hsa-miR-320a, hsa-miR-29a, hsa-miR-29b, hsa-miR-320b, hsa-miR-29c
hsa00190	Oxidative phosphorylation	hsa:8992	ATP6V0E1	222.143
hsa00190	Oxidative phosphorylation	hsa:4696	NDUFA3	232.657	hsa-miR-23a, hsa-miR-23b
hsa00190	Oxidative phosphorylation	hsa:6392	SDHD	258.567
hsa00190	Oxidative phosphorylation	hsa:533	ATP6V0B	265.449
hsa00190	Oxidative phosphorylation	hsa:4709	NDUFB3	265.614
hsa00190	Oxidative phosphorylation	hsa:516	ATP5G1	273.63	hsa-miR-29a, hsa-miR-29b, hsa-miR-29c
hsa00190	Oxidative phosphorylation	hsa:27089	UQCRQ	288.442
hsa00190	Oxidative phosphorylation	hsa:4712	NDUFB6	299.572
hsa00190	Oxidative phosphorylation	hsa:4729	NDUFV2	307.08
hsa00190	Oxidative phosphorylation	hsa:4708	NDUFB2	310.39
hsa00190	Oxidative phosphorylation	hsa:4722	NDUFS3	322.235
hsa00190	Oxidative phosphorylation	hsa:9167	COX7A2L	336.738	hsa-miR-130b, hsa-miR-93, hsa-miR-130a, hsa-miR-106a, hsa-miR-301b, hsa-miR-106b, hsa-miR-17, hsa-miR-20b, hsa-miR-20a, hsa-miR-301a
hsa00190	Oxidative phosphorylation	hsa:1537	CYC1	345.186
hsa00190	Oxidative phosphorylation	hsa:521	ATP5I	382.234
hsa00190	Oxidative phosphorylation	hsa:1329	COX5B	383.222
hsa00190	Oxidative phosphorylation	hsa:27068	PPA2	412.767
hsa00190	Oxidative phosphorylation	hsa:4695	NDUFA2	418.886
hsa00190	Oxidative phosphorylation	hsa:4718	NDUFC2	426.595
hsa00190	Oxidative phosphorylation	hsa:4707	NDUFB1	436.031
hsa00190	Oxidative phosphorylation	hsa:4726	NDUFS6	445.081
hsa00190	Oxidative phosphorylation	hsa:4706	NDUFAB1	467.097
hsa00190	Oxidative phosphorylation	hsa:1340	COX6B1	500.24
hsa00190	Oxidative phosphorylation	hsa:7386	UQCRFS1	527.516
hsa00190	Oxidative phosphorylation	hsa:4717	NDUFC1	532.425
hsa00190	Oxidative phosphorylation	hsa:9550	ATP6V1G1	547.577	hsa-miR-155
hsa00190	Oxidative phosphorylation	hsa:4714	NDUFB8	585.275	hsa-let-7a, hsa-let-7i, hsa-let-7c, hsa-miR-196b, hsa-let-7d, hsa-let-7f, hsa-let-7g, hsa-let-7e
hsa00190	Oxidative phosphorylation	hsa:4694	NDUFA1	595.391
hsa00190	Oxidative phosphorylation	hsa:9551	ATP5J2	600.292
hsa00190	Oxidative phosphorylation	hsa:4711	NDUFB5	647.408
hsa00190	Oxidative phosphorylation	hsa:4697	NDUFA4	689.091
hsa00190	Oxidative phosphorylation	hsa:1351	COX8A	707.066
hsa00190	Oxidative phosphorylation	hsa:1327	COX4I1	777.044
hsa00190	Oxidative phosphorylation	hsa:522	ATP5J	788.67
hsa00190	Oxidative phosphorylation	hsa:4710	NDUFB4	818.86
hsa00190	Oxidative phosphorylation	hsa:4725	NDUFS5	876.17
hsa00190	Oxidative phosphorylation	hsa:1337	COX6A1	953.11
hsa00190	Oxidative phosphorylation	hsa:1349	COX7B	984.997
hsa00190	Oxidative phosphorylation	hsa:10476	ATP5H	1008.26
hsa00190	Oxidative phosphorylation	hsa:517	ATP5G2	1024.84
hsa00190	Oxidative phosphorylation	hsa:518	ATP5G3	1026.02	hsa-miR-425, hsa-miR-27b, hsa-miR-27a
hsa00190	Oxidative phosphorylation	hsa:9377	COX5A	1109.92	hsa-miR-26a, hsa-miR-26b
hsa00190	Oxidative phosphorylation	hsa:506	ATP5B	1143.02
hsa00190	Oxidative phosphorylation	hsa:515	ATP5F1	1143.72
hsa00190	Oxidative phosphorylation	hsa:1345	COX6C	1146.99
hsa00190	Oxidative phosphorylation	hsa:509	ATP5C1	1150.1
hsa00190	Oxidative phosphorylation	hsa:514	ATP5E	1376.31
hsa00190	Oxidative phosphorylation	hsa:7388	UQCRH	1959.17
hsa00190	Oxidative phosphorylation	hsa:5464	PPA1	2085.64
hsa00190	Oxidative phosphorylation	hsa:498	ATP5A1	2541.55
hsa00230	Purine metabolism	hsa:53343	NUDT9	30.583
hsa00230	Purine metabolism	hsa:9060	PAPSS2	31.649
hsa00230	Purine metabolism	hsa:5427	POLE2	34.173
hsa00230	Purine metabolism	hsa:29922	NME7	35.45	hsa-miR-130a, hsa-miR-301a, hsa-miR-130b, hsa-miR-19a, hsa-miR-19b, hsa-miR-301b, hsa-miR-148b, hsa-miR-186
hsa00230	Purine metabolism	hsa:23649	POLA2	35.48
hsa00230	Purine metabolism	hsa:5151	PDE8A	35.657	hsa-miR-25, hsa-miR-92a, hsa-miR-92b, hsa-miR-142-3p
hsa00230	Purine metabolism	hsa:159	ADSS	37.98	hsa-miR-19a, hsa-miR-19b
hsa00230	Purine metabolism	hsa:5433	POLR2D	38.551
hsa00230	Purine metabolism	hsa:100	ADA	39.534
hsa00230	Purine metabolism	hsa:51728	POLR3K	39.745
hsa00230	Purine metabolism	hsa:84172	POLR1B	39.951
hsa00230	Purine metabolism	hsa:955	ENTPD6	40.686
hsa00230	Purine metabolism	hsa:30833	NT5C	42.251
hsa00230	Purine metabolism	hsa:5432	POLR2C	44.995
hsa00230	Purine metabolism	hsa:5315	PKM2	45.985
hsa00230	Purine metabolism	hsa:10714	POLD3	47.313
hsa00230	Purine metabolism	hsa:58497	PRUNE	47.424	hsa-miR-222, hsa-miR-221, hsa-miR-9
hsa00230	Purine metabolism	hsa:246721	POLR2J2	50.21
hsa00230	Purine metabolism	hsa:318	NUDT2	51.791
hsa00230	Purine metabolism	hsa:3614	IMPDH1	54.259	hsa-miR-29a, hsa-miR-29c, hsa-miR-130b, hsa-miR-130a, hsa-miR-19b, hsa-miR-29b, hsa-miR-19a, hsa-miR-301b, hsa-miR-301a
hsa00230	Purine metabolism	hsa:5422	POLA1	54.929
hsa00230	Purine metabolism	hsa:5434	POLR2E	56.106
hsa00230	Purine metabolism	hsa:9583	ENTPD4	57.182	hsa-miR-125a-5p
hsa00230	Purine metabolism	hsa:9533	POLR1C	58.155
hsa00230	Purine metabolism	hsa:10623	POLR3C	59.492
hsa00230	Purine metabolism	hsa:5198	PFAS	60.99
hsa00230	Purine metabolism	hsa:5426	POLE	61.681
hsa00230	Purine metabolism	hsa:204	AK2	62.655	hsa-miR-103, hsa-miR-27a, hsa-miR-107, hsa-miR-27b, hsa-miR-223
hsa00230	Purine metabolism	hsa:5424	POLD1	67.891
hsa00230	Purine metabolism	hsa:5440	POLR2K	77.864
hsa00230	Purine metabolism	hsa:271	AMPD2	80.244
hsa00230	Purine metabolism	hsa:2618	GART	84.736
hsa00230	Purine metabolism	hsa:5634	PRPS2	84.831	hsa-miR-9
hsa00230	Purine metabolism	hsa:5425	POLD2	89.32
hsa00230	Purine metabolism	hsa:124583	CANT1	93.103	hsa-miR-106a, hsa-miR-93, hsa-miR-20a, hsa-miR-17, hsa-miR-106b, hsa-miR-20b
hsa00230	Purine metabolism	hsa:2987	GUK1	93.221
hsa00230	Purine metabolism	hsa:5471	PPAT	100.505
hsa00230	Purine metabolism	hsa:5631	PRPS1	104.546	hsa-miR-320c, hsa-miR-320b, hsa-miR-320d, hsa-miR-320a
hsa00230	Purine metabolism	hsa:51292	GMPR2	105.664
hsa00230	Purine metabolism	hsa:5143	PDE4C	113.844
hsa00230	Purine metabolism	hsa:4833	NME4	119.176
hsa00230	Purine metabolism	hsa:22978	NT5C2	126.374
hsa00230	Purine metabolism	hsa:9061	PAPSS1	129.871
hsa00230	Purine metabolism	hsa:5435	POLR2F	132.689
hsa00230	Purine metabolism	hsa:353	APRT	133.842
hsa00230	Purine metabolism	hsa:51082	POLR1D	136.826	hsa-miR-30e, hsa-miR-29b, hsa-miR-30b, hsa-miR-30c, hsa-miR-30a, hsa-miR-29c, hsa-miR-29a, hsa-miR-30d
hsa00230	Purine metabolism	hsa:54107	POLE3	141.762	hsa-miR-29c, hsa-miR-29a, hsa-miR-29b
hsa00230	Purine metabolism	hsa:3704	ITPA	147.623
hsa00230	Purine metabolism	hsa:8833	GMPS	166.668
hsa00230	Purine metabolism	hsa:5557	PRIM1	174.833
hsa00230	Purine metabolism	hsa:1633	DCK	183.441
hsa00230	Purine metabolism	hsa:471	ATIC	188.784
hsa00230	Purine metabolism	hsa:5438	POLR2I	194.793
hsa00230	Purine metabolism	hsa:5439	POLR2J	194.962
hsa00230	Purine metabolism	hsa:5236	PGM1	197.795	hsa-miR-30c, hsa-miR-30d, hsa-miR-142-3p, hsa-miR-30e, hsa-miR-30a, hsa-miR-30b
hsa00230	Purine metabolism	hsa:1716	DGUOK	211.044
hsa00230	Purine metabolism	hsa:5437	POLR2H	266.656
hsa00230	Purine metabolism	hsa:5441	POLR2L	304.459
hsa00230	Purine metabolism	hsa:6241	RRM2	345.988
hsa00230	Purine metabolism	hsa:158	ADSL	374.579
hsa00230	Purine metabolism	hsa:5436	POLR2G	375.71
hsa00230	Purine metabolism	hsa:132	ADK	376.797
hsa00230	Purine metabolism	hsa:6240	RRM1	434.306
hsa00230	Purine metabolism	hsa:3251	HPRT1	466.103	hsa-miR-19a, hsa-miR-301b, hsa-miR-19b, hsa-miR-130a, hsa-miR-130b, hsa-miR-301a
hsa00230	Purine metabolism	hsa:5431	POLR2B	555.511
hsa00230	Purine metabolism	hsa:10606	PAICS	564.496
hsa00230	Purine metabolism	hsa:4830	NME1	675.466
hsa00230	Purine metabolism	hsa:3615	IMPDH2	1660.47
hsa00240	Pyrimidine metabolism	hsa:5427	POLE2	34.173
hsa00240	Pyrimidine metabolism	hsa:29922	NME7	35.45	hsa-miR-130a, hsa-miR-301a, hsa-miR-130b, hsa-miR-19a, hsa-miR-19b, hsa-miR-301b, hsa-miR-148b, hsa-miR-186
hsa00240	Pyrimidine metabolism	hsa:23649	POLA2	35.48
hsa00240	Pyrimidine metabolism	hsa:5433	POLR2D	38.551
hsa00240	Pyrimidine metabolism	hsa:51728	POLR3K	39.745
hsa00240	Pyrimidine metabolism	hsa:84172	POLR1B	39.951
hsa00240	Pyrimidine metabolism	hsa:955	ENTPD6	40.686
hsa00240	Pyrimidine metabolism	hsa:1635	DCTD	41.384
hsa00240	Pyrimidine metabolism	hsa:7372	UMPS	41.492
hsa00240	Pyrimidine metabolism	hsa:30833	NT5C	42.251
hsa00240	Pyrimidine metabolism	hsa:54963	UCKL1	42.272
hsa00240	Pyrimidine metabolism	hsa:5432	POLR2C	44.995
hsa00240	Pyrimidine metabolism	hsa:10714	POLD3	47.313
hsa00240	Pyrimidine metabolism	hsa:246721	POLR2J2	50.21
hsa00240	Pyrimidine metabolism	hsa:318	NUDT2	51.791
hsa00240	Pyrimidine metabolism	hsa:5422	POLA1	54.929
hsa00240	Pyrimidine metabolism	hsa:5434	POLR2E	56.106
hsa00240	Pyrimidine metabolism	hsa:9583	ENTPD4	57.182	hsa-miR-125a-5p
hsa00240	Pyrimidine metabolism	hsa:9533	POLR1C	58.155
hsa00240	Pyrimidine metabolism	hsa:10623	POLR3C	59.492
hsa00240	Pyrimidine metabolism	hsa:5426	POLE	61.681
hsa00240	Pyrimidine metabolism	hsa:5424	POLD1	67.891
hsa00240	Pyrimidine metabolism	hsa:790	CAD	73.644
hsa00240	Pyrimidine metabolism	hsa:5440	POLR2K	77.864
hsa00240	Pyrimidine metabolism	hsa:7371	UCK2	78.241
hsa00240	Pyrimidine metabolism	hsa:5425	POLD2	89.32
hsa00240	Pyrimidine metabolism	hsa:124583	CANT1	93.103	hsa-miR-106a, hsa-miR-93, hsa-miR-20a, hsa-miR-17, hsa-miR-106b, hsa-miR-20b
hsa00240	Pyrimidine metabolism	hsa:1503	CTPS	102.558
hsa00240	Pyrimidine metabolism	hsa:1854	DUT	102.704
hsa00240	Pyrimidine metabolism	hsa:7083	TK1	107.958
hsa00240	Pyrimidine metabolism	hsa:4833	NME4	119.176
hsa00240	Pyrimidine metabolism	hsa:22978	NT5C2	126.374
hsa00240	Pyrimidine metabolism	hsa:5435	POLR2F	132.689
hsa00240	Pyrimidine metabolism	hsa:51082	POLR1D	136.826	hsa-miR-30e, hsa-miR-29b, hsa-miR-30b, hsa-miR-30c, hsa-miR-30a, hsa-miR-29c, hsa-miR-29a, hsa-miR-30d
hsa00240	Pyrimidine metabolism	hsa:54107	POLE3	141.762	hsa-miR-29c, hsa-miR-29a, hsa-miR-29b
hsa00240	Pyrimidine metabolism	hsa:3704	ITPA	147.623
hsa00240	Pyrimidine metabolism	hsa:5557	PRIM1	174.833
hsa00240	Pyrimidine metabolism	hsa:1633	DCK	183.441
hsa00240	Pyrimidine metabolism	hsa:5438	POLR2I	194.793
hsa00240	Pyrimidine metabolism	hsa:5439	POLR2J	194.962
hsa00240	Pyrimidine metabolism	hsa:7296	TXNRD1	251.725	hsa-miR-23a, hsa-miR-23b
hsa00240	Pyrimidine metabolism	hsa:5437	POLR2H	266.656
hsa00240	Pyrimidine metabolism	hsa:5441	POLR2L	304.459
hsa00240	Pyrimidine metabolism	hsa:6241	RRM2	345.988
hsa00240	Pyrimidine metabolism	hsa:5436	POLR2G	375.71
hsa00240	Pyrimidine metabolism	hsa:6240	RRM1	434.306
hsa00240	Pyrimidine metabolism	hsa:51727	CMPK1	496.215	hsa-miR-130a, hsa-miR-16, hsa-miR-320a, hsa-miR-301b, hsa-miR-130b, hsa-miR-320d, hsa-miR-29b, hsa-miR-301a, hsa-miR-320b, hsa-miR-15b, hsa-miR-106b, hsa-miR-106a, hsa-miR-93, hsa-miR-20a, hsa-miR-29c, hsa-miR-29a, hsa-miR-17, hsa-miR-320c, hsa-miR-15a, hsa-miR-20b
hsa00240	Pyrimidine metabolism	hsa:5431	POLR2B	555.511
hsa00240	Pyrimidine metabolism	hsa:4830	NME1	675.466
hsa00240	Pyrimidine metabolism	hsa:7298	TYMS	1232.58
hsa00250	Alanine, aspartate and glutamate metabolism	hsa:159	ADSS	37.98	hsa-miR-19a, hsa-miR-19b
hsa00250	Alanine, aspartate and glutamate metabolism	hsa:2747	GLUD2	48.276	hsa-miR-107, hsa-miR-16, hsa-miR-103, hsa-miR-15b, hsa-miR-15a
hsa00250	Alanine, aspartate and glutamate metabolism	hsa:2805	GOT1	53.296	hsa-miR-9
hsa00250	Alanine, aspartate and glutamate metabolism	hsa:2744	GLS	72.177	hsa-miR-23a, hsa-miR-181b, hsa-miR-181a, hsa-miR-181d, hsa-miR-9, hsa-miR-23b
hsa00250	Alanine, aspartate and glutamate metabolism	hsa:790	CAD	73.644
hsa00250	Alanine, aspartate and glutamate metabolism	hsa:7915	ALDH5A1	87.409	hsa-miR-26a, hsa-miR-26b
hsa00250	Alanine, aspartate and glutamate metabolism	hsa:5471	PPAT	100.505
hsa00250	Alanine, aspartate and glutamate metabolism	hsa:2746	GLUD1	143.923	hsa-miR-107, hsa-miR-16, hsa-miR-15a, hsa-miR-15b, hsa-miR-103
hsa00250	Alanine, aspartate and glutamate metabolism	hsa:2806	GOT2	163.026	hsa-miR-181a, hsa-miR-30d, hsa-miR-30b, hsa-miR-30c, hsa-miR-181b, hsa-miR-181d
hsa00250	Alanine, aspartate and glutamate metabolism	hsa:56954	NIT2	182.675
hsa00250	Alanine, aspartate and glutamate metabolism	hsa:158	ADSL	374.579
hsa00250	Alanine, aspartate and glutamate metabolism	hsa:2752	GLUL	1095.62
hsa00260	Glycine, serine and threonine metabolism	hsa:501	ALDH7A1	30.573
hsa00260	Glycine, serine and threonine metabolism	hsa:5723	PSPH	31.169
hsa00260	Glycine, serine and threonine metabolism	hsa:2593	GAMT	37.281
hsa00260	Glycine, serine and threonine metabolism	hsa:6472	SHMT2	50.813
hsa00260	Glycine, serine and threonine metabolism	hsa:23464	GCAT	51.79
hsa00260	Glycine, serine and threonine metabolism	hsa:211	ALAS1	113.607
hsa00260	Glycine, serine and threonine metabolism	hsa:26227	PHGDH	192.417
hsa00260	Glycine, serine and threonine metabolism	hsa:1738	DLD	209.684
hsa00260	Glycine, serine and threonine metabolism	hsa:29968	PSAT1	212.213
hsa00270	Cysteine and methionine metabolism	hsa:4357	MPST	52.718
hsa00270	Cysteine and methionine metabolism	hsa:2805	GOT1	53.296	hsa-miR-9
hsa00270	Cysteine and methionine metabolism	hsa:7263	TST	72.806
hsa00270	Cysteine and methionine metabolism	hsa:262	AMD1	75.336	hsa-miR-374b
hsa00270	Cysteine and methionine metabolism	hsa:51074	APIP	86.438
hsa00270	Cysteine and methionine metabolism	hsa:10768	AHCYL1	88.494	hsa-miR-186
hsa00270	Cysteine and methionine metabolism	hsa:4548	MTR	130.558
hsa00270	Cysteine and methionine metabolism	hsa:2806	GOT2	163.026	hsa-miR-181a, hsa-miR-30d, hsa-miR-30b, hsa-miR-30c, hsa-miR-181b, hsa-miR-181d
hsa00270	Cysteine and methionine metabolism	hsa:6611	SMS	181.762	hsa-miR-148b, hsa-miR-23a, hsa-miR-23b
hsa00270	Cysteine and methionine metabolism	hsa:58478	ENOPH1	185.938
hsa00270	Cysteine and methionine metabolism	hsa:55256	ADI1	208.222
hsa00270	Cysteine and methionine metabolism	hsa:6723	SRM	217.085
hsa00270	Cysteine and methionine metabolism	hsa:191	AHCY	262.796
hsa00270	Cysteine and methionine metabolism	hsa:27430	MAT2B	275.411	hsa-miR-130a, hsa-miR-20a, hsa-miR-301a, hsa-miR-93, hsa-miR-17, hsa-miR-130b, hsa-miR-301b, hsa-miR-106b, hsa-miR-106a, hsa-miR-20b, hsa-miR-335, hsa-miR-142-5p
hsa00270	Cysteine and methionine metabolism	hsa:1786	DNMT1	346.559	hsa-miR-148b
hsa00270	Cysteine and methionine metabolism	hsa:4144	MAT2A	613.162	hsa-miR-320b, hsa-miR-320d, hsa-miR-26b, hsa-miR-30e, hsa-miR-30a, hsa-miR-23a, hsa-miR-30b, hsa-miR-320c, hsa-miR-26a, hsa-miR-30c, hsa-miR-23b, hsa-miR-320a, hsa-miR-30d, hsa-miR-29a, hsa-miR-29c, hsa-miR-181b, hsa-miR-222, hsa-miR-221, hsa-miR-93, hsa-miR-181a, hsa-miR-29b
hsa00270	Cysteine and methionine metabolism	hsa:3939	LDHA	1877.28
hsa00270	Cysteine and methionine metabolism	hsa:3945	LDHB	2615.28
hsa00280	Valine, leucine and isoleucine degradation	hsa:3155	HMGCL	30.281
hsa00280	Valine, leucine and isoleucine degradation	hsa:501	ALDH7A1	30.573
hsa00280	Valine, leucine and isoleucine degradation	hsa:224	ALDH3A2	30.77
hsa00280	Valine, leucine and isoleucine degradation	hsa:30	ACAA1	38.744
hsa00280	Valine, leucine and isoleucine degradation	hsa:4594	MUT	52.09
hsa00280	Valine, leucine and isoleucine degradation	hsa:26275	HIBCH	54.903
hsa00280	Valine, leucine and isoleucine degradation	hsa:4329	ALDH6A1	61.695
hsa00280	Valine, leucine and isoleucine degradation	hsa:593	BCKDHA	65.482
hsa00280	Valine, leucine and isoleucine degradation	hsa:39	ACAT2	77.733
hsa00280	Valine, leucine and isoleucine degradation	hsa:56922	MCCC1	92.661
hsa00280	Valine, leucine and isoleucine degradation	hsa:3030	HADHA	93.011
hsa00280	Valine, leucine and isoleucine degradation	hsa:5096	PCCB	106.471
hsa00280	Valine, leucine and isoleucine degradation	hsa:10449	ACAA2	116.288
hsa00280	Valine, leucine and isoleucine degradation	hsa:3157	HMGCS1	119.167	hsa-miR-18b, hsa-miR-27b, hsa-miR-18a, hsa-miR-27a, hsa-miR-29c, hsa-miR-29a, hsa-miR-29b
hsa00280	Valine, leucine and isoleucine degradation	hsa:34	ACADM	132.282
hsa00280	Valine, leucine and isoleucine degradation	hsa:5019	OXCT1	139.772
hsa00280	Valine, leucine and isoleucine degradation	hsa:3028	HSD17B10	163.882
hsa00280	Valine, leucine and isoleucine degradation	hsa:64087	MCCC2	166.781
hsa00280	Valine, leucine and isoleucine degradation	hsa:223	ALDH9A1	169.535
hsa00280	Valine, leucine and isoleucine degradation	hsa:1738	DLD	209.684
hsa00280	Valine, leucine and isoleucine degradation	hsa:1892	ECHS1	231.259
hsa00280	Valine, leucine and isoleucine degradation	hsa:3032	HADHB	293.566
hsa00280	Valine, leucine and isoleucine degradation	hsa:1629	DBT	305.071	hsa-miR-378, hsa-miR-29c, hsa-miR-29b, hsa-miR-92a, hsa-miR-9, hsa-miR-25, hsa-miR-422a, hsa-miR-92b, hsa-miR-29a
hsa00280	Valine, leucine and isoleucine degradation	hsa:38	ACAT1	439.286
hsa00290	Valine, leucine and isoleucine biosynthesis	hsa:23395	LARS2	30.421
hsa00290	Valine, leucine and isoleucine biosynthesis	hsa:7407	VARS	51.323
hsa00290	Valine, leucine and isoleucine biosynthesis	hsa:5162	PDHB	80.125	hsa-miR-194
hsa00290	Valine, leucine and isoleucine biosynthesis	hsa:55699	IARS2	164.967
hsa00290	Valine, leucine and isoleucine biosynthesis	hsa:51520	LARS	186.42
hsa00290	Valine, leucine and isoleucine biosynthesis	hsa:5160	PDHA1	253.479
hsa00290	Valine, leucine and isoleucine biosynthesis	hsa:3376	IARS	857.799
hsa00300	Lysine biosynthesis	hsa:501	ALDH7A1	30.573
hsa00310	Lysine degradation	hsa:501	ALDH7A1	30.573
hsa00310	Lysine degradation	hsa:224	ALDH3A2	30.77
hsa00310	Lysine degradation	hsa:7468	WHSC1	34.034	hsa-miR-103, hsa-miR-107, hsa-miR-15b, hsa-miR-23b, hsa-miR-221, hsa-miR-20b, hsa-miR-23a, hsa-miR-148b, hsa-miR-222
hsa00310	Lysine degradation	hsa:51111	SUV420H1	35.104	hsa-miR-29b, hsa-miR-92a, hsa-miR-29c, hsa-miR-92b, hsa-miR-29a, hsa-miR-27a, hsa-miR-130b, hsa-miR-301a, hsa-miR-25, hsa-miR-130a, hsa-miR-27b, hsa-miR-301b, hsa-miR-20a, hsa-miR-106b, hsa-miR-93, hsa-miR-142-5p, hsa-miR-20b
hsa00310	Lysine degradation	hsa:2639	GCDH	35.833
hsa00310	Lysine degradation	hsa:9869	SETDB1	43.293	hsa-miR-29a, hsa-miR-29b, hsa-miR-29c
hsa00310	Lysine degradation	hsa:8985	PLOD3	47.14
hsa00310	Lysine degradation	hsa:6839	SUV39H1	50.576	hsa-miR-301b, hsa-miR-125a-5p, hsa-miR-130b, hsa-miR-130a, hsa-miR-301a
hsa00310	Lysine degradation	hsa:39	ACAT2	77.733
hsa00310	Lysine degradation	hsa:79709	GLT25D1	87.018
hsa00310	Lysine degradation	hsa:29072	SETD2	92.045	hsa-miR-374b
hsa00310	Lysine degradation	hsa:3030	HADHA	93.011
hsa00310	Lysine degradation	hsa:23067	SETD1B	104.881
hsa00310	Lysine degradation	hsa:223	ALDH9A1	169.535
hsa00310	Lysine degradation	hsa:1892	ECHS1	231.259
hsa00310	Lysine degradation	hsa:38	ACAT1	439.286
hsa00330	Arginine and proline metabolism	hsa:501	ALDH7A1	30.573
hsa00330	Arginine and proline metabolism	hsa:224	ALDH3A2	30.77
hsa00330	Arginine and proline metabolism	hsa:2593	GAMT	37.281
hsa00330	Arginine and proline metabolism	hsa:95	ACY1	47.617
hsa00330	Arginine and proline metabolism	hsa:2747	GLUD2	48.276	hsa-miR-107, hsa-miR-16, hsa-miR-103, hsa-miR-15b, hsa-miR-15a
hsa00330	Arginine and proline metabolism	hsa:2805	GOT1	53.296	hsa-miR-9
hsa00330	Arginine and proline metabolism	hsa:6303	SAT1	55.404	hsa-miR-199b-5p, hsa-miR-186
hsa00330	Arginine and proline metabolism	hsa:2744	GLS	72.177	hsa-miR-23a, hsa-miR-181b, hsa-miR-181a, hsa-miR-181d, hsa-miR-9, hsa-miR-23b
hsa00330	Arginine and proline metabolism	hsa:262	AMD1	75.336	hsa-miR-374b
hsa00330	Arginine and proline metabolism	hsa:1152	CKB	96.713
hsa00330	Arginine and proline metabolism	hsa:5832	ALDH18A1	106.702
hsa00330	Arginine and proline metabolism	hsa:5033	P4HA1	124.604	hsa-miR-30d, hsa-miR-30c, hsa-miR-30b
hsa00330	Arginine and proline metabolism	hsa:2746	GLUD1	143.923	hsa-miR-107, hsa-miR-16, hsa-miR-15a, hsa-miR-15b, hsa-miR-103
hsa00330	Arginine and proline metabolism	hsa:2806	GOT2	163.026	hsa-miR-181a, hsa-miR-30d, hsa-miR-30b, hsa-miR-30c, hsa-miR-181b, hsa-miR-181d
hsa00330	Arginine and proline metabolism	hsa:223	ALDH9A1	169.535
hsa00330	Arginine and proline metabolism	hsa:6611	SMS	181.762	hsa-miR-148b, hsa-miR-23a, hsa-miR-23b
hsa00330	Arginine and proline metabolism	hsa:6723	SRM	217.085
hsa00330	Arginine and proline metabolism	hsa:51056	LAP3	325.472
hsa00330	Arginine and proline metabolism	hsa:4942	OAT	508.673
hsa00330	Arginine and proline metabolism	hsa:4953	ODC1	731.492
hsa00330	Arginine and proline metabolism	hsa:2752	GLUL	1095.62
hsa00340	Histidine metabolism	hsa:501	ALDH7A1	30.573
hsa00340	Histidine metabolism	hsa:224	ALDH3A2	30.77
hsa00340	Histidine metabolism	hsa:51451	LCMT1	63.98
hsa00340	Histidine metabolism	hsa:114049	WBSCR22	70.771
hsa00340	Histidine metabolism	hsa:60487	TRMT11	95.004
hsa00340	Histidine metabolism	hsa:223	ALDH9A1	169.535
hsa00350	Tyrosine metabolism	hsa:128	ADH5	44.264
hsa00350	Tyrosine metabolism	hsa:2184	FAH	45.085
hsa00350	Tyrosine metabolism	hsa:2805	GOT1	53.296	hsa-miR-9
hsa00350	Tyrosine metabolism	hsa:51451	LCMT1	63.98
hsa00350	Tyrosine metabolism	hsa:114049	WBSCR22	70.771
hsa00350	Tyrosine metabolism	hsa:60487	TRMT11	95.004
hsa00350	Tyrosine metabolism	hsa:1312	COMT	120.496
hsa00350	Tyrosine metabolism	hsa:2806	GOT2	163.026	hsa-miR-181a, hsa-miR-30d, hsa-miR-30b, hsa-miR-30c, hsa-miR-181b, hsa-miR-181d
hsa00350	Tyrosine metabolism	hsa:4282	MIF	1560.7
hsa00360	Phenylalanine metabolism	hsa:2805	GOT1	53.296	hsa-miR-9
hsa00360	Phenylalanine metabolism	hsa:2806	GOT2	163.026	hsa-miR-181a, hsa-miR-30d, hsa-miR-30b, hsa-miR-30c, hsa-miR-181b, hsa-miR-181d
hsa00360	Phenylalanine metabolism	hsa:9588	PRDX6	487.331	hsa-miR-186
hsa00360	Phenylalanine metabolism	hsa:4282	MIF	1560.7
hsa00380	Tryptophan metabolism	hsa:501	ALDH7A1	30.573
hsa00380	Tryptophan metabolism	hsa:224	ALDH3A2	30.77
hsa00380	Tryptophan metabolism	hsa:2639	GCDH	35.833
hsa00380	Tryptophan metabolism	hsa:7453	WARS	47.129
hsa00380	Tryptophan metabolism	hsa:847	CAT	50.614	hsa-miR-30e, hsa-miR-30c, hsa-miR-30a, hsa-miR-30b, hsa-miR-30d
hsa00380	Tryptophan metabolism	hsa:39	ACAT2	77.733
hsa00380	Tryptophan metabolism	hsa:3030	HADHA	93.011
hsa00380	Tryptophan metabolism	hsa:56267	CCBL2	103.974
hsa00380	Tryptophan metabolism	hsa:223	ALDH9A1	169.535
hsa00380	Tryptophan metabolism	hsa:1892	ECHS1	231.259
hsa00380	Tryptophan metabolism	hsa:38	ACAT1	439.286
hsa00400	Phenylalanine, tyrosine and tryptophan biosynthesis	hsa:2805	GOT1	53.296	hsa-miR-9
hsa00400	Phenylalanine, tyrosine and tryptophan biosynthesis	hsa:2806	GOT2	163.026	hsa-miR-181a, hsa-miR-30d, hsa-miR-30b, hsa-miR-30c, hsa-miR-181b, hsa-miR-181d
hsa00410	beta-Alanine metabolism	hsa:501	ALDH7A1	30.573
hsa00410	beta-Alanine metabolism	hsa:224	ALDH3A2	30.77
hsa00410	beta-Alanine metabolism	hsa:26275	HIBCH	54.903
hsa00410	beta-Alanine metabolism	hsa:3030	HADHA	93.011
hsa00410	beta-Alanine metabolism	hsa:34	ACADM	132.282
hsa00410	beta-Alanine metabolism	hsa:223	ALDH9A1	169.535
hsa00410	beta-Alanine metabolism	hsa:6611	SMS	181.762	hsa-miR-148b, hsa-miR-23a, hsa-miR-23b
hsa00410	beta-Alanine metabolism	hsa:6723	SRM	217.085
hsa00410	beta-Alanine metabolism	hsa:1892	ECHS1	231.259
hsa00430	Taurine and hypotaurine metabolism	hsa:84890	ADO	50.764	hsa-miR-30b, hsa-miR-181a, hsa-miR-181b, hsa-miR-30d, hsa-miR-30a, hsa-miR-30e, hsa-miR-30c
hsa00450	Selenoamino acid metabolism	hsa:9060	PAPSS2	31.649
hsa00450	Selenoamino acid metabolism	hsa:51451	LCMT1	63.98
hsa00450	Selenoamino acid metabolism	hsa:22929	SEPHS1	70.214	hsa-miR-194, hsa-miR-18b
hsa00450	Selenoamino acid metabolism	hsa:114049	WBSCR22	70.771
hsa00450	Selenoamino acid metabolism	hsa:10768	AHCYL1	88.494	hsa-miR-186
hsa00450	Selenoamino acid metabolism	hsa:60487	TRMT11	95.004
hsa00450	Selenoamino acid metabolism	hsa:22928	SEPHS2	101.963
hsa00450	Selenoamino acid metabolism	hsa:9061	PAPSS1	129.871
hsa00450	Selenoamino acid metabolism	hsa:4141	MARS	235.026
hsa00450	Selenoamino acid metabolism	hsa:191	AHCY	262.796
hsa00450	Selenoamino acid metabolism	hsa:27430	MAT2B	275.411	hsa-miR-130a, hsa-miR-20a, hsa-miR-301a, hsa-miR-93, hsa-miR-17, hsa-miR-130b, hsa-miR-301b, hsa-miR-106b, hsa-miR-106a, hsa-miR-20b, hsa-miR-335, hsa-miR-142-5p
hsa00450	Selenoamino acid metabolism	hsa:4144	MAT2A	613.162	hsa-miR-320b, hsa-miR-320d, hsa-miR-26b, hsa-miR-30e, hsa-miR-30a, hsa-miR-23a, hsa-miR-30b, hsa-miR-320c, hsa-miR-26a, hsa-miR-30c, hsa-miR-23b, hsa-miR-320a, hsa-miR-30d, hsa-miR-29a, hsa-miR-29c, hsa-miR-181b, hsa-miR-222, hsa-miR-221, hsa-miR-93, hsa-miR-181a, hsa-miR-29b
hsa00460	Cyanoamino acid metabolism	hsa:6472	SHMT2	50.813
hsa00471	D-Glutamine and D-glutamate metabolism	hsa:2747	GLUD2	48.276	hsa-miR-107, hsa-miR-16, hsa-miR-103, hsa-miR-15b, hsa-miR-15a
hsa00471	D-Glutamine and D-glutamate metabolism	hsa:2744	GLS	72.177	hsa-miR-23a, hsa-miR-181b, hsa-miR-181a, hsa-miR-181d, hsa-miR-9, hsa-miR-23b
hsa00471	D-Glutamine and D-glutamate metabolism	hsa:2746	GLUD1	143.923	hsa-miR-107, hsa-miR-16, hsa-miR-15a, hsa-miR-15b, hsa-miR-103
hsa00480	Glutathione metabolism	hsa:2937	GSS	32.026
hsa00480	Glutathione metabolism	hsa:2729	GCLC	32.23	hsa-miR-18a, hsa-miR-30d, hsa-miR-30a, hsa-miR-30e, hsa-miR-30b, hsa-miR-18b, hsa-miR-30c
hsa00480	Glutathione metabolism	hsa:290	ANPEP	35.692	hsa-miR-125a-5p
hsa00480	Glutathione metabolism	hsa:3418	IDH2	38.129
hsa00480	Glutathione metabolism	hsa:2941	GSTA4	48.01
hsa00480	Glutathione metabolism	hsa:2882	GPX7	94.441	hsa-miR-29c, hsa-miR-29a, hsa-miR-29b
hsa00480	Glutathione metabolism	hsa:4258	MGST2	116.475
hsa00480	Glutathione metabolism	hsa:5226	PGD	121.493
hsa00480	Glutathione metabolism	hsa:373156	GSTK1	125.417
hsa00480	Glutathione metabolism	hsa:3417	IDH1	133.144	hsa-miR-92a, hsa-miR-92b, hsa-miR-30c, hsa-miR-30d, hsa-miR-30b, hsa-miR-25, hsa-miR-23b, hsa-miR-23a
hsa00480	Glutathione metabolism	hsa:6611	SMS	181.762	hsa-miR-148b, hsa-miR-23a, hsa-miR-23b
hsa00480	Glutathione metabolism	hsa:4259	MGST3	182.933
hsa00480	Glutathione metabolism	hsa:6723	SRM	217.085
hsa00480	Glutathione metabolism	hsa:51056	LAP3	325.472
hsa00480	Glutathione metabolism	hsa:6241	RRM2	345.988
hsa00480	Glutathione metabolism	hsa:2947	GSTM3	376.027
hsa00480	Glutathione metabolism	hsa:6240	RRM1	434.306
hsa00480	Glutathione metabolism	hsa:2950	GSTP1	476.259
hsa00480	Glutathione metabolism	hsa:79017	GGCT	527.032
hsa00480	Glutathione metabolism	hsa:4953	ODC1	731.492
hsa00480	Glutathione metabolism	hsa:2879	GPX4	756.467
hsa00480	Glutathione metabolism	hsa:2876	GPX1	1182.46
hsa00500	Starch and sucrose metabolism	hsa:80146	UXS1	38.155	hsa-miR-20a, hsa-miR-130b, hsa-miR-20b, hsa-miR-301b, hsa-miR-93, hsa-miR-106a, hsa-miR-425, hsa-miR-301a, hsa-miR-106b, hsa-miR-130a, hsa-miR-17
hsa00500	Starch and sucrose metabolism	hsa:5834	PYGB	53.468
hsa00500	Starch and sucrose metabolism	hsa:2548	GAA	67.247
hsa00500	Starch and sucrose metabolism	hsa:3099	HK2	116.488	hsa-let-7e, hsa-let-7c, hsa-let-7g, hsa-let-7i, hsa-let-7a, hsa-let-7f
hsa00500	Starch and sucrose metabolism	hsa:3098	HK1	140.423
hsa00500	Starch and sucrose metabolism	hsa:7360	UGP2	187.025	hsa-miR-92a, hsa-miR-92b, hsa-miR-25
hsa00500	Starch and sucrose metabolism	hsa:5236	PGM1	197.795	hsa-miR-30c, hsa-miR-30d, hsa-miR-142-3p, hsa-miR-30e, hsa-miR-30a, hsa-miR-30b
hsa00500	Starch and sucrose metabolism	hsa:5836	PYGL	315.394
hsa00500	Starch and sucrose metabolism	hsa:2990	GUSB	397.296
hsa00500	Starch and sucrose metabolism	hsa:2821	GPI	429.658
hsa00500	Starch and sucrose metabolism	hsa:2632	GBE1	519.986
hsa00510	N-Glycan biosynthesis	hsa:23193	GANAB	31.093	hsa-miR-199b-5p
hsa00510	N-Glycan biosynthesis	hsa:10195	ALG3	31.321
hsa00510	N-Glycan biosynthesis	hsa:57171	DOLPP1	32.064	hsa-miR-30d, hsa-miR-30c, hsa-miR-30e, hsa-miR-30a, hsa-miR-30b, hsa-miR-29a, hsa-miR-29c, hsa-miR-9, hsa-miR-15b, hsa-miR-29b, hsa-miR-16, hsa-miR-15a
hsa00510	N-Glycan biosynthesis	hsa:4121	MAN1A1	32.321
hsa00510	N-Glycan biosynthesis	hsa:54344	DPM3	32.722
hsa00510	N-Glycan biosynthesis	hsa:4245	MGAT1	36.873	hsa-miR-9
hsa00510	N-Glycan biosynthesis	hsa:8703	B4GALT3	38.157	hsa-miR-27a, hsa-miR-27b
hsa00510	N-Glycan biosynthesis	hsa:79868	ALG13	40.663
hsa00510	N-Glycan biosynthesis	hsa:4247	MGAT2	41.03
hsa00510	N-Glycan biosynthesis	hsa:11253	MAN1B1	41.168	hsa-miR-30b, hsa-miR-30c, hsa-miR-30d, hsa-miR-125a-5p, hsa-miR-30e, hsa-miR-30a
hsa00510	N-Glycan biosynthesis	hsa:4122	MAN2A2	45.463	hsa-miR-27b, hsa-let-7d, hsa-let-7c, hsa-let-7f, hsa-let-7a, hsa-let-7g, hsa-let-7i, hsa-let-7e
hsa00510	N-Glycan biosynthesis	hsa:1798	DPAGT1	51.347
hsa00510	N-Glycan biosynthesis	hsa:6480	ST6GAL1	72.925	hsa-miR-199b-5p
hsa00510	N-Glycan biosynthesis	hsa:3703	STT3A	74.612
hsa00510	N-Glycan biosynthesis	hsa:4124	MAN2A1	77.85	hsa-miR-25, hsa-miR-27b, hsa-miR-27a, hsa-miR-92a, hsa-miR-26b, hsa-miR-92b, hsa-miR-26a
hsa00510	N-Glycan biosynthesis	hsa:79053	ALG8	97.881
hsa00510	N-Glycan biosynthesis	hsa:29880	ALG5	127.683
hsa00510	N-Glycan biosynthesis	hsa:1650	DDOST	204.789
hsa00510	N-Glycan biosynthesis	hsa:6184	RPN1	288.171	hsa-miR-27a, hsa-miR-27b
hsa00510	N-Glycan biosynthesis	hsa:1603	DAD1	348.286
hsa00510	N-Glycan biosynthesis	hsa:6185	RPN2	398.04	hsa-miR-27a, hsa-miR-27b
hsa00510	N-Glycan biosynthesis	hsa:8813	DPM1	501.356
hsa00511	Other glycan degradation	hsa:64772	ENGASE	35.295
hsa00511	Other glycan degradation	hsa:23324	MAN2B2	37.867
hsa00511	Other glycan degradation	hsa:175	AGA	53.172
hsa00511	Other glycan degradation	hsa:4126	MANBA	93.96
hsa00511	Other glycan degradation	hsa:3073	HEXA	144.278
hsa00511	Other glycan degradation	hsa:2720	GLB1	144.559
hsa00511	Other glycan degradation	hsa:3074	HEXB	188.846
hsa00511	Other glycan degradation	hsa:4125	MAN2B1	257.003
hsa00512	O-Glycan biosynthesis	hsa:6482	ST3GAL1	37.686
hsa00512	O-Glycan biosynthesis	hsa:6483	ST3GAL2	38.651
hsa00512	O-Glycan biosynthesis	hsa:63917	GALNT11	44.59
hsa00512	O-Glycan biosynthesis	hsa:9334	B4GALT5	48.919	hsa-miR-19a, hsa-miR-130a, hsa-miR-30c, hsa-miR-301a, hsa-miR-148b, hsa-miR-130b, hsa-miR-301b, hsa-miR-19b, hsa-miR-30d, hsa-miR-30b
hsa00512	O-Glycan biosynthesis	hsa:79623	GALNT14	115.475	hsa-miR-125a-5p
hsa00512	O-Glycan biosynthesis	hsa:2590	GALNT2	133.245	hsa-miR-30e, hsa-let-7g, hsa-let-7f, hsa-let-7i, hsa-miR-30b, hsa-let-7c, hsa-miR-30a, hsa-miR-30c, hsa-let-7a, hsa-miR-30d, hsa-let-7e
hsa00512	O-Glycan biosynthesis	hsa:2589	GALNT1	192.799	hsa-let-7a, hsa-miR-27a, hsa-let-7g, hsa-miR-30d, hsa-let-7i, hsa-let-7d, hsa-let-7c, hsa-miR-30c, hsa-miR-16, hsa-miR-30e, hsa-miR-27b, hsa-miR-19b, hsa-let-7e, hsa-miR-30a, hsa-miR-15a, hsa-let-7f, hsa-miR-30b, hsa-miR-15b, hsa-miR-181b
hsa00512	O-Glycan biosynthesis	hsa:51809	GALNT7	266.634	hsa-miR-92b, hsa-miR-27b, hsa-miR-30e, hsa-miR-125a-5p, hsa-miR-107, hsa-miR-30b, hsa-miR-30c, hsa-miR-30d, hsa-miR-27a, hsa-miR-103, hsa-miR-26b, hsa-miR-92a, hsa-miR-16, hsa-miR-25, hsa-miR-15a, hsa-miR-15b, hsa-miR-30a, hsa-miR-26a, hsa-miR-186, hsa-let-7g
hsa00520	Amino sugar and nucleotide sugar metabolism	hsa:2762	GMDS	37.373
hsa00520	Amino sugar and nucleotide sugar metabolism	hsa:80146	UXS1	38.155	hsa-miR-20a, hsa-miR-130b, hsa-miR-20b, hsa-miR-301b, hsa-miR-93, hsa-miR-106a, hsa-miR-425, hsa-miR-301a, hsa-miR-106b, hsa-miR-130a, hsa-miR-17
hsa00520	Amino sugar and nucleotide sugar metabolism	hsa:55577	NAGK	40.935	hsa-miR-20b, hsa-miR-17, hsa-miR-106a, hsa-miR-106b, hsa-miR-20a, hsa-miR-93
hsa00520	Amino sugar and nucleotide sugar metabolism	hsa:7264	TSTA3	94.068
hsa00520	Amino sugar and nucleotide sugar metabolism	hsa:10007	GNPDA1	116.233	hsa-miR-30d, hsa-miR-30c, hsa-miR-30e, hsa-miR-30a, hsa-miR-30b
hsa00520	Amino sugar and nucleotide sugar metabolism	hsa:3099	HK2	116.488	hsa-let-7e, hsa-let-7c, hsa-let-7g, hsa-let-7i, hsa-let-7a, hsa-let-7f
hsa00520	Amino sugar and nucleotide sugar metabolism	hsa:3098	HK1	140.423
hsa00520	Amino sugar and nucleotide sugar metabolism	hsa:3073	HEXA	144.278
hsa00520	Amino sugar and nucleotide sugar metabolism	hsa:6675	UAP1	170.187
hsa00520	Amino sugar and nucleotide sugar metabolism	hsa:54187	NANS	177.031
hsa00520	Amino sugar and nucleotide sugar metabolism	hsa:7360	UGP2	187.025	hsa-miR-92a, hsa-miR-92b, hsa-miR-25
hsa00520	Amino sugar and nucleotide sugar metabolism	hsa:3074	HEXB	188.846
hsa00520	Amino sugar and nucleotide sugar metabolism	hsa:5236	PGM1	197.795	hsa-miR-30c, hsa-miR-30d, hsa-miR-142-3p, hsa-miR-30e, hsa-miR-30a, hsa-miR-30b
hsa00520	Amino sugar and nucleotide sugar metabolism	hsa:1727	CYB5R3	383.676
hsa00520	Amino sugar and nucleotide sugar metabolism	hsa:2821	GPI	429.658
hsa00524	Butirosin and neomycin biosynthesis	hsa:3099	HK2	116.488	hsa-let-7e, hsa-let-7c, hsa-let-7g, hsa-let-7i, hsa-let-7a, hsa-let-7f
hsa00524	Butirosin and neomycin biosynthesis	hsa:3098	HK1	140.423
hsa00531	Glycosaminoglycan degradation	hsa:3423	IDS	34.888
hsa00531	Glycosaminoglycan degradation	hsa:138050	HGSNAT	37.368
hsa00531	Glycosaminoglycan degradation	hsa:2799	GNS	60.966	hsa-miR-107, hsa-let-7g, hsa-let-7c, hsa-let-7a, hsa-let-7e, hsa-miR-20b, hsa-miR-148b, hsa-miR-106b, hsa-miR-27a, hsa-miR-93, hsa-miR-17, hsa-miR-27b, hsa-miR-103, hsa-let-7i, hsa-miR-106a, hsa-miR-20a, hsa-let-7f
hsa00531	Glycosaminoglycan degradation	hsa:3073	HEXA	144.278
hsa00531	Glycosaminoglycan degradation	hsa:2720	GLB1	144.559
hsa00531	Glycosaminoglycan degradation	hsa:3074	HEXB	188.846
hsa00531	Glycosaminoglycan degradation	hsa:2990	GUSB	397.296
hsa00532	Glycosaminoglycan biosynthesis - chondroitin sulfate	hsa:54480	CHPF2	36.325
hsa00532	Glycosaminoglycan biosynthesis - chondroitin sulfate	hsa:55454	CSGALNACT2	48.793	hsa-miR-194
hsa00532	Glycosaminoglycan biosynthesis - chondroitin sulfate	hsa:22856	CHSY1	230.22	hsa-miR-222, hsa-miR-26a, hsa-miR-9, hsa-miR-221, hsa-miR-29a, hsa-miR-26b, hsa-miR-29b, hsa-miR-29c, hsa-miR-186
hsa00533	Glycosaminoglycan biosynthesis - keratan sulfate	hsa:6482	ST3GAL1	37.686
hsa00533	Glycosaminoglycan biosynthesis - keratan sulfate	hsa:8703	B4GALT3	38.157	hsa-miR-27a, hsa-miR-27b
hsa00533	Glycosaminoglycan biosynthesis - keratan sulfate	hsa:6483	ST3GAL2	38.651
hsa00534	Glycosaminoglycan biosynthesisheparan sulfate	hsa:9653	HS2ST1	43.766	hsa-let-7c, hsa-let-7e, hsa-miR-181a, hsa-miR-320c, hsa-miR-181d, hsa-let-7i, hsa-miR-320d, hsa-let-7a, hsa-let-7d, hsa-miR-181b, hsa-miR-320a, hsa-let-7g, hsa-let-7f, hsa-miR-19a, hsa-miR-320b, hsa-miR-19b
hsa00534	Glycosaminoglycan biosynthesisheparan sulfate	hsa:8509	NDST2	53.483	hsa-let-7a, hsa-let-7i, hsa-let-7c, hsa-let-7e, hsa-let-7g, hsa-let-7f, hsa-let-7d
hsa00534	Glycosaminoglycan biosynthesisheparan sulfate	hsa:2135	EXTL2	63.797	hsa-miR-30a, hsa-miR-30d, hsa-miR-30e, hsa-miR-30b, hsa-miR-30c
hsa00561	Glycerolipid metabolism	hsa:501	ALDH7A1	30.573
hsa00561	Glycerolipid metabolism	hsa:224	ALDH3A2	30.77
hsa00561	Glycerolipid metabolism	hsa:10554	AGPAT1	31.211	hsa-miR-181a, hsa-miR-181b, hsa-miR-181d, hsa-miR-24
hsa00561	Glycerolipid metabolism	hsa:8527	DGKD	31.833	hsa-miR-29a, hsa-miR-29b, hsa-miR-29c
hsa00561	Glycerolipid metabolism	hsa:8694	DGAT1	32.818
hsa00561	Glycerolipid metabolism	hsa:55750	AGK	35.458
hsa00561	Glycerolipid metabolism	hsa:10555	AGPAT2	39.634
hsa00561	Glycerolipid metabolism	hsa:8525	DGKZ	43.997	hsa-miR-30d, hsa-miR-30c, hsa-miR-30b, hsa-miR-30a, hsa-miR-30e
hsa00561	Glycerolipid metabolism	hsa:2717	GLA	159.469
hsa00561	Glycerolipid metabolism	hsa:223	ALDH9A1	169.535
hsa00561	Glycerolipid metabolism	hsa:231	AKR1B1	193.525
hsa00561	Glycerolipid metabolism	hsa:10327	AKR1A1	206.203
hsa00562	Inositol phosphate metabolism	hsa:5297	PI4KA	34.284	hsa-miR-342-3p, hsa-miR-21, hsa-miR-155, hsa-miR-186
hsa00562	Inositol phosphate metabolism	hsa:56623	INPP5E	38.275
hsa00562	Inositol phosphate metabolism	hsa:5330	PLCB2	38.415
hsa00562	Inositol phosphate metabolism	hsa:8396	PIP4K2B	38.473	hsa-miR-30d, hsa-miR-181b, hsa-miR-181a, hsa-miR-30c, hsa-miR-30b, hsa-miR-30e, hsa-miR-30a, hsa-miR-181d, hsa-miR-194
hsa00562	Inositol phosphate metabolism	hsa:5286	PIK3C2A	42.838
hsa00562	Inositol phosphate metabolism	hsa:5335	PLCG1	42.967	hsa-miR-30c, hsa-miR-30d, hsa-miR-30b, hsa-miR-221
hsa00562	Inositol phosphate metabolism	hsa:5298	PI4KB	44.048	hsa-miR-15a, hsa-miR-15b, hsa-miR-16, hsa-miR-103, hsa-miR-107
hsa00562	Inositol phosphate metabolism	hsa:200576	PIKFYVE	44.131	hsa-miR-93, hsa-miR-21, hsa-miR-92b, hsa-miR-17, hsa-miR-130a, hsa-miR-301b, hsa-miR-92a, hsa-miR-374b, hsa-miR-20a, hsa-miR-106b, hsa-miR-130b, hsa-miR-19a, hsa-miR-301a, hsa-miR-106a, hsa-miR-20b, hsa-miR-19b, hsa-miR-25
hsa00562	Inositol phosphate metabolism	hsa:9562	MINPP1	46.498
hsa00562	Inositol phosphate metabolism	hsa:5289	PIK3C3	61.219
hsa00562	Inositol phosphate metabolism	hsa:4329	ALDH6A1	61.695
hsa00562	Inositol phosphate metabolism	hsa:3632	INPP5A	63.677	hsa-let-7c, hsa-miR-181b, hsa-let-7g, hsa-let-7i, hsa-miR-23b, hsa-let-7f, hsa-miR-23a, hsa-miR-142-3p, hsa-let-7e, hsa-miR-181a, hsa-let-7a
hsa00562	Inositol phosphate metabolism	hsa:10423	CDIPT	66.262
hsa00562	Inositol phosphate metabolism	hsa:5728	PTEN	71.027
hsa00562	Inositol phosphate metabolism	hsa:5336	PLCG2	76.078
hsa00562	Inositol phosphate metabolism	hsa:3613	IMPA2	77.384
hsa00562	Inositol phosphate metabolism	hsa:5287	PIK3C2B	79.433
hsa00562	Inositol phosphate metabolism	hsa:5291	PIK3CB	82.134
hsa00562	Inositol phosphate metabolism	hsa:3705	ITPK1	94.91	hsa-miR-30d, hsa-miR-30b, hsa-miR-130a, hsa-miR-30c, hsa-miR-130b, hsa-miR-148b
hsa00562	Inositol phosphate metabolism	hsa:5305	PIP4K2A	100.573	hsa-miR-30c, hsa-miR-30d, hsa-miR-30e, hsa-miR-30b, hsa-miR-30a
hsa00562	Inositol phosphate metabolism	hsa:3612	IMPA1	113.314
hsa00562	Inositol phosphate metabolism	hsa:5293	PIK3CD	152.194	hsa-miR-30a, hsa-miR-30e, hsa-miR-30d, hsa-miR-30b, hsa-miR-30c, hsa-miR-199b-5p
hsa00562	Inositol phosphate metabolism	hsa:7167	TPI1	963.675
hsa00563	Glycosylphosphatidylinositol(GPI)-anchor biosynthesis	hsa:5281	PIGF	32.084
hsa00563	Glycosylphosphatidylinositol(GPI)-anchor biosynthesis	hsa:10026	PIGK	32.211
hsa00563	Glycosylphosphatidylinositol(GPI)-anchor biosynthesis	hsa:8733	GPAA1	65.961
hsa00563	Glycosylphosphatidylinositol(GPI)-anchor biosynthesis	hsa:54872	PIGG	71.489
hsa00563	Glycosylphosphatidylinositol(GPI)-anchor biosynthesis	hsa:5279	PIGC	96.535
hsa00563	Glycosylphosphatidylinositol(GPI)-anchor biosynthesis	hsa:51604	PIGT	111.938
hsa00563	Glycosylphosphatidylinositol(GPI)-anchor biosynthesis	hsa:51227	PIGP	157.485
hsa00564	Glycerophospholipid metabolism	hsa:10554	AGPAT1	31.211	hsa-miR-181a, hsa-miR-181b, hsa-miR-181d, hsa-miR-24
hsa00564	Glycerophospholipid metabolism	hsa:8527	DGKD	31.833	hsa-miR-29a, hsa-miR-29b, hsa-miR-29c
hsa00564	Glycerophospholipid metabolism	hsa:81490	PTDSS2	33.32
hsa00564	Glycerophospholipid metabolism	hsa:10555	AGPAT2	39.634
hsa00564	Glycerophospholipid metabolism	hsa:1119	CHKA	41.216	hsa-miR-30d, hsa-miR-30c, hsa-miR-30b, hsa-miR-30a, hsa-miR-30e
hsa00564	Glycerophospholipid metabolism	hsa:8525	DGKZ	43.997	hsa-miR-30d, hsa-miR-30c, hsa-miR-30b, hsa-miR-30a, hsa-miR-30e
hsa00564	Glycerophospholipid metabolism	hsa:9926	LPGAT1	46.941	hsa-miR-20a, hsa-let-7a, hsa-miR-30c, hsa-miR-181a, hsa-let-7e, hsa-miR-30e, hsa-miR-19a, hsa-miR-30a, hsa-miR-181b, hsa-miR-30d, hsa-miR-30b, hsa-miR-181d, hsa-let-7g, hsa-miR-186, hsa-let-7f, hsa-miR-19b
hsa00564	Glycerophospholipid metabolism	hsa:79143	MBOAT7	58.842	hsa-miR-24
hsa00564	Glycerophospholipid metabolism	hsa:11313	LYPLA2	62.374	hsa-miR-15b, hsa-miR-181d, hsa-miR-24, hsa-miR-16, hsa-miR-15a, hsa-miR-181b, hsa-miR-181a, hsa-miR-125a-5p, hsa-let-7e
hsa00564	Glycerophospholipid metabolism	hsa:10423	CDIPT	66.262
hsa00564	Glycerophospholipid metabolism	hsa:79888	LPCAT1	69.205
hsa00564	Glycerophospholipid metabolism	hsa:9489	PGS1	69.215
hsa00564	Glycerophospholipid metabolism	hsa:10390	CEPT1	82.425	hsa-miR-186
hsa00564	Glycerophospholipid metabolism	hsa:23171	GPD1L	104.311	hsa-miR-27b, hsa-miR-181a, hsa-miR-181b, hsa-miR-27a
hsa00564	Glycerophospholipid metabolism	hsa:8443	GNPAT	115.837
hsa00564	Glycerophospholipid metabolism	hsa:10434	LYPLA1	157.95	hsa-miR-23a, hsa-miR-23b
hsa00564	Glycerophospholipid metabolism	hsa:56994	CHPT1	298.176	hsa-miR-15b, hsa-miR-15a, hsa-miR-16
hsa00564	Glycerophospholipid metabolism	hsa:9791	PTDSS1	410.721
hsa00565	Ether lipid metabolism	hsa:5048	PAFAH1B1	36.77	hsa-miR-181b, hsa-miR-106b, hsa-miR-130b, hsa-miR-15a, hsa-miR-15b, hsa-miR-301a, hsa-miR-20a, hsa-miR-106a, hsa-miR-16, hsa-miR-301b, hsa-miR-93, hsa-miR-194, hsa-miR-20b, hsa-miR-17, hsa-miR-130a, hsa-miR-125a-5p, hsa-miR-181d, hsa-miR-25
hsa00565	Ether lipid metabolism	hsa:79888	LPCAT1	69.205
hsa00565	Ether lipid metabolism	hsa:10390	CEPT1	82.425	hsa-miR-186
hsa00565	Ether lipid metabolism	hsa:5050	PAFAH1B3	93.424
hsa00565	Ether lipid metabolism	hsa:56994	CHPT1	298.176	hsa-miR-15b, hsa-miR-15a, hsa-miR-16
hsa00590	Arachidonic acid metabolism	hsa:5742	PTGS1	51.927
hsa00590	Arachidonic acid metabolism	hsa:2882	GPX7	94.441	hsa-miR-29c, hsa-miR-29a, hsa-miR-29b
hsa00590	Arachidonic acid metabolism	hsa:4048	LTA4H	496.327
hsa00590	Arachidonic acid metabolism	hsa:2879	GPX4	756.467
hsa00590	Arachidonic acid metabolism	hsa:2876	GPX1	1182.46
hsa00592	alpha-Linolenic acid metabolism	hsa:9415	FADS2	37.644
hsa00600	Sphingolipid metabolism	hsa:2581	GALC	33.968	hsa-let-7f, hsa-let-7i, hsa-let-7e, hsa-miR-196b, hsa-let-7g, hsa-let-7c, hsa-let-7d, hsa-let-7a
hsa00600	Sphingolipid metabolism	hsa:8560	DEGS1	40.31
hsa00600	Sphingolipid metabolism	hsa:64781	CERK	57.156
hsa00600	Sphingolipid metabolism	hsa:427	ASAH1	71.97
hsa00600	Sphingolipid metabolism	hsa:2531	KDSR	94.629	hsa-miR-15a, hsa-miR-15b, hsa-miR-16
hsa00600	Sphingolipid metabolism	hsa:2720	GLB1	144.559
hsa00600	Sphingolipid metabolism	hsa:2717	GLA	159.469
hsa00600	Sphingolipid metabolism	hsa:10558	SPTLC1	263.518	hsa-miR-15a, hsa-miR-16, hsa-miR-186, hsa-miR-374b, hsa-miR-15b
hsa00601	Glycosphingolipid biosynthesis - lacto and neolacto series	hsa:8703	B4GALT3	38.157	hsa-miR-27a, hsa-miR-27b
hsa00601	Glycosphingolipid biosynthesis - lacto and neolacto series	hsa:2526	FUT4	119.888	hsa-miR-30b, hsa-miR-23b, hsa-miR-30e, hsa-miR-30d, hsa-miR-30c, hsa-miR-125a-5p, hsa-miR-23a, hsa-miR-30a
hsa00603	Glycosphingolipid biosynthesisglobo series	hsa:4668	NAGA	30.237
hsa00603	Glycosphingolipid biosynthesisglobo series	hsa:6482	ST3GAL1	37.686
hsa00603	Glycosphingolipid biosynthesisglobo series	hsa:6483	ST3GAL2	38.651
hsa00603	Glycosphingolipid biosynthesisglobo series	hsa:3073	HEXA	144.278
hsa00603	Glycosphingolipid biosynthesisglobo series	hsa:2717	GLA	159.469
hsa00603	Glycosphingolipid biosynthesisglobo series	hsa:3074	HEXB	188.846
hsa00604	Glycosphingolipid biosynthesis ganglio series	hsa:9197	SLC33A1	30.082	hsa-miR-9
hsa00604	Glycosphingolipid biosynthesis ganglio series	hsa:6482	ST3GAL1	37.686
hsa00604	Glycosphingolipid biosynthesis ganglio series	hsa:6483	ST3GAL2	38.651
hsa00604	Glycosphingolipid biosynthesis ganglio series	hsa:8869	ST3GAL5	53.112	hsa-miR-19a, hsa-miR-19b
hsa00604	Glycosphingolipid biosynthesis ganglio series	hsa:3073	HEXA	144.278
hsa00604	Glycosphingolipid biosynthesis ganglio series	hsa:2720	GLB1	144.559
hsa00604	Glycosphingolipid biosynthesis ganglio series	hsa:3074	HEXB	188.846
hsa00620	Pyruvate metabolism	hsa:501	ALDH7A1	30.573
hsa00620	Pyruvate metabolism	hsa:224	ALDH3A2	30.77
hsa00620	Pyruvate metabolism	hsa:97	ACYP1	31.415
hsa00620	Pyruvate metabolism	hsa:1737	DLAT	38.497
hsa00620	Pyruvate metabolism	hsa:5315	PKM2	45.985
hsa00620	Pyruvate metabolism	hsa:4191	MDH2	50.136
hsa00620	Pyruvate metabolism	hsa:4200	ME2	64.917
hsa00620	Pyruvate metabolism	hsa:9380	GRHPR	70.529
hsa00620	Pyruvate metabolism	hsa:39	ACAT2	77.733
hsa00620	Pyruvate metabolism	hsa:5162	PDHB	80.125	hsa-miR-194
hsa00620	Pyruvate metabolism	hsa:5106	PCK2	103.195
hsa00620	Pyruvate metabolism	hsa:31	ACACA	131.474
hsa00620	Pyruvate metabolism	hsa:223	ALDH9A1	169.535
hsa00620	Pyruvate metabolism	hsa:231	AKR1B1	193.525
hsa00620	Pyruvate metabolism	hsa:1738	DLD	209.684
hsa00620	Pyruvate metabolism	hsa:5160	PDHA1	253.479
hsa00620	Pyruvate metabolism	hsa:38	ACAT1	439.286
hsa00620	Pyruvate metabolism	hsa:2739	GLO1	551.199
hsa00620	Pyruvate metabolism	hsa:4190	MDH1	751.675
hsa00620	Pyruvate metabolism	hsa:3939	LDHA	1877.28
hsa00620	Pyruvate metabolism	hsa:3945	LDHB	2615.28
hsa00630	Glyoxylate and dicarboxylate metabolism	hsa:48	ACO1	39.289
hsa00630	Glyoxylate and dicarboxylate metabolism	hsa:50	ACO2	43.991
hsa00630	Glyoxylate and dicarboxylate metabolism	hsa:4191	MDH2	50.136
hsa00630	Glyoxylate and dicarboxylate metabolism	hsa:9380	GRHPR	70.529
hsa00630	Glyoxylate and dicarboxylate metabolism	hsa:1431	CS	328.328	hsa-miR-23a, hsa-miR-19b, hsa-miR-148b, hsa-miR-19a, hsa-miR-23b
hsa00630	Glyoxylate and dicarboxylate metabolism	hsa:4522	MTHFD1	472.374
hsa00630	Glyoxylate and dicarboxylate metabolism	hsa:10797	MTHFD2	534.737	hsa-miR-9, hsa-miR-25
hsa00630	Glyoxylate and dicarboxylate metabolism	hsa:4190	MDH1	751.675
hsa00640	Propanoate metabolism	hsa:501	ALDH7A1	30.573
hsa00640	Propanoate metabolism	hsa:224	ALDH3A2	30.77
hsa00640	Propanoate metabolism	hsa:8801	SUCLG2	39.319	hsa-let-7g, hsa-let-7i, hsa-let-7f, hsa-let-7a, hsa-let-7e, hsa-let-7c
hsa00640	Propanoate metabolism	hsa:4594	MUT	52.09
hsa00640	Propanoate metabolism	hsa:26275	HIBCH	54.903
hsa00640	Propanoate metabolism	hsa:8803	SUCLA2	60.806	hsa-miR-186
hsa00640	Propanoate metabolism	hsa:4329	ALDH6A1	61.695
hsa00640	Propanoate metabolism	hsa:39	ACAT2	77.733
hsa00640	Propanoate metabolism	hsa:3030	HADHA	93.011
hsa00640	Propanoate metabolism	hsa:5096	PCCB	106.471
hsa00640	Propanoate metabolism	hsa:31	ACACA	131.474
hsa00640	Propanoate metabolism	hsa:34	ACADM	132.282
hsa00640	Propanoate metabolism	hsa:223	ALDH9A1	169.535
hsa00640	Propanoate metabolism	hsa:1892	ECHS1	231.259
hsa00640	Propanoate metabolism	hsa:8802	SUCLG1	325.932
hsa00640	Propanoate metabolism	hsa:38	ACAT1	439.286
hsa00640	Propanoate metabolism	hsa:3939	LDHA	1877.28
hsa00640	Propanoate metabolism	hsa:3945	LDHB	2615.28
hsa00650	Butanoate metabolism	hsa:3155	HMGCL	30.281
hsa00650	Butanoate metabolism	hsa:39	ACAT2	77.733
hsa00650	Butanoate metabolism	hsa:5162	PDHB	80.125	hsa-miR-194
hsa00650	Butanoate metabolism	hsa:7915	ALDH5A1	87.409	hsa-miR-26a, hsa-miR-26b
hsa00650	Butanoate metabolism	hsa:3030	HADHA	93.011
hsa00650	Butanoate metabolism	hsa:56898	BDH2	103.033
hsa00650	Butanoate metabolism	hsa:3157	HMGCS1	119.167	hsa-miR-18b, hsa-miR-27b, hsa-miR-18a, hsa-miR-27a, hsa-miR-29c, hsa-miR-29a, hsa-miR-29b
hsa00650	Butanoate metabolism	hsa:5019	OXCT1	139.772
hsa00650	Butanoate metabolism	hsa:1892	ECHS1	231.259
hsa00650	Butanoate metabolism	hsa:5160	PDHA1	253.479
hsa00650	Butanoate metabolism	hsa:38	ACAT1	439.286
hsa00670	One carbon pool by folate	hsa:6472	SHMT2	50.813
hsa00670	One carbon pool by folate	hsa:1719	DHFR	74.952
hsa00670	One carbon pool by folate	hsa:2618	GART	84.736
hsa00670	One carbon pool by folate	hsa:4548	MTR	130.558
hsa00670	One carbon pool by folate	hsa:471	ATIC	188.784
hsa00670	One carbon pool by folate	hsa:4522	MTHFD1	472.374
hsa00670	One carbon pool by folate	hsa:10797	MTHFD2	534.737	hsa-miR-9, hsa-miR-25
hsa00670	One carbon pool by folate	hsa:7298	TYMS	1232.58
hsa00740	Riboflavin metabolism	hsa:80308	FLAD1	36.334
hsa00740	Riboflavin metabolism	hsa:55312	RFK	52.971
hsa00740	Riboflavin metabolism	hsa:51205	ACP6	75.016
hsa00740	Riboflavin metabolism	hsa:52	ACP1	98.499
hsa00750	Vitamin B6 metabolism	hsa:8566	PDXK	49.872
hsa00750	Vitamin B6 metabolism	hsa:55163	PNPO	52.796
hsa00750	Vitamin B6 metabolism	hsa:29968	PSAT1	212.213
hsa00760	Nicotinate and nicotinamide metabolism	hsa:23530	NNT	31.13	hsa-let-7c, hsa-let-7g, hsa-let-7d, hsa-let-7e, hsa-let-7a, hsa-let-7i, hsa-let-7f
hsa00760	Nicotinate and nicotinamide metabolism	hsa:23475	QPRT	39
hsa00760	Nicotinate and nicotinamide metabolism	hsa:683	BST1	40.043
hsa00760	Nicotinate and nicotinamide metabolism	hsa:30833	NT5C	42.251
hsa00760	Nicotinate and nicotinamide metabolism	hsa:10135	NAMPT	43.769	hsa-miR-26a, hsa-miR-26b
hsa00760	Nicotinate and nicotinamide metabolism	hsa:55191	NADSYN1	80.022
hsa00760	Nicotinate and nicotinamide metabolism	hsa:65220	NADK	116.502	hsa-miR-30b, hsa-miR-30c, hsa-miR-30d
hsa00760	Nicotinate and nicotinamide metabolism	hsa:22978	NT5C2	126.374
hsa00770	Pantothenate and CoA biosynthesis	hsa:55229	PANK4	37.686
hsa00770	Pantothenate and CoA biosynthesis	hsa:80347	COASY	49.484
hsa00770	Pantothenate and CoA biosynthesis	hsa:79717	PPCS	106.199	hsa-miR-25, hsa-miR-92a, hsa-miR-92b
hsa00770	Pantothenate and CoA biosynthesis	hsa:80025	PANK2	167.039
hsa00785	Lipoic acid metabolism	hsa:51601	LIPT1	31.13
hsa00790	Folate biosynthesis	hsa:6697	SPR	52.965
hsa00790	Folate biosynthesis	hsa:1719	DHFR	74.952
hsa00790	Folate biosynthesis	hsa:5860	QDPR	148.671
hsa00790	Folate biosynthesis	hsa:8836	GGH	237.681
hsa00830	Retinol metabolism	hsa:9249	DHRS3	31.083	hsa-miR-19a, hsa-miR-19b
hsa00830	Retinol metabolism	hsa:8694	DGAT1	32.818
hsa00830	Retinol metabolism	hsa:128	ADH5	44.264
hsa00830	Retinol metabolism	hsa:51109	RDH11	76.513
hsa00860	Porphyrin and chlorophyll metabolism	hsa:3163	HMOX2	31.529	hsa-let-7g
hsa00860	Porphyrin and chlorophyll metabolism	hsa:1352	COX10	32.172
hsa00860	Porphyrin and chlorophyll metabolism	hsa:2495	FTH1	41.384
hsa00860	Porphyrin and chlorophyll metabolism	hsa:2235	FECH	44.847
hsa00860	Porphyrin and chlorophyll metabolism	hsa:3052	HCCS	46.004
hsa00860	Porphyrin and chlorophyll metabolism	hsa:3145	HMBS	53.82
hsa00860	Porphyrin and chlorophyll metabolism	hsa:1355	COX15	55.618
hsa00860	Porphyrin and chlorophyll metabolism	hsa:1371	CPOX	89.601	hsa-miR-361-5p
hsa00860	Porphyrin and chlorophyll metabolism	hsa:211	ALAS1	113.607
hsa00860	Porphyrin and chlorophyll metabolism	hsa:7390	UROS	117.179
hsa00860	Porphyrin and chlorophyll metabolism	hsa:7389	UROD	135.485
hsa00860	Porphyrin and chlorophyll metabolism	hsa:2058	EPRS	316.783
hsa00860	Porphyrin and chlorophyll metabolism	hsa:2990	GUSB	397.296
hsa00860	Porphyrin and chlorophyll metabolism	hsa:2512	FTL	1525.35
hsa00900	Terpenoid backbone biosynthesis	hsa:4598	MVK	30.871
hsa00900	Terpenoid backbone biosynthesis	hsa:9453	GGPS1	59.103
hsa00900	Terpenoid backbone biosynthesis	hsa:39	ACAT2	77.733
hsa00900	Terpenoid backbone biosynthesis	hsa:3157	HMGCS1	119.167	hsa-miR-18b, hsa-miR-27b, hsa-miR-18a, hsa-miR-27a, hsa-miR-29c, hsa-miR-29a, hsa-miR-29b
hsa00900	Terpenoid backbone biosynthesis	hsa:3156	HMGCR	148.834	hsa-miR-27a, hsa-miR-27b, hsa-miR-29c, hsa-miR-29a, hsa-miR-29b
hsa00900	Terpenoid backbone biosynthesis	hsa:23590	PDSS1	185.58	hsa-miR-30b, hsa-miR-30c, hsa-miR-30d
hsa00900	Terpenoid backbone biosynthesis	hsa:2224	FDPS	280.977
hsa00900	Terpenoid backbone biosynthesis	hsa:3422	IDI1	388.729
hsa00900	Terpenoid backbone biosynthesis	hsa:38	ACAT1	439.286
hsa00910	Nitrogen metabolism	hsa:2747	GLUD2	48.276	hsa-miR-107, hsa-miR-16, hsa-miR-103, hsa-miR-15b, hsa-miR-15a
hsa00910	Nitrogen metabolism	hsa:2744	GLS	72.177	hsa-miR-23a, hsa-miR-181b, hsa-miR-181a, hsa-miR-181d, hsa-miR-9, hsa-miR-23b
hsa00910	Nitrogen metabolism	hsa:2746	GLUD1	143.923	hsa-miR-107, hsa-miR-16, hsa-miR-15a, hsa-miR-15b, hsa-miR-103
hsa00910	Nitrogen metabolism	hsa:760	CA2	157.441	hsa-miR-23b, hsa-miR-23a
hsa00910	Nitrogen metabolism	hsa:2752	GLUL	1095.62
hsa00920	Sulfur metabolism	hsa:9060	PAPSS2	31.649
hsa00920	Sulfur metabolism	hsa:9061	PAPSS1	129.871
hsa00970	Aminoacyl-tRNA biosynthesis	hsa:23395	LARS2	30.421
hsa00970	Aminoacyl-tRNA biosynthesis	hsa:79731	NARS2	41.794
hsa00970	Aminoacyl-tRNA biosynthesis	hsa:7453	WARS	47.129
hsa00970	Aminoacyl-tRNA biosynthesis	hsa:2193	FARSA	50.269
hsa00970	Aminoacyl-tRNA biosynthesis	hsa:7407	VARS	51.323
hsa00970	Aminoacyl-tRNA biosynthesis	hsa:833	CARS	52.511	hsa-miR-30d, hsa-miR-30b, hsa-miR-30c
hsa00970	Aminoacyl-tRNA biosynthesis	hsa:79587	CARS2	68.199
hsa00970	Aminoacyl-tRNA biosynthesis	hsa:3035	HARS	83.164
hsa00970	Aminoacyl-tRNA biosynthesis	hsa:16	AARS	116.488	hsa-miR-24
hsa00970	Aminoacyl-tRNA biosynthesis	hsa:23438	HARS2	118.957
hsa00970	Aminoacyl-tRNA biosynthesis	hsa:5917	RARS	124.912
hsa00970	Aminoacyl-tRNA biosynthesis	hsa:6301	SARS	133.273
hsa00970	Aminoacyl-tRNA biosynthesis	hsa:55699	IARS2	164.967
hsa00970	Aminoacyl-tRNA biosynthesis	hsa:51520	LARS	186.42
hsa00970	Aminoacyl-tRNA biosynthesis	hsa:1615	DARS	201.6
hsa00970	Aminoacyl-tRNA biosynthesis	hsa:4141	MARS	235.026
hsa00970	Aminoacyl-tRNA biosynthesis	hsa:3735	KARS	270.478
hsa00970	Aminoacyl-tRNA biosynthesis	hsa:6897	TARS	313.586
hsa00970	Aminoacyl-tRNA biosynthesis	hsa:2058	EPRS	316.783
hsa00970	Aminoacyl-tRNA biosynthesis	hsa:8565	YARS	369.525
hsa00970	Aminoacyl-tRNA biosynthesis	hsa:5859	QARS	414.153	hsa-let-7i, hsa-let-7f, hsa-let-7d, hsa-let-7e, hsa-let-7g, hsa-let-7a, hsa-let-7c
hsa00970	Aminoacyl-tRNA biosynthesis	hsa:4677	NARS	657.285
hsa00970	Aminoacyl-tRNA biosynthesis	hsa:2617	GARS	808.476
hsa00970	Aminoacyl-tRNA biosynthesis	hsa:3376	IARS	857.799
hsa00980	Metabolism of xenobiotics by cytochrome P450	hsa:128	ADH5	44.264
hsa00980	Metabolism of xenobiotics by cytochrome P450	hsa:2941	GSTA4	48.01
hsa00980	Metabolism of xenobiotics by cytochrome P450	hsa:4258	MGST2	116.475
hsa00980	Metabolism of xenobiotics by cytochrome P450	hsa:373156	GSTK1	125.417
hsa00980	Metabolism of xenobiotics by cytochrome P450	hsa:4259	MGST3	182.933
hsa00980	Metabolism of xenobiotics by cytochrome P450	hsa:2947	GSTM3	376.027
hsa00980	Metabolism of xenobiotics by cytochrome P450	hsa:2950	GSTP1	476.259
hsa00982	Drug metabolism cytochrome P450	hsa:128	ADH5	44.264
hsa00982	Drug metabolism cytochrome P450	hsa:2941	GSTA4	48.01
hsa00982	Drug metabolism cytochrome P450	hsa:4258	MGST2	116.475
hsa00982	Drug metabolism cytochrome P450	hsa:373156	GSTK1	125.417
hsa00982	Drug metabolism cytochrome P450	hsa:4259	MGST3	182.933
hsa00982	Drug metabolism cytochrome P450	hsa:2947	GSTM3	376.027
hsa00982	Drug metabolism cytochrome P450	hsa:2950	GSTP1	476.259
hsa00983	Drug metabolism - other enzymes	hsa:8824	CES2	30.229
hsa00983	Drug metabolism - other enzymes	hsa:7372	UMPS	41.492
hsa00983	Drug metabolism - other enzymes	hsa:54963	UCKL1	42.272
hsa00983	Drug metabolism - other enzymes	hsa:3614	IMPDH1	54.259	hsa-miR-29a, hsa-miR-29c, hsa-miR-130b, hsa-miR-130a, hsa-miR-19b, hsa-miR-29b, hsa-miR-19a, hsa-miR-301b, hsa-miR-301a
hsa00983	Drug metabolism - other enzymes	hsa:7371	UCK2	78.241
hsa00983	Drug metabolism - other enzymes	hsa:7083	TK1	107.958
hsa00983	Drug metabolism - other enzymes	hsa:3704	ITPA	147.623
hsa00983	Drug metabolism - other enzymes	hsa:8833	GMPS	166.668
hsa00983	Drug metabolism - other enzymes	hsa:2990	GUSB	397.296
hsa00983	Drug metabolism - other enzymes	hsa:3251	HPRT1	466.103	hsa-miR-19a, hsa-miR-301b, hsa-miR-19b, hsa-miR-130a, hsa-miR-130b, hsa-miR-301a
hsa00983	Drug metabolism - other enzymes	hsa:3615	IMPDH2	1660.47
hsa01040	Biosynthesis of unsaturated fatty acids	hsa:9415	FADS2	37.644
hsa01040	Biosynthesis of unsaturated fatty acids	hsa:30	ACAA1	38.744
hsa01040	Biosynthesis of unsaturated fatty acids	hsa:6319	SCD	44.54	hsa-miR-181b, hsa-miR-186, hsa-miR-181d, hsa-let-7a, hsa-miR-181a, hsa-let-7i, hsa-let-7f, hsa-let-7c, hsa-let-7g, hsa-let-7e, hsa-let-7d
hsa01040	Biosynthesis of unsaturated fatty acids	hsa:9200	PTPLA	81.387
hsa01040	Biosynthesis of unsaturated fatty acids	hsa:201562	PTPLB	83.558	hsa-miR-107, hsa-miR-103
hsa01040	Biosynthesis of unsaturated fatty acids	hsa:3992	FADS1	88.272
hsa01040	Biosynthesis of unsaturated fatty acids	hsa:3030	HADHA	93.011
hsa01040	Biosynthesis of unsaturated fatty acids	hsa:9524	TECR	104.958
hsa01040	Biosynthesis of unsaturated fatty acids	hsa:11332	ACOT7	114.111
hsa01040	Biosynthesis of unsaturated fatty acids	hsa:60481	ELOVL5	511.906	hsa-miR-30a, hsa-miR-30c, hsa-miR-19b, hsa-miR-30e, hsa-miR-19a, hsa-miR-30d, hsa-miR-30b
hsa01040	Biosynthesis of unsaturated fatty acids	hsa:51144	HSD17B12	687.851
hsa02010	ABC transporters	hsa:5826	ABCD4	32.785
hsa02010	ABC transporters	hsa:10257	ABCC4	82.205	hsa-miR-26a, hsa-miR-26b
hsa02010	ABC transporters	hsa:22	ABCB7	121.845	hsa-miR-148b
hsa02010	ABC transporters	hsa:4363	ABCC1	138.344
hsa02010	ABC transporters	hsa:5825	ABCD3	163.806	hsa-miR-148b
hsa03010	Ribosome	hsa:6168	RPL37A	31.367
hsa03010	Ribosome	hsa:6205	RPS11	39.215
hsa03010	Ribosome	hsa:6169	RPL38	46.639
hsa03010	Ribosome	hsa:9349	RPL23	46.947
hsa03010	Ribosome	hsa:6234	RPS28	70.61
hsa03010	Ribosome	hsa:6158	RPL28	78.938
hsa03010	Ribosome	hsa:28998	MRPL13	100.167
hsa03010	Ribosome	hsa:6134	RPL10	121.583
hsa03010	Ribosome	hsa:6227	RPS21	214.899
hsa03010	Ribosome	hsa:51065	RPS27L	264.293
hsa03010	Ribosome	hsa:6138	RPL15	278.576
hsa03010	Ribosome	hsa:51121	RPL26L1	320.585
hsa03010	Ribosome	hsa:6160	RPL31	347.201
hsa03010	Ribosome	hsa:6146	RPL22	537.64
hsa03010	Ribosome	hsa:51187	RSL24D1	594.108
hsa03010	Ribosome	hsa:6187	RPS2	665.414
hsa03010	Ribosome	hsa:6166	RPL36AL	805.505
hsa03010	Ribosome	hsa:6203	RPS9	846.465
hsa03010	Ribosome	hsa:6154	RPL26	1241.24
hsa03010	Ribosome	hsa:6129	RPL7	1303.88
hsa03010	Ribosome	hsa:6159	RPL29	1481.96
hsa03010	Ribosome	hsa:6173	RPL36A	1587.08
hsa03010	Ribosome	hsa:7311	UBA52	2228.55
hsa03010	Ribosome	hsa:25873	RPL36	2391.19
hsa03010	Ribosome	hsa:4736	RPL10A	2490.83
hsa03010	Ribosome	hsa:9045	RPL14	2516.3
hsa03010	Ribosome	hsa:6191	RPS4X	2554.2
hsa03010	Ribosome	hsa:6122	RPL3	2556.46	hsa-miR-194
hsa03010	Ribosome	hsa:6231	RPS26	2600.33
hsa03010	Ribosome	hsa:6230	RPS25	2688.91
hsa03010	Ribosome	hsa:2197	FAU	2722.66
hsa03010	Ribosome	hsa:6217	RPS16	2851.46
hsa03010	Ribosome	hsa:6125	RPL5	2898.08
hsa03010	Ribosome	hsa:6152	RPL24	3009.56
hsa03010	Ribosome	hsa:6124	RPL4	3055.09
hsa03010	Ribosome	hsa:6202	RPS8	3133.75
hsa03010	Ribosome	hsa:6137	RPL13	3135.15
hsa03010	Ribosome	hsa:6164	RPL34	3157.59
hsa03010	Ribosome	hsa:23521	RPL13A	3258.4
hsa03010	Ribosome	hsa:6201	RPS7	3329.55
hsa03010	Ribosome	hsa:6141	RPL18	3351.63
hsa03010	Ribosome	hsa:6132	RPL8	3415.92
hsa03010	Ribosome	hsa:6135	RPL11	3620.15
hsa03010	Ribosome	hsa:11224	RPL35	3656.27
hsa03010	Ribosome	hsa:6165	RPL35A	3666.21
hsa03010	Ribosome	hsa:6209	RPS15	3691.78
hsa03010	Ribosome	hsa:6193	RPS5	3723.27
hsa03010	Ribosome	hsa:6128	RPL6	3730.88
hsa03010	Ribosome	hsa:6194	RPS6	3918.92
hsa03010	Ribosome	hsa:6136	RPL12	3988.93
hsa03010	Ribosome	hsa:6235	RPS29	3999.62
hsa03010	Ribosome	hsa:6144	RPL21	4003.88
hsa03010	Ribosome	hsa:6188	RPS3	4050.75
hsa03010	Ribosome	hsa:6233	RPS27A	4074.47
hsa03010	Ribosome	hsa:6170	RPL39	4187.88
hsa03010	Ribosome	hsa:6210	RPS15A	4318.28
hsa03010	Ribosome	hsa:6181	RPLP2	4645.41
hsa03010	Ribosome	hsa:6143	RPL19	4738.8
hsa03010	Ribosome	hsa:6204	RPS10	4826.4
hsa03010	Ribosome	hsa:6224	RPS20	4830.83
hsa03010	Ribosome	hsa:6232	RPS27	5237.03
hsa03010	Ribosome	hsa:6155	RPL27	5409.56
hsa03010	Ribosome	hsa:6207	RPS13	5491.1
hsa03010	Ribosome	hsa:6139	RPL17	5605.23
hsa03010	Ribosome	hsa:6218	RPS17	5634.69
hsa03010	Ribosome	hsa:6133	RPL9	5646.05
hsa03010	Ribosome	hsa:6223	RPS19	5729.87
hsa03010	Ribosome	hsa:6175	RPLP0	5807.52
hsa03010	Ribosome	hsa:6157	RPL27A	5998.84
hsa03010	Ribosome	hsa:6130	RPL7A	6134.28
hsa03010	Ribosome	hsa:6206	RPS12	6181.45
hsa03010	Ribosome	hsa:6156	RPL30	7190.94
hsa03010	Ribosome	hsa:6189	RPS3A	7242.33
hsa03010	Ribosome	hsa:6167	RPL37	7438.42
hsa03010	Ribosome	hsa:6161	RPL32	7489.78
hsa03010	Ribosome	hsa:6147	RPL23A	7836.1	hsa-miR-378, hsa-miR-422a
hsa03010	Ribosome	hsa:6176	RPLP1	7918.26
hsa03010	Ribosome	hsa:6222	RPS18	8027.18
hsa03010	Ribosome	hsa:3921	RPSA	8120.89
hsa03010	Ribosome	hsa:6229	RPS24	9199.68
hsa03010	Ribosome	hsa:6228	RPS23	9639.15
hsa03010	Ribosome	hsa:6171	RPL41	10944.4
hsa03018	RNA degradation	hsa:5073	PARN	30.91
hsa03018	RNA degradation	hsa:23019	CNOT1	31.388	hsa-miR-181b, hsa-miR-27b, hsa-miR-181a, hsa-miR-27a, hsa-miR-181d
hsa03018	RNA degradation	hsa:54512	EXOSC4	34.958
hsa03018	RNA degradation	hsa:28960	DCPS	36.066
hsa03018	RNA degradation	hsa:55802	DCP1A	36.873	hsa-miR-27b, hsa-miR-27a
hsa03018	RNA degradation	hsa:23658	LSM5	37.397
hsa03018	RNA degradation	hsa:23644	EDC4	39.793
hsa03018	RNA degradation	hsa:64895	PAPOLG	40.415	hsa-miR-23a, hsa-miR-181a, hsa-miR-23b, hsa-miR-181b
hsa03018	RNA degradation	hsa:80349	WDR61	43.177
hsa03018	RNA degradation	hsa:57472	CNOT6	43.208	hsa-miR-30a, hsa-miR-30b, hsa-miR-24, hsa-miR-29a, hsa-miR-30e, hsa-miR-30d, hsa-miR-19a, hsa-miR-30c, hsa-miR-130b, hsa-miR-148b, hsa-miR-29b, hsa-miR-29c, hsa-miR-301b, hsa-miR-19b, hsa-miR-130a, hsa-miR-301a, hsa-miR-20a, hsa-miR-93, hsa-miR-106b, hsa-miR-142-5p, hsa-miR-20b, hsa-miR-21
hsa03018	RNA degradation	hsa:9337	CNOT8	49.371	hsa-miR-29c, hsa-miR-374b, hsa-miR-29b, hsa-miR-29a
hsa03018	RNA degradation	hsa:9125	RQCD1	52.99
hsa03018	RNA degradation	hsa:23404	EXOSC2	55.961
hsa03018	RNA degradation	hsa:3313	HSPA9	62.965
hsa03018	RNA degradation	hsa:9652	TTC37	71.016
hsa03018	RNA degradation	hsa:5394	EXOSC10	75.153
hsa03018	RNA degradation	hsa:56915	EXOSC5	76.168
hsa03018	RNA degradation	hsa:10914	PAPOLA	84.521	hsa-miR-30b, hsa-miR-30c, hsa-miR-30e, hsa-miR-125a-5p, hsa-miR-30a, hsa-miR-20b, hsa-miR-20a, hsa-miR-30d, hsa-miR-106a, hsa-miR-17, hsa-miR-422a, hsa-miR-378, hsa-miR-93, hsa-miR-106b
hsa03018	RNA degradation	hsa:11340	EXOSC8	85.867
hsa03018	RNA degradation	hsa:4848	CNOT2	97.791	hsa-miR-374b, hsa-miR-23b, hsa-miR-23a, hsa-miR-221, hsa-miR-301a, hsa-miR-181d, hsa-miR-181a, hsa-miR-181b
hsa03018	RNA degradation	hsa:25804	LSM4	123.423
hsa03018	RNA degradation	hsa:10438	C1D	131.297
hsa03018	RNA degradation	hsa:57819	LSM2	136.524
hsa03018	RNA degradation	hsa:2023	ENO1	138.867
hsa03018	RNA degradation	hsa:5393	EXOSC9	140.154
hsa03018	RNA degradation	hsa:10200	MPHOSPH6	142.509
hsa03018	RNA degradation	hsa:23517	SKIV2L2	145.361
hsa03018	RNA degradation	hsa:23016	EXOSC7	147.418
hsa03018	RNA degradation	hsa:11157	LSM6	156.663
hsa03018	RNA degradation	hsa:27257	LSM1	163.686
hsa03018	RNA degradation	hsa:167227	DCP2	234.779	hsa-miR-301b, hsa-miR-29c, hsa-miR-30c, hsa-miR-130b, hsa-miR-29a, hsa-miR-148b, hsa-miR-301a, hsa-miR-27b, hsa-miR-130a, hsa-miR-29b, hsa-miR-30a, hsa-miR-19a, hsa-miR-30d, hsa-miR-30b, hsa-miR-27a, hsa-miR-19b
hsa03018	RNA degradation	hsa:27258	LSM3	279.503
hsa03018	RNA degradation	hsa:29883	CNOT7	282.526	hsa-miR-301b, hsa-miR-106a, hsa-miR-130b, hsa-miR-20a, hsa-miR-130a, hsa-miR-19a, hsa-miR-27a, hsa-miR-19b, hsa-miR-320d, hsa-miR-93, hsa-miR-320b, hsa-miR-320c, hsa-miR-320a, hsa-miR-27b, hsa-miR-17, hsa-miR-301a, hsa-miR-106b, hsa-miR-20b
hsa03018	RNA degradation	hsa:3329	HSPD1	305.679
hsa03018	RNA degradation	hsa:51690	LSM7	423.775
hsa03020	RNA polymerase	hsa:5433	POLR2D	38.551
hsa03020	RNA polymerase	hsa:51728	POLR3K	39.745
hsa03020	RNA polymerase	hsa:84172	POLR1B	39.951
hsa03020	RNA polymerase	hsa:5432	POLR2C	44.995
hsa03020	RNA polymerase	hsa:246721	POLR2J2	50.21
hsa03020	RNA polymerase	hsa:5434	POLR2E	56.106
hsa03020	RNA polymerase	hsa:9533	POLR1C	58.155
hsa03020	RNA polymerase	hsa:10623	POLR3C	59.492
hsa03020	RNA polymerase	hsa:5440	POLR2K	77.864
hsa03020	RNA polymerase	hsa:5435	POLR2F	132.689
hsa03020	RNA polymerase	hsa:51082	POLR1D	136.826	hsa-miR-30e, hsa-miR-29b, hsa-miR-30b, hsa-miR-30c, hsa-miR-30a, hsa-miR-29c, hsa-miR-29a, hsa-miR-30d
hsa03020	RNA polymerase	hsa:5438	POLR2I	194.793
hsa03020	RNA polymerase	hsa:5439	POLR2J	194.962
hsa03020	RNA polymerase	hsa:5437	POLR2H	266.656
hsa03020	RNA polymerase	hsa:5441	POLR2L	304.459
hsa03020	RNA polymerase	hsa:5436	POLR2G	375.71
hsa03020	RNA polymerase	hsa:5431	POLR2B	555.511
hsa03022	Basal transcription factors	hsa:2962	GTF2F1	30.454
hsa03022	Basal transcription factors	hsa:6874	TAF4	35.868	hsa-miR-130b, hsa-miR-19b, hsa-miR-301b, hsa-miR-130a, hsa-miR-301a, hsa-miR-19a, hsa-miR-148b, hsa-miR-194
hsa03022	Basal transcription factors	hsa:6877	TAF5	39.563	hsa-miR-29c, hsa-miR-24, hsa-miR-15b, hsa-miR-103, hsa-miR-107, hsa-miR-29a, hsa-miR-15a, hsa-let-7e, hsa-miR-29b, hsa-miR-16
hsa03022	Basal transcription factors	hsa:6882	TAF11	42.597	hsa-miR-29b, hsa-miR-29c, hsa-miR-29a
hsa03022	Basal transcription factors	hsa:9519	TBPL1	45.277	hsa-miR-15b, hsa-miR-30d, hsa-miR-30c, hsa-miR-9, hsa-miR-15a, hsa-miR-16, hsa-miR-181d, hsa-miR-30b, hsa-miR-18a, hsa-miR-181a, hsa-miR-18b, hsa-miR-181b
hsa03022	Basal transcription factors	hsa:9569	GTF2IRD1	50.766
hsa03022	Basal transcription factors	hsa:6883	TAF12	52.972	hsa-miR-26a, hsa-miR-26b
hsa03022	Basal transcription factors	hsa:2967	GTF2H3	52.99
hsa03022	Basal transcription factors	hsa:6908	TBP	82.806	hsa-miR-15a, hsa-miR-16, hsa-miR-15b, hsa-miR-103, hsa-miR-107
hsa03022	Basal transcription factors	hsa:6873	TAF2	86.296
hsa03022	Basal transcription factors	hsa:2959	GTF2B	88.404
hsa03022	Basal transcription factors	hsa:2960	GTF2E1	94.709	hsa-miR-361-5p, hsa-miR-221, hsa-miR-222
hsa03022	Basal transcription factors	hsa:2958	GTF2A2	96.887
hsa03022	Basal transcription factors	hsa:2965	GTF2H1	130.334	hsa-miR-130b, hsa-miR-30a, hsa-miR-30e, hsa-miR-30b, hsa-miR-148b, hsa-miR-301a, hsa-miR-301b, hsa-miR-130a, hsa-miR-30c, hsa-miR-30d
hsa03022	Basal transcription factors	hsa:6881	TAF10	161.787	hsa-miR-142-5p
hsa03022	Basal transcription factors	hsa:6880	TAF9	230.439
hsa03022	Basal transcription factors	hsa:6879	TAF7	244.383
hsa03030	DNA replication	hsa:6117	RPA1	30.082	hsa-miR-361-5p
hsa03030	DNA replication	hsa:5427	POLE2	34.173
hsa03030	DNA replication	hsa:23649	POLA2	35.48
hsa03030	DNA replication	hsa:5982	RFC2	38.514
hsa03030	DNA replication	hsa:246243	RNASEH1	38.597
hsa03030	DNA replication	hsa:4174	MCM5	40.344
hsa03030	DNA replication	hsa:3978	LIG1	45.885
hsa03030	DNA replication	hsa:10714	POLD3	47.313
hsa03030	DNA replication	hsa:5981	RFC1	48.441	hsa-miR-186
hsa03030	DNA replication	hsa:5422	POLA1	54.929
hsa03030	DNA replication	hsa:5426	POLE	61.681
hsa03030	DNA replication	hsa:5424	POLD1	67.891
hsa03030	DNA replication	hsa:2237	FEN1	69.481
hsa03030	DNA replication	hsa:4173	MCM4	72.852
hsa03030	DNA replication	hsa:79621	RNASEH2B	74.737
hsa03030	DNA replication	hsa:5425	POLD2	89.32
hsa03030	DNA replication	hsa:6118	RPA2	90.125
hsa03030	DNA replication	hsa:5983	RFC3	96.029
hsa03030	DNA replication	hsa:10535	RNASEH2A	98.508
hsa03030	DNA replication	hsa:5985	RFC5	131.122
hsa03030	DNA replication	hsa:54107	POLE3	141.762	hsa-miR-29c, hsa-miR-29a, hsa-miR-29b
hsa03030	DNA replication	hsa:5557	PRIM1	174.833
hsa03030	DNA replication	hsa:4172	MCM3	190.88
hsa03030	DNA replication	hsa:5984	RFC4	192.091
hsa03030	DNA replication	hsa:4171	MCM2	219.568
hsa03030	DNA replication	hsa:6119	RPA3	227.271
hsa03030	DNA replication	hsa:4176	MCM7	246.071
hsa03030	DNA replication	hsa:4175	MCM6	513.594
hsa03030	DNA replication	hsa:6742	SSBP1	580.482
hsa03030	DNA replication	hsa:5111	PCNA	690.459
hsa03040	Spliceosome	hsa:10450	PPIE	33.463
hsa03040	Spliceosome	hsa:9416	DDX23	33.819
hsa03040	Spliceosome	hsa:24148	PRPF6	34.695
hsa03040	Spliceosome	hsa:23658	LSM5	37.397
hsa03040	Spliceosome	hsa:8449	DHX16	38.871
hsa03040	Spliceosome	hsa:23451	SF3B1	39.322
hsa03040	Spliceosome	hsa:55660	PRPF40A	40.369	hsa-miR-30e, hsa-miR-30d, hsa-miR-30a, hsa-miR-199b-5p, hsa-miR-29c, hsa-miR-30c, hsa-miR-29b, hsa-miR-30b, hsa-miR-29a
hsa03040	Spliceosome	hsa:988	CDC5L	43.044	hsa-miR-186
hsa03040	Spliceosome	hsa:11017	SNRNP27	44.847
hsa03040	Spliceosome	hsa:23350	SR140	46.052	hsa-miR-93, hsa-miR-20b, hsa-miR-29b, hsa-miR-106b, hsa-miR-17, hsa-miR-15b, hsa-miR-106a, hsa-miR-223, hsa-miR-20a, hsa-miR-29c, hsa-miR-29a, hsa-miR-16, hsa-miR-15a
hsa03040	Spliceosome	hsa:8559	PRPF18	47.151
hsa03040	Spliceosome	hsa:55119	PRPF38B	47.676	hsa-let-7i, hsa-let-7c, hsa-let-7g, hsa-let-7d, hsa-let-7f, hsa-let-7a, hsa-let-7e, hsa-miR-335
hsa03040	Spliceosome	hsa:4116	MAGOH	51.064
hsa03040	Spliceosome	hsa:9092	SART1	51.562
hsa03040	Spliceosome	hsa:56259	CTNNBL1	57.045
hsa03040	Spliceosome	hsa:23450	SF3B3	58.596
hsa03040	Spliceosome	hsa:10084	PQBP1	59.904
hsa03040	Spliceosome	hsa:9984	THOC1	61.059
hsa03040	Spliceosome	hsa:8175	SF3A2	66.019
hsa03040	Spliceosome	hsa:6627	SNRPA1	68.297
hsa03040	Spliceosome	hsa:58517	RBM25	69.25	hsa-miR-23a, hsa-miR-23b
hsa03040	Spliceosome	hsa:10713	USP39	70.834
hsa03040	Spliceosome	hsa:6632	SNRPD1	71.79
hsa03040	Spliceosome	hsa:22985	ACIN1	76.364
hsa03040	Spliceosome	hsa:9128	PRPF4	79.35
hsa03040	Spliceosome	hsa:51362	CDC40	83.737	hsa-miR-17, hsa-miR-106a, hsa-miR-23b, hsa-miR-23a, hsa-miR-20a, hsa-miR-106b, hsa-miR-378, hsa-miR-422a, hsa-miR-93, hsa-miR-20b
hsa03040	Spliceosome	hsa:10262	SF3B4	84.422
hsa03040	Spliceosome	hsa:57187	THOC2	86.043
hsa03040	Spliceosome	hsa:11338	U2AF2	91.972
hsa03040	Spliceosome	hsa:27339	PRPF19	93.044	hsa-miR-27a, hsa-miR-27b
hsa03040	Spliceosome	hsa:26121	PRPF31	95.349
hsa03040	Spliceosome	hsa:9410	SNRNP40	101.526
hsa03040	Spliceosome	hsa:6625	SNRNP70	110.238
hsa03040	Spliceosome	hsa:10286	BCAS2	111.776
hsa03040	Spliceosome	hsa:22916	NCBP2	111.788
hsa03040	Spliceosome	hsa:4809	NHP2L1	117.591
hsa03040	Spliceosome	hsa:22938	SNW1	121.621
hsa03040	Spliceosome	hsa:25804	LSM4	123.423
hsa03040	Spliceosome	hsa:10594	PRPF8	125.294
hsa03040	Spliceosome	hsa:25949	SYF2	130.941
hsa03040	Spliceosome	hsa:220988	HNRNPA3	132.711
hsa03040	Spliceosome	hsa:10291	SF3A1	134.121
hsa03040	Spliceosome	hsa:55696	RBM22	136.261	hsa-miR-181a, hsa-miR-181b
hsa03040	Spliceosome	hsa:57819	LSM2	136.524
hsa03040	Spliceosome	hsa:29896	TRA2A	137.233
hsa03040	Spliceosome	hsa:6626	SNRPA	140.214
hsa03040	Spliceosome	hsa:9939	RBM8A	146.567
hsa03040	Spliceosome	hsa:11157	LSM6	156.663
hsa03040	Spliceosome	hsa:7919	BAT1	157.8	hsa-miR-142-3p
hsa03040	Spliceosome	hsa:10946	SF3A3	158.717
hsa03040	Spliceosome	hsa:8896	BUD31	160.075
hsa03040	Spliceosome	hsa:3183	HNRNPC	168.984	hsa-miR-320c, hsa-miR-320a, hsa-miR-186, hsa-miR-320b, hsa-miR-320d
hsa03040	Spliceosome	hsa:3303	HSPA1A	169.428	hsa-miR-15b, hsa-miR-27a, hsa-miR-27b, hsa-miR-15a, hsa-miR-16, hsa-miR-103, hsa-miR-107
hsa03040	Spliceosome	hsa:10465	PPIH	172.194
hsa03040	Spliceosome	hsa:3178	HNRNPA1	174.218	hsa-miR-16, hsa-miR-15b, hsa-miR-15a
hsa03040	Spliceosome	hsa:10523	CHERP	175.025	hsa-miR-186
hsa03040	Spliceosome	hsa:1665	DHX15	186.199	hsa-miR-320a, hsa-miR-320c, hsa-miR-320d, hsa-miR-23b, hsa-miR-23a, hsa-miR-320b, hsa-miR-194
hsa03040	Spliceosome	hsa:51729	WBP11	202.613	hsa-miR-16, hsa-miR-15b, hsa-miR-15a, hsa-miR-107, hsa-miR-103
hsa03040	Spliceosome	hsa:10992	SF3B2	211.205
hsa03040	Spliceosome	hsa:3192	HNRNPU	225.398	hsa-miR-186, hsa-miR-23b, hsa-miR-19a, hsa-miR-23a, hsa-miR-19b, hsa-miR-21
hsa03040	Spliceosome	hsa:10285	SMNDC1	233.412
hsa03040	Spliceosome	hsa:6434	TRA2B	238.928	hsa-miR-9
hsa03040	Spliceosome	hsa:22827	PUF60	242.442
hsa03040	Spliceosome	hsa:27316	RBMX	275.472
hsa03040	Spliceosome	hsa:27258	LSM3	279.503
hsa03040	Spliceosome	hsa:10915	TCERG1	287.416	hsa-miR-24, hsa-miR-181a, hsa-miR-181b, hsa-miR-181d, hsa-miR-223, hsa-miR-186
hsa03040	Spliceosome	hsa:9879	DDX46	296.426	hsa-miR-30d, hsa-miR-30c, hsa-miR-30b
hsa03040	Spliceosome	hsa:6631	SNRPC	299.088	hsa-miR-23a, hsa-miR-23b
hsa03040	Spliceosome	hsa:11325	DDX42	300.721	hsa-miR-125a-5p
hsa03040	Spliceosome	hsa:23020	SNRNP200	319.959
hsa03040	Spliceosome	hsa:5093	PCBP1	351.776	hsa-miR-21, hsa-miR-142-5p
hsa03040	Spliceosome	hsa:6628	SNRPB	352.178
hsa03040	Spliceosome	hsa:83443	SF3B5	385.079
hsa03040	Spliceosome	hsa:6629	SNRPB2	391.158
hsa03040	Spliceosome	hsa:51690	LSM7	423.775
hsa03040	Spliceosome	hsa:6636	SNRPF	443.205
hsa03040	Spliceosome	hsa:7307	U2AF1	469.565
hsa03040	Spliceosome	hsa:9775	EIF4A3	471.901
hsa03040	Spliceosome	hsa:4670	HNRNPM	476.777
hsa03040	Spliceosome	hsa:6634	SNRPD3	531.87
hsa03040	Spliceosome	hsa:3312	HSPA8	597.897
hsa03040	Spliceosome	hsa:10907	TXNL4A	670.69
hsa03040	Spliceosome	hsa:3190	HNRNPK	799.912	hsa-miR-21
hsa03040	Spliceosome	hsa:6637	SNRPG	865.586
hsa03040	Spliceosome	hsa:6635	SNRPE	1075.5
hsa03040	Spliceosome	hsa:1655	DDX5	1179.05	hsa-miR-17, hsa-miR-93, hsa-miR-106b, hsa-miR-20b, hsa-miR-106a, hsa-miR-20a
hsa03040	Spliceosome	hsa:6633	SNRPD2	1376.77
hsa03050	Proteasome	hsa:5701	PSMC2	30.96
hsa03050	Proteasome	hsa:5707	PSMD1	31.212
hsa03050	Proteasome	hsa:5690	PSMB2	41.767
hsa03050	Proteasome	hsa:23198	PSME4	47.367	hsa-miR-29a, hsa-miR-29c, hsa-miR-29b
hsa03050	Proteasome	hsa:10197	PSME3	66.16	hsa-miR-194, hsa-miR-30d, hsa-miR-15a, hsa-miR-186, hsa-miR-30a, hsa-miR-30b, hsa-miR-16, hsa-miR-30e, hsa-miR-30c, hsa-miR-15b, hsa-miR-103, hsa-miR-107
hsa03050	Proteasome	hsa:5699	PSMB10	67.155
hsa03050	Proteasome	hsa:5702	PSMC3	85.186
hsa03050	Proteasome	hsa:5718	PSMD12	85.842
hsa03050	Proteasome	hsa:5683	PSMA2	90.566
hsa03050	Proteasome	hsa:5688	PSMA7	112.257
hsa03050	Proteasome	hsa:9491	PSMF1	123.6	hsa-miR-374b, hsa-miR-181b
hsa03050	Proteasome	hsa:5719	PSMD13	131.29
hsa03050	Proteasome	hsa:5717	PSMD11	138.614	hsa-miR-186
hsa03050	Proteasome	hsa:5710	PSMD4	165.525
hsa03050	Proteasome	hsa:5704	PSMC4	165.664
hsa03050	Proteasome	hsa:5713	PSMD7	180.767	hsa-miR-15b, hsa-miR-30d, hsa-miR-30c, hsa-miR-30a, hsa-miR-125a-5p, hsa-miR-30b, hsa-miR-30e, hsa-miR-16, hsa-miR-15a
hsa03050	Proteasome	hsa:5714	PSMD8	191.242
hsa03050	Proteasome	hsa:5721	PSME2	192.358
hsa03050	Proteasome	hsa:5693	PSMB5	192.799
hsa03050	Proteasome	hsa:5694	PSMB6	195.962
hsa03050	Proteasome	hsa:7979	SHFM1	248.23
hsa03050	Proteasome	hsa:5708	PSMD2	249.013
hsa03050	Proteasome	hsa:51371	POMP	255.834
hsa03050	Proteasome	hsa:5700	PSMC1	262.359
hsa03050	Proteasome	hsa:9861	PSMD6	322.822
hsa03050	Proteasome	hsa:5684	PSMA3	324.321
hsa03050	Proteasome	hsa:5686	PSMA5	346.964
hsa03050	Proteasome	hsa:5720	PSME1	373.241
hsa03050	Proteasome	hsa:10213	PSMD14	392.973
hsa03050	Proteasome	hsa:5682	PSMA1	400.92	hsa-miR-27a, hsa-miR-27b
hsa03050	Proteasome	hsa:5691	PSMB3	442.354
hsa03050	Proteasome	hsa:5705	PSMC5	442.999
hsa03050	Proteasome	hsa:5692	PSMB4	448.453
hsa03050	Proteasome	hsa:5695	PSMB7	534.679
hsa03050	Proteasome	hsa:5706	PSMC6	596.27	hsa-miR-20a, hsa-miR-20b
hsa03050	Proteasome	hsa:5689	PSMB1	677.211
hsa03050	Proteasome	hsa:5685	PSMA4	888.705
hsa03050	Proteasome	hsa:5687	PSMA6	1148.86
hsa03060	Protein export	hsa:6729	SRP54	73.159
hsa03060	Protein export	hsa:29927	SEC61A1	103.544	hsa-miR-186, hsa-miR-27b
hsa03060	Protein export	hsa:6734	SRPR	126.836	hsa-miR-92a, hsa-miR-335, hsa-miR-15b, hsa-miR-25, hsa-miR-15a, hsa-miR-92b, hsa-miR-16
hsa03060	Protein export	hsa:58477	SRPRB	140.717
hsa03060	Protein export	hsa:11231	SEC63	147.706	hsa-miR-19a, hsa-miR-19b
hsa03060	Protein export	hsa:7095	SEC62	162.076	hsa-miR-186, hsa-miR-221, hsa-miR-222
hsa03060	Protein export	hsa:5018	OXA1L	187.151
hsa03060	Protein export	hsa:6731	SRP72	198.65	hsa-miR-15a, hsa-miR-15b, hsa-miR-16
hsa03060	Protein export	hsa:6728	SRP19	289.862	hsa-miR-26a, hsa-miR-26b
hsa03060	Protein export	hsa:60559	SPCS3	314.159
hsa03060	Protein export	hsa:23480	SEC61G	364.659
hsa03060	Protein export	hsa:23478	SEC11A	365.019
hsa03060	Protein export	hsa:3309	HSPA5	455.534	hsa-miR-30d, hsa-miR-30b, hsa-miR-30e, hsa-miR-199b-5p, hsa-miR-181b, hsa-miR-30c, hsa-miR-30a, hsa-miR-181d
hsa03060	Protein export	hsa:10952	SEC61B	529.209
hsa03060	Protein export	hsa:28972	SPCS1	704.918
hsa03060	Protein export	hsa:6727	SRP14	737.162
hsa03320	PPAR signaling pathway	hsa:6257	RXRB	34.844
hsa03320	PPAR signaling pathway	hsa:2181	ACSL3	34.948	hsa-miR-26a, hsa-miR-223, hsa-miR-26b
hsa03320	PPAR signaling pathway	hsa:9415	FADS2	37.644
hsa03320	PPAR signaling pathway	hsa:10998	SLC27A5	37.776
hsa03320	PPAR signaling pathway	hsa:1376	CPT2	38.027
hsa03320	PPAR signaling pathway	hsa:30	ACAA1	38.744
hsa03320	PPAR signaling pathway	hsa:5360	PLTP	41.597
hsa03320	PPAR signaling pathway	hsa:6319	SCD	44.54	hsa-miR-181b, hsa-miR-186, hsa-miR-181d, hsa-let-7a, hsa-miR-181a, hsa-let-7i, hsa-let-7f, hsa-let-7c, hsa-let-7g, hsa-let-7e, hsa-let-7d
hsa03320	PPAR signaling pathway	hsa:51703	ACSL5	45.22
hsa03320	PPAR signaling pathway	hsa:3611	ILK	48.614
hsa03320	PPAR signaling pathway	hsa:11001	SLC27A2	65.07
hsa03320	PPAR signaling pathway	hsa:5106	PCK2	103.195
hsa03320	PPAR signaling pathway	hsa:34	ACADM	132.282
hsa03320	PPAR signaling pathway	hsa:1374	CPT1A	134.765
hsa03320	PPAR signaling pathway	hsa:6342	SCP2	203.466
hsa03320	PPAR signaling pathway	hsa:1622	DBI	236.234
hsa03320	PPAR signaling pathway	hsa:7316	UBC	458.826	hsa-miR-106a, hsa-miR-20b, hsa-miR-17, hsa-miR-93, hsa-miR-20a, hsa-miR-106b
hsa03320	PPAR signaling pathway	hsa:2171	FABP5	811.453
hsa03410	Base excision repair	hsa:5427	POLE2	34.173
hsa03410	Base excision repair	hsa:10038	PARP2	40.31
hsa03410	Base excision repair	hsa:4595	MUTYH	45.72
hsa03410	Base excision repair	hsa:3978	LIG1	45.885
hsa03410	Base excision repair	hsa:10714	POLD3	47.313
hsa03410	Base excision repair	hsa:8930	MBD4	58.455
hsa03410	Base excision repair	hsa:5426	POLE	61.681
hsa03410	Base excision repair	hsa:143	PARP4	67.248
hsa03410	Base excision repair	hsa:5424	POLD1	67.891
hsa03410	Base excision repair	hsa:2237	FEN1	69.481
hsa03410	Base excision repair	hsa:7374	UNG	78.853
hsa03410	Base excision repair	hsa:5425	POLD2	89.32
hsa03410	Base excision repair	hsa:142	PARP1	103.81
hsa03410	Base excision repair	hsa:5423	POLB	119.515
hsa03410	Base excision repair	hsa:54107	POLE3	141.762	hsa-miR-29c, hsa-miR-29a, hsa-miR-29b
hsa03410	Base excision repair	hsa:6996	TDG	235.695	hsa-miR-30a, hsa-miR-30e, hsa-miR-103, hsa-miR-30c, hsa-miR-29b, hsa-miR-30b, hsa-miR-30d, hsa-miR-29c, hsa-miR-107, hsa-miR-29a
hsa03410	Base excision repair	hsa:3146	HMGB1	455.64	hsa-miR-142-3p
hsa03410	Base excision repair	hsa:5111	PCNA	690.459
hsa03410	Base excision repair	hsa:328	APEX1	963.089
hsa03420	Nucleotide excision repair	hsa:6117	RPA1	30.082	hsa-miR-361-5p
hsa03420	Nucleotide excision repair	hsa:5427	POLE2	34.173
hsa03420	Nucleotide excision repair	hsa:4331	MNAT1	35.057
hsa03420	Nucleotide excision repair	hsa:5982	RFC2	38.514
hsa03420	Nucleotide excision repair	hsa:7508	XPC	40.179
hsa03420	Nucleotide excision repair	hsa:2067	ERCC1	42.617
hsa03420	Nucleotide excision repair	hsa:3978	LIG1	45.885
hsa03420	Nucleotide excision repair	hsa:5886	RAD23A	47.12	hsa-miR-361-5p
hsa03420	Nucleotide excision repair	hsa:10714	POLD3	47.313
hsa03420	Nucleotide excision repair	hsa:5981	RFC1	48.441	hsa-miR-186
hsa03420	Nucleotide excision repair	hsa:8451	CUL4A	48.632	hsa-miR-9, hsa-miR-142-5p
hsa03420	Nucleotide excision repair	hsa:2073	ERCC5	50.644
hsa03420	Nucleotide excision repair	hsa:7507	XPA	51.1
hsa03420	Nucleotide excision repair	hsa:2967	GTF2H3	52.99
hsa03420	Nucleotide excision repair	hsa:8450	CUL4B	56.926	hsa-miR-194
hsa03420	Nucleotide excision repair	hsa:5426	POLE	61.681
hsa03420	Nucleotide excision repair	hsa:1069	CETN2	66.772	hsa-miR-186
hsa03420	Nucleotide excision repair	hsa:5424	POLD1	67.891
hsa03420	Nucleotide excision repair	hsa:404672	GTF2H5	75.128
hsa03420	Nucleotide excision repair	hsa:5425	POLD2	89.32
hsa03420	Nucleotide excision repair	hsa:6118	RPA2	90.125
hsa03420	Nucleotide excision repair	hsa:5983	RFC3	96.029
hsa03420	Nucleotide excision repair	hsa:1022	CDK7	100.678	hsa-miR-199b-5p
hsa03420	Nucleotide excision repair	hsa:5887	RAD23B	117.239	hsa-miR-30c, hsa-miR-30b, hsa-miR-30e, hsa-miR-361-5p, hsa-miR-320d, hsa-miR-20a, hsa-miR-106b, hsa-miR-19a, hsa-miR-181b, hsa-miR-23b, hsa-miR-19b, hsa-miR-30d, hsa-miR-181d, hsa-miR-181a, hsa-miR-320b, hsa-miR-30a, hsa-miR-320a, hsa-miR-17, hsa-miR-20b, hsa-miR-196b, hsa-miR-106a, hsa-miR-15a, hsa-miR-15b, hsa-miR-199b-5p, hsa-miR-23a, hsa-miR-16, hsa-miR-93, hsa-miR-320c, hsa-miR-186
hsa03420	Nucleotide excision repair	hsa:2965	GTF2H1	130.334	hsa-miR-130b, hsa-miR-30a, hsa-miR-30e, hsa-miR-30b, hsa-miR-148b, hsa-miR-301a, hsa-miR-301b, hsa-miR-130a, hsa-miR-30c, hsa-miR-30d
hsa03420	Nucleotide excision repair	hsa:5985	RFC5	131.122
hsa03420	Nucleotide excision repair	hsa:54107	POLE3	141.762	hsa-miR-29c, hsa-miR-29a, hsa-miR-29b
hsa03420	Nucleotide excision repair	hsa:902	CCNH	159.469	hsa-miR-23a, hsa-miR-23b
hsa03420	Nucleotide excision repair	hsa:5984	RFC4	192.091
hsa03420	Nucleotide excision repair	hsa:6119	RPA3	227.271
hsa03420	Nucleotide excision repair	hsa:9978	RBX1	240.219
hsa03420	Nucleotide excision repair	hsa:5111	PCNA	690.459
hsa03430	Mismatch repair	hsa:6117	RPA1	30.082	hsa-miR-361-5p
hsa03430	Mismatch repair	hsa:5982	RFC2	38.514
hsa03430	Mismatch repair	hsa:3978	LIG1	45.885
hsa03430	Mismatch repair	hsa:10714	POLD3	47.313
hsa03430	Mismatch repair	hsa:5981	RFC1	48.441	hsa-miR-186
hsa03430	Mismatch repair	hsa:5424	POLD1	67.891
hsa03430	Mismatch repair	hsa:4436	MSH2	81.894
hsa03430	Mismatch repair	hsa:5425	POLD2	89.32
hsa03430	Mismatch repair	hsa:6118	RPA2	90.125
hsa03430	Mismatch repair	hsa:5983	RFC3	96.029
hsa03430	Mismatch repair	hsa:4292	MLH1	126.915
hsa03430	Mismatch repair	hsa:5985	RFC5	131.122
hsa03430	Mismatch repair	hsa:5984	RFC4	192.091
hsa03430	Mismatch repair	hsa:6119	RPA3	227.271
hsa03430	Mismatch repair	hsa:2956	MSH6	267.719	hsa-miR-142-5p
hsa03430	Mismatch repair	hsa:6742	SSBP1	580.482
hsa03430	Mismatch repair	hsa:5111	PCNA	690.459
hsa03440	Homologous recombination	hsa:6117	RPA1	30.082	hsa-miR-361-5p
hsa03440	Homologous recombination	hsa:4683	NBN	35.645
hsa03440	Homologous recombination	hsa:5889	RAD51C	38.622
hsa03440	Homologous recombination	hsa:10714	POLD3	47.313
hsa03440	Homologous recombination	hsa:5424	POLD1	67.891
hsa03440	Homologous recombination	hsa:641	BLM	83.919
hsa03440	Homologous recombination	hsa:5425	POLD2	89.32
hsa03440	Homologous recombination	hsa:6118	RPA2	90.125
hsa03440	Homologous recombination	hsa:6119	RPA3	227.271
hsa03440	Homologous recombination	hsa:7979	SHFM1	248.23
hsa03440	Homologous recombination	hsa:6742	SSBP1	580.482
hsa03450	Non-homologous end-joining	hsa:64421	DCLRE1C	39.632
hsa03450	Non-homologous end-joining	hsa:2237	FEN1	69.481
hsa03450	Non-homologous end-joining	hsa:7520	XRCC5	82.205
hsa03450	Non-homologous end-joining	hsa:5591	PRKDC	89.733
hsa03450	Non-homologous end-joining	hsa:2547	XRCC6	782.481
hsa04010	MAPK signaling pathway	hsa:8550	MAPKAPK5	30.421	hsa-miR-186
hsa04010	MAPK signaling pathway	hsa:8569	MKNK1	30.785	hsa-miR-16, hsa-miR-15b, hsa-miR-15a
hsa04010	MAPK signaling pathway	hsa:6885	MAP3K7	31.499
hsa04010	MAPK signaling pathway	hsa:4215	MAP3K3	31.527	hsa-miR-9, hsa-miR-20a, hsa-miR-181b, hsa-let-7e, hsa-miR-106b, hsa-miR-194, hsa-miR-23b, hsa-miR-17, hsa-let-7f, hsa-miR-20b, hsa-miR-181a, hsa-miR-23a, hsa-let-7c, hsa-miR-181d, hsa-let-7a, hsa-let-7g, hsa-let-7i, hsa-miR-93, hsa-miR-106a
hsa04010	MAPK signaling pathway	hsa:5880	RAC2	31.698
hsa04010	MAPK signaling pathway	hsa:9448	MAP4K4	34.041	hsa-miR-23b, hsa-miR-23a, hsa-let-7i, hsa-miR-30b, hsa-let-7d, hsa-let-7c, hsa-miR-30d, hsa-miR-30c, hsa-let-7e, hsa-miR-30a, hsa-let-7g, hsa-let-7f, hsa-let-7a, hsa-miR-30e, hsa-miR-142-5p
hsa04010	MAPK signaling pathway	hsa:4149	MAX	34.109	hsa-miR-320c, hsa-miR-320b, hsa-miR-335, hsa-miR-320d, hsa-miR-320a, hsa-miR-146a, hsa-miR-148b, hsa-miR-196b
hsa04010	MAPK signaling pathway	hsa:2317	FLNB	34.2
hsa04010	MAPK signaling pathway	hsa:6788	STK3	34.467	hsa-miR-9
hsa04010	MAPK signaling pathway	hsa:5970	RELA	35.119
hsa04010	MAPK signaling pathway	hsa:4217	MAP3K5	35.632	hsa-miR-23b, hsa-miR-23a, hsa-miR-30a, hsa-miR-106a, hsa-miR-93, hsa-miR-20b, hsa-miR-30c, hsa-miR-30d, hsa-miR-106b, hsa-miR-30b, hsa-miR-17, hsa-miR-30e, hsa-miR-20a
hsa04010	MAPK signaling pathway	hsa:2260	FGFR1	36.715	hsa-miR-15b, hsa-miR-15a, hsa-miR-16
hsa04010	MAPK signaling pathway	hsa:11072	DUSP14	37.943
hsa04010	MAPK signaling pathway	hsa:1849	DUSP7	38.417
hsa04010	MAPK signaling pathway	hsa:5606	MAP2K3	39.094
hsa04010	MAPK signaling pathway	hsa:3725	JUN	39.97
hsa04010	MAPK signaling pathway	hsa:6655	SOS2	40.561
hsa04010	MAPK signaling pathway	hsa:1845	DUSP3	42.329
hsa04010	MAPK signaling pathway	hsa:5495	PPM1B	42.89	hsa-miR-181d, hsa-miR-181a, hsa-miR-26b, hsa-miR-181b, hsa-miR-26a, hsa-miR-186
hsa04010	MAPK signaling pathway	hsa:9693	RAPGEF2	43.808	hsa-miR-30a, hsa-miR-30e, hsa-miR-30b, hsa-miR-30c, hsa-miR-23b, hsa-miR-30d, hsa-miR-20b, hsa-miR-20a, hsa-miR-23a, hsa-miR-106a, hsa-miR-19b, hsa-miR-27a, hsa-miR-106b, hsa-miR-19a, hsa-miR-93, hsa-miR-17, hsa-miR-27b
hsa04010	MAPK signaling pathway	hsa:2002	ELK1	44.308
hsa04010	MAPK signaling pathway	hsa:5062	PAK2	45.466	hsa-miR-9, hsa-miR-23a, hsa-miR-26a, hsa-miR-23b, hsa-miR-26b
hsa04010	MAPK signaling pathway	hsa:9261	MAPKAPK2	48.661	hsa-miR-9, hsa-miR-125a-5p
hsa04010	MAPK signaling pathway	hsa:4616	GADD45B	48.742
hsa04010	MAPK signaling pathway	hsa:5604	MAP2K1	50.158	hsa-miR-16, hsa-miR-15a, hsa-miR-15b, hsa-miR-181a, hsa-miR-181b, hsa-miR-107, hsa-miR-103
hsa04010	MAPK signaling pathway	hsa:1147	CHUK	51.478	hsa-miR-23a, hsa-miR-23b, hsa-miR-20b
hsa04010	MAPK signaling pathway	hsa:5605	MAP2K2	54.17
hsa04010	MAPK signaling pathway	hsa:8986	RPS6KA4	57.597	hsa-miR-20a, hsa-miR-25, hsa-miR-106b, hsa-miR-9, hsa-miR-92b, hsa-miR-92a, hsa-let-7d, hsa-miR-142-5p
hsa04010	MAPK signaling pathway	hsa:994	CDC25B	65.256	hsa-miR-148b
hsa04010	MAPK signaling pathway	hsa:5579	PRKCB	66.116
hsa04010	MAPK signaling pathway	hsa:1647	GADD45A	66.732	hsa-miR-148b, hsa-miR-130b, hsa-miR-130a
hsa04010	MAPK signaling pathway	hsa:5530	PPP3CA	70.62	hsa-miR-30e, hsa-miR-30b, hsa-miR-30c, hsa-miR-30a, hsa-miR-30d, hsa-miR-99a, hsa-miR-99b, hsa-miR-142-3p, hsa-miR-21, hsa-miR-20a, hsa-let-7f, hsa-miR-106b, hsa-let-7g, hsa-miR-93, hsa-let-7i, hsa-let-7e, hsa-miR-20b, hsa-let-7a
hsa04010	MAPK signaling pathway	hsa:5894	RAF1	71.951	hsa-miR-19a, hsa-miR-15b, hsa-miR-19b, hsa-miR-16, hsa-miR-15a
hsa04010	MAPK signaling pathway	hsa:836	CASP3	72.866	hsa-miR-30c, hsa-let-7e, hsa-let-7d, hsa-miR-30b, hsa-let-7a, hsa-let-7i, hsa-let-7c, hsa-let-7f, hsa-miR-30d, hsa-let-7g
hsa04010	MAPK signaling pathway	hsa:5921	RASA1	75.909	hsa-miR-335, hsa-miR-30b, hsa-miR-30c, hsa-miR-320a, hsa-miR-320c, hsa-miR-320d, hsa-miR-301b, hsa-miR-30e, hsa-miR-301a, hsa-miR-30a, hsa-miR-130b, hsa-miR-30d, hsa-miR-320b, hsa-miR-24, hsa-miR-130a, hsa-miR-223, hsa-miR-21
hsa04010	MAPK signaling pathway	hsa:27092	CACNG4	76.214	hsa-let-7i, hsa-miR-29a, hsa-miR-29c, hsa-miR-29b
hsa04010	MAPK signaling pathway	hsa:8649	MAPKSP1	80.361
hsa04010	MAPK signaling pathway	hsa:5578	PRKCA	80.379	hsa-miR-374b, hsa-miR-9
hsa04010	MAPK signaling pathway	hsa:11261	CHP	83.492
hsa04010	MAPK signaling pathway	hsa:4216	MAP3K4	88.21	hsa-miR-27a, hsa-miR-27b, hsa-miR-15b, hsa-miR-16, hsa-miR-15a, hsa-miR-148b
hsa04010	MAPK signaling pathway	hsa:5601	MAPK9	89.298	hsa-miR-20b, hsa-miR-93, hsa-miR-20a, hsa-miR-106b
hsa04010	MAPK signaling pathway	hsa:998	CDC42	90.65	hsa-miR-27b, hsa-miR-18a, hsa-miR-342-3p, hsa-miR-29b, hsa-miR-29c, hsa-miR-186, hsa-miR-18b, hsa-miR-29a, hsa-miR-25, hsa-miR-27a, hsa-miR-15b, hsa-miR-15a, hsa-miR-16
hsa04010	MAPK signaling pathway	hsa:1386	ATF2	101.957	hsa-miR-26b, hsa-miR-26a
hsa04010	MAPK signaling pathway	hsa:5778	PTPN7	108.883
hsa04010	MAPK signaling pathway	hsa:2885	GRB2	117.102	hsa-miR-27a, hsa-miR-27b
hsa04010	MAPK signaling pathway	hsa:3845	KRAS	124.906	hsa-miR-27b, hsa-miR-19a, hsa-miR-27a, hsa-miR-30e, hsa-miR-181a, hsa-miR-19b, hsa-miR-181d, hsa-miR-30a, hsa-miR-181b, hsa-miR-30d, hsa-miR-30c, hsa-miR-155, hsa-miR-30b
hsa04010	MAPK signaling pathway	hsa:7132	TNFRSF1A	134.351	hsa-miR-29c, hsa-miR-29a, hsa-miR-29b
hsa04010	MAPK signaling pathway	hsa:3727	JUND	135.095	hsa-miR-191
hsa04010	MAPK signaling pathway	hsa:1432	MAPK14	163.445	hsa-miR-27b, hsa-miR-125a-5p, hsa-miR-27a, hsa-miR-19a, hsa-miR-19b
hsa04010	MAPK signaling pathway	hsa:3303	HSPA1A	169.428	hsa-miR-15b, hsa-miR-27a, hsa-miR-27b, hsa-miR-15a, hsa-miR-16, hsa-miR-103, hsa-miR-107
hsa04010	MAPK signaling pathway	hsa:1399	CRKL	170.848	hsa-miR-335, hsa-miR-30b, hsa-miR-16, hsa-miR-320b, hsa-miR-30c, hsa-miR-30d, hsa-miR-15b, hsa-miR-320c, hsa-miR-15a, hsa-miR-320a, hsa-miR-320d, hsa-miR-107, hsa-miR-103
hsa04010	MAPK signaling pathway	hsa:7048	TGFBR2	176.704	hsa-miR-23b, hsa-miR-21, hsa-miR-17, hsa-miR-93, hsa-miR-301b, hsa-miR-20a, hsa-miR-20b, hsa-miR-106a, hsa-miR-19b, hsa-miR-106b, hsa-miR-130b, hsa-miR-155, hsa-miR-130a, hsa-miR-23a, hsa-miR-186, hsa-miR-19a, hsa-miR-301a
hsa04010	MAPK signaling pathway	hsa:3315	HSPB1	182.176
hsa04010	MAPK signaling pathway	hsa:4208	MEF2C	188.483	hsa-miR-27a, hsa-miR-223, hsa-miR-23a, hsa-miR-23b, hsa-miR-27b, hsa-miR-194, hsa-miR-18b
hsa04010	MAPK signaling pathway	hsa:5906	RAP1A	206.067	hsa-miR-19b, hsa-miR-19a, hsa-miR-24
hsa04010	MAPK signaling pathway	hsa:7867	MAPKAPK3	224.092	hsa-miR-27a, hsa-miR-27b
hsa04010	MAPK signaling pathway	hsa:5532	PPP3CB	235.61	hsa-miR-26b, hsa-miR-30d, hsa-miR-30c, hsa-miR-30b, hsa-miR-26a, hsa-miR-103, hsa-miR-15a, hsa-miR-16, hsa-miR-15b, hsa-miR-107
hsa04010	MAPK signaling pathway	hsa:1848	DUSP6	285.114	hsa-miR-9, hsa-miR-374b, hsa-let-7d
hsa04010	MAPK signaling pathway	hsa:5567	PRKACB	360.875	hsa-miR-106b, hsa-miR-130b, hsa-miR-19b, hsa-miR-106a, hsa-miR-17, hsa-miR-223, hsa-miR-301a, hsa-miR-19a, hsa-miR-130a, hsa-miR-20b, hsa-miR-301b, hsa-miR-20a, hsa-miR-93, hsa-miR-18a, hsa-miR-18b
hsa04010	MAPK signaling pathway	hsa:51347	TAOK3	419.073	hsa-miR-20b, hsa-miR-106a, hsa-miR-93, hsa-miR-106b, hsa-miR-20a, hsa-miR-17, hsa-miR-18a, hsa-miR-18b
hsa04010	MAPK signaling pathway	hsa:3925	STMN1	467.113	hsa-miR-223
hsa04010	MAPK signaling pathway	hsa:2872	MKNK2	481.592
hsa04010	MAPK signaling pathway	hsa:5879	RAC1	491.063	hsa-miR-320a, hsa-miR-320c, hsa-miR-142-3p, hsa-miR-320d, hsa-miR-320b
hsa04010	MAPK signaling pathway	hsa:3312	HSPA8	597.897
hsa04010	MAPK signaling pathway	hsa:4609	MYC	883.338
hsa04010	MAPK signaling pathway	hsa:468	ATF4	1203.95
hsa04012	ErbB signaling pathway	hsa:369	ARAF	30.866
hsa04012	ErbB signaling pathway	hsa:10298	PAK4	30.902	hsa-miR-181b, hsa-miR-181a, hsa-miR-24
hsa04012	ErbB signaling pathway	hsa:6198	RPS6KB1	32.791	hsa-miR-186, hsa-miR-27a, hsa-miR-223, hsa-miR-27b
hsa04012	ErbB signaling pathway	hsa:3725	JUN	39.97
hsa04012	ErbB signaling pathway	hsa:6655	SOS2	40.561
hsa04012	ErbB signaling pathway	hsa:5335	PLCG1	42.967	hsa-miR-30c, hsa-miR-30d, hsa-miR-30b, hsa-miR-221
hsa04012	ErbB signaling pathway	hsa:2002	ELK1	44.308
hsa04012	ErbB signaling pathway	hsa:5062	PAK2	45.466	hsa-miR-9, hsa-miR-23a, hsa-miR-26a, hsa-miR-23b, hsa-miR-26b
hsa04012	ErbB signaling pathway	hsa:4690	NCK1	49.992	hsa-miR-374b
hsa04012	ErbB signaling pathway	hsa:5604	MAP2K1	50.158	hsa-miR-16, hsa-miR-15a, hsa-miR-15b, hsa-miR-181a, hsa-miR-181b, hsa-miR-107, hsa-miR-103
hsa04012	ErbB signaling pathway	hsa:5605	MAP2K2	54.17
hsa04012	ErbB signaling pathway	hsa:6777	STAT5B	61.814	hsa-miR-194, hsa-miR-23b, hsa-miR-23a, hsa-let-7i
hsa04012	ErbB signaling pathway	hsa:5579	PRKCB	66.116
hsa04012	ErbB signaling pathway	hsa:25	ABL1	66.342	hsa-miR-30c, hsa-miR-30b, hsa-miR-30a, hsa-miR-30e, hsa-miR-30d
hsa04012	ErbB signaling pathway	hsa:6776	STAT5A	66.909
hsa04012	ErbB signaling pathway	hsa:5295	PIK3R1	69.418	hsa-miR-15a, hsa-miR-221, hsa-miR-320b, hsa-miR-103, hsa-miR-107, hsa-miR-320c, hsa-miR-320d, hsa-miR-29c, hsa-miR-29b, hsa-miR-29a, hsa-miR-320a, hsa-miR-16, hsa-miR-15b, hsa-miR-155, hsa-miR-21, hsa-miR-361-5p
hsa04012	ErbB signaling pathway	hsa:5894	RAF1	71.951	hsa-miR-19a, hsa-miR-15b, hsa-miR-19b, hsa-miR-16, hsa-miR-15a
hsa04012	ErbB signaling pathway	hsa:5336	PLCG2	76.078
hsa04012	ErbB signaling pathway	hsa:6464	SHC1	77.116	hsa-miR-9
hsa04012	ErbB signaling pathway	hsa:5578	PRKCA	80.379	hsa-miR-374b, hsa-miR-9
hsa04012	ErbB signaling pathway	hsa:5291	PIK3CB	82.134
hsa04012	ErbB signaling pathway	hsa:5601	MAPK9	89.298	hsa-miR-20b, hsa-miR-93, hsa-miR-20a, hsa-miR-106b
hsa04012	ErbB signaling pathway	hsa:818	CAMK2G	97.098	hsa-miR-181b, hsa-miR-29c, hsa-miR-181a, hsa-miR-181d, hsa-miR-29a, hsa-miR-29b, hsa-miR-194
hsa04012	ErbB signaling pathway	hsa:2885	GRB2	117.102	hsa-miR-27a, hsa-miR-27b
hsa04012	ErbB signaling pathway	hsa:3845	KRAS	124.906	hsa-miR-27b, hsa-miR-19a, hsa-miR-27a, hsa-miR-30e, hsa-miR-181a, hsa-miR-19b, hsa-miR-181d, hsa-miR-30a, hsa-miR-181b, hsa-miR-30d, hsa-miR-30c, hsa-miR-155, hsa-miR-30b
hsa04012	ErbB signaling pathway	hsa:5747	PTK2	142.637
hsa04012	ErbB signaling pathway	hsa:8440	NCK2	152.13
hsa04012	ErbB signaling pathway	hsa:5293	PIK3CD	152.194	hsa-miR-30a, hsa-miR-30e, hsa-miR-30d, hsa-miR-30b, hsa-miR-30c, hsa-miR-199b-5p
hsa04012	ErbB signaling pathway	hsa:1399	CRKL	170.848	hsa-miR-335, hsa-miR-30b, hsa-miR-16, hsa-miR-320b, hsa-miR-30c, hsa-miR-30d, hsa-miR-15b, hsa-miR-320c, hsa-miR-15a, hsa-miR-320a, hsa-miR-320d, hsa-miR-107, hsa-miR-103
hsa04012	ErbB signaling pathway	hsa:1978	EIF4EBP1	199.023	hsa-miR-125a-5p
hsa04012	ErbB signaling pathway	hsa:1027	CDKN1B	328.96	hsa-miR-24, hsa-miR-222, hsa-miR-196b, hsa-miR-221
hsa04012	ErbB signaling pathway	hsa:4609	MYC	883.338
hsa04020	Calcium signaling pathway	hsa:6915	TBXA2R	30.62
hsa04020	Calcium signaling pathway	hsa:5731	PTGER1	32.466
hsa04020	Calcium signaling pathway	hsa:5330	PLCB2	38.415
hsa04020	Calcium signaling pathway	hsa:3708	ITPR1	39.963	hsa-miR-92a, hsa-miR-130b, hsa-miR-26a, hsa-miR-301a, hsa-miR-26b, hsa-miR-25, hsa-miR-130a, hsa-miR-301b, hsa-miR-92b, hsa-miR-15b, hsa-miR-19b, hsa-miR-19a, hsa-miR-103, hsa-miR-15a, hsa-miR-107, hsa-miR-16
hsa04020	Calcium signaling pathway	hsa:683	BST1	40.043
hsa04020	Calcium signaling pathway	hsa:5256	PHKA2	41.389
hsa04020	Calcium signaling pathway	hsa:291	SLC25A4	42.143	hsa-miR-23b, hsa-miR-23a
hsa04020	Calcium signaling pathway	hsa:5335	PLCG1	42.967	hsa-miR-30c, hsa-miR-30d, hsa-miR-30b, hsa-miR-221
hsa04020	Calcium signaling pathway	hsa:801	CALM1	46.004	hsa-miR-181d, hsa-let-7a, hsa-let-7i, hsa-miR-181b, hsa-let-7f, hsa-miR-19a, hsa-let-7c, hsa-miR-196b, hsa-miR-19b, hsa-miR-181a
hsa04020	Calcium signaling pathway	hsa:5255	PHKA1	46.39
hsa04020	Calcium signaling pathway	hsa:490	ATP2B1	48.881	hsa-miR-181a, hsa-miR-30a, hsa-miR-181b, hsa-miR-223, hsa-miR-181d, hsa-miR-27b, hsa-miR-27a, hsa-miR-30b, hsa-miR-30c, hsa-miR-30e, hsa-miR-30d, hsa-let-7d, hsa-let-7g, hsa-miR-16, hsa-miR-29b, hsa-miR-29a, hsa-miR-15a, hsa-miR-18b, hsa-miR-29c, hsa-miR-155, hsa-let-7i, hsa-let-7a, hsa-let-7e, hsa-let-7f, hsa-miR-23a, hsa-let-7c, hsa-miR-142-5p
hsa04020	Calcium signaling pathway	hsa:7416	VDAC1	54.263
hsa04020	Calcium signaling pathway	hsa:489	ATP2A3	54.996
hsa04020	Calcium signaling pathway	hsa:2769	GNA15	60.218
hsa04020	Calcium signaling pathway	hsa:5579	PRKCB	66.116
hsa04020	Calcium signaling pathway	hsa:5530	PPP3CA	70.62	hsa-miR-30e, hsa-miR-30b, hsa-miR-30c, hsa-miR-30a, hsa-miR-30d, hsa-miR-99a, hsa-miR-99b, hsa-miR-142-3p, hsa-miR-21, hsa-miR-20a, hsa-let-7f, hsa-miR-106b, hsa-let-7g, hsa-miR-93, hsa-let-7i, hsa-let-7e, hsa-miR-20b, hsa-let-7a
hsa04020	Calcium signaling pathway	hsa:5481	PPID	74.839
hsa04020	Calcium signaling pathway	hsa:5336	PLCG2	76.078
hsa04020	Calcium signaling pathway	hsa:5578	PRKCA	80.379	hsa-miR-374b, hsa-miR-9
hsa04020	Calcium signaling pathway	hsa:11261	CHP	83.492
hsa04020	Calcium signaling pathway	hsa:818	CAMK2G	97.098	hsa-miR-181b, hsa-miR-29c, hsa-miR-181a, hsa-miR-181d, hsa-miR-29a, hsa-miR-29b, hsa-miR-194
hsa04020	Calcium signaling pathway	hsa:488	ATP2A2	105.151	hsa-miR-25, hsa-miR-92a, hsa-miR-92b, hsa-let-7c, hsa-miR-30c, hsa-let-7e, hsa-let-7f, hsa-miR-30b, hsa-miR-30d, hsa-miR-148b, hsa-let-7d, hsa-miR-181b, hsa-miR-24, hsa-let-7i, hsa-miR-181a, hsa-let-7a, hsa-let-7g
hsa04020	Calcium signaling pathway	hsa:2778	GNAS	188.664	hsa-miR-155
hsa04020	Calcium signaling pathway	hsa:5532	PPP3CB	235.61	hsa-miR-26b, hsa-miR-30d, hsa-miR-30c, hsa-miR-30b, hsa-miR-26a, hsa-miR-103, hsa-miR-15a, hsa-miR-16, hsa-miR-15b, hsa-miR-107
hsa04020	Calcium signaling pathway	hsa:293	SLC25A6	241.595	hsa-miR-19a, hsa-miR-19b
hsa04020	Calcium signaling pathway	hsa:7419	VDAC3	287.083
hsa04020	Calcium signaling pathway	hsa:5567	PRKACB	360.875	hsa-miR-106b, hsa-miR-130b, hsa-miR-19b, hsa-miR-106a, hsa-miR-17, hsa-miR-223, hsa-miR-301a, hsa-miR-19a, hsa-miR-130a, hsa-miR-20b, hsa-miR-301b, hsa-miR-20a, hsa-miR-93, hsa-miR-18a, hsa-miR-18b
hsa04020	Calcium signaling pathway	hsa:2776	GNAQ	426.773	hsa-miR-142-3p
hsa04020	Calcium signaling pathway	hsa:7417	VDAC2	997.552
hsa04020	Calcium signaling pathway	hsa:292	SLC25A5	1887.64
hsa04060	Cytokine-cytokine receptor interaction	hsa:7422	VEGFA	31.885	hsa-miR-93, hsa-miR-20b, hsa-miR-29a, hsa-miR-15b, hsa-miR-29b, hsa-miR-16, hsa-miR-106b, hsa-miR-186, hsa-miR-361-5p, hsa-miR-106a, hsa-miR-29c, hsa-miR-17, hsa-miR-15a, hsa-miR-20a
hsa04060	Cytokine-cytokine receptor interaction	hsa:3561	IL2RG	32.596
hsa04060	Cytokine-cytokine receptor interaction	hsa:6352	CCL5	32.815
hsa04060	Cytokine-cytokine receptor interaction	hsa:80301	PLEKHO2	33.407	hsa-miR-30a, hsa-miR-30c, hsa-miR-17, hsa-miR-93, hsa-miR-106b, hsa-miR-30d, hsa-miR-30e, hsa-miR-20b, hsa-miR-106a, hsa-miR-30b, hsa-miR-24, hsa-miR-20a
hsa04060	Cytokine-cytokine receptor interaction	hsa:1441	CSF3R	44.438
hsa04060	Cytokine-cytokine receptor interaction	hsa:3572	IL6ST	46.62	hsa-miR-223
hsa04060	Cytokine-cytokine receptor interaction	hsa:3459	IFNGR1	53.201
hsa04060	Cytokine-cytokine receptor interaction	hsa:91	ACVR1B	66.297	hsa-let-7d, hsa-miR-9, hsa-miR-20a, hsa-let-7e, hsa-miR-199b-5p, hsa-let-7c, hsa-let-7a, hsa-miR-106b, hsa-let-7i, hsa-let-7f, hsa-miR-24, hsa-miR-93, hsa-let-7g
hsa04060	Cytokine-cytokine receptor interaction	hsa:3460	IFNGR2	110.025
hsa04060	Cytokine-cytokine receptor interaction	hsa:7132	TNFRSF1A	134.351	hsa-miR-29c, hsa-miR-29a, hsa-miR-29b
hsa04060	Cytokine-cytokine receptor interaction	hsa:56034	PDGFC	138.83	hsa-miR-186, hsa-miR-29c, hsa-miR-29a, hsa-miR-29b, hsa-miR-9
hsa04060	Cytokine-cytokine receptor interaction	hsa:7048	TGFBR2	176.704	hsa-miR-23b, hsa-miR-21, hsa-miR-17, hsa-miR-93, hsa-miR-301b, hsa-miR-20a, hsa-miR-20b, hsa-miR-106a, hsa-miR-19b, hsa-miR-106b, hsa-miR-130b, hsa-miR-155, hsa-miR-130a, hsa-miR-23a, hsa-miR-186, hsa-miR-19a, hsa-miR-301a
hsa04060	Cytokine-cytokine receptor interaction	hsa:3815	KIT	1631.85	hsa-miR-18a, hsa-miR-301a, hsa-miR-222, hsa-miR-19b, hsa-miR-130b, hsa-miR-301b, hsa-miR-18b, hsa-miR-221, hsa-miR-19a, hsa-miR-130a, hsa-miR-142-5p, hsa-miR-181a, hsa-miR-181b
hsa04062	Chemokine signaling pathway	hsa:2773	GNAI3	30.307	hsa-miR-107, hsa-miR-222, hsa-miR-221, hsa-miR-15b, hsa-miR-15a, hsa-miR-103, hsa-miR-16
hsa04062	Chemokine signaling pathway	hsa:56288	PARD3	30.905
hsa04062	Chemokine signaling pathway	hsa:5880	RAC2	31.698
hsa04062	Chemokine signaling pathway	hsa:6352	CCL5	32.815
hsa04062	Chemokine signaling pathway	hsa:5970	RELA	35.119
hsa04062	Chemokine signaling pathway	hsa:7409	VAV1	36.179	hsa-miR-24
hsa04062	Chemokine signaling pathway	hsa:2770	GNAI1	37.922	hsa-miR-320b, hsa-miR-320c, hsa-miR-186, hsa-miR-320a, hsa-miR-320d
hsa04062	Chemokine signaling pathway	hsa:5330	PLCB2	38.415
hsa04062	Chemokine signaling pathway	hsa:6655	SOS2	40.561
hsa04062	Chemokine signaling pathway	hsa:6774	STAT3	46.709	hsa-miR-93, hsa-miR-125a-5p, hsa-miR-106a, hsa-miR-20b, hsa-miR-20a, hsa-miR-106b, hsa-miR-17, hsa-let-7e, hsa-let-7f, hsa-miR-21, hsa-let-7a, hsa-let-7c, hsa-let-7d, hsa-let-7g
hsa04062	Chemokine signaling pathway	hsa:9844	ELMO1	49.164	hsa-miR-30b, hsa-miR-30d, hsa-miR-30c, hsa-miR-27b, hsa-miR-148b, hsa-miR-27a
hsa04062	Chemokine signaling pathway	hsa:10451	VAV3	49.817	hsa-let-7a, hsa-let-7d, hsa-let-7f, hsa-let-7g, hsa-miR-9, hsa-let-7i, hsa-miR-27a, hsa-miR-107, hsa-miR-27b, hsa-let-7e, hsa-let-7c, hsa-miR-103
hsa04062	Chemokine signaling pathway	hsa:5604	MAP2K1	50.158	hsa-miR-16, hsa-miR-15a, hsa-miR-15b, hsa-miR-181a, hsa-miR-181b, hsa-miR-107, hsa-miR-103
hsa04062	Chemokine signaling pathway	hsa:2309	FOXO3	51.286	hsa-miR-30b, hsa-miR-30d, hsa-miR-223, hsa-miR-9, hsa-miR-30c
hsa04062	Chemokine signaling pathway	hsa:1147	CHUK	51.478	hsa-miR-23a, hsa-miR-23b, hsa-miR-20b
hsa04062	Chemokine signaling pathway	hsa:5605	MAP2K2	54.17
hsa04062	Chemokine signaling pathway	hsa:2870	GRK6	55.958	hsa-miR-27a, hsa-miR-19a, hsa-miR-19b, hsa-miR-27b
hsa04062	Chemokine signaling pathway	hsa:2771	GNAI2	56.089	hsa-miR-30b, hsa-miR-30d, hsa-miR-30c, hsa-miR-221, hsa-miR-222
hsa04062	Chemokine signaling pathway	hsa:2931	GSK3A	58.508
hsa04062	Chemokine signaling pathway	hsa:4067	LYN	60.586
hsa04062	Chemokine signaling pathway	hsa:6777	STAT5B	61.814	hsa-miR-194, hsa-miR-23b, hsa-miR-23a, hsa-let-7i
hsa04062	Chemokine signaling pathway	hsa:5579	PRKCB	66.116
hsa04062	Chemokine signaling pathway	hsa:6772	STAT1	68.183
hsa04062	Chemokine signaling pathway	hsa:5295	PIK3R1	69.418	hsa-miR-15a, hsa-miR-221, hsa-miR-320b, hsa-miR-103, hsa-miR-107, hsa-miR-320c, hsa-miR-320d, hsa-miR-29c, hsa-miR-29b, hsa-miR-29a, hsa-miR-320a, hsa-miR-16, hsa-miR-15b, hsa-miR-155, hsa-miR-21, hsa-miR-361-5p
hsa04062	Chemokine signaling pathway	hsa:5894	RAF1	71.951	hsa-miR-19a, hsa-miR-15b, hsa-miR-19b, hsa-miR-16, hsa-miR-15a
hsa04062	Chemokine signaling pathway	hsa:2783	GNB2	73.261	hsa-miR-374b, hsa-miR-142-3p
hsa04062	Chemokine signaling pathway	hsa:6464	SHC1	77.116	hsa-miR-9
hsa04062	Chemokine signaling pathway	hsa:5291	PIK3CB	82.134
hsa04062	Chemokine signaling pathway	hsa:4792	NFKBIA	90.323
hsa04062	Chemokine signaling pathway	hsa:998	CDC42	90.65	hsa-miR-27b, hsa-miR-18a, hsa-miR-342-3p, hsa-miR-29b, hsa-miR-29c, hsa-miR-186, hsa-miR-18b, hsa-miR-29a, hsa-miR-25, hsa-miR-27a, hsa-miR-15b, hsa-miR-15a, hsa-miR-16
hsa04062	Chemokine signaling pathway	hsa:2782	GNB1	91.598
hsa04062	Chemokine signaling pathway	hsa:1445	CSK	104.488
hsa04062	Chemokine signaling pathway	hsa:2885	GRB2	117.102	hsa-miR-27a, hsa-miR-27b
hsa04062	Chemokine signaling pathway	hsa:3845	KRAS	124.906	hsa-miR-27b, hsa-miR-19a, hsa-miR-27a, hsa-miR-30e, hsa-miR-181a, hsa-miR-19b, hsa-miR-181d, hsa-miR-30a, hsa-miR-181b, hsa-miR-30d, hsa-miR-30c, hsa-miR-155, hsa-miR-30b
hsa04062	Chemokine signaling pathway	hsa:5747	PTK2	142.637
hsa04062	Chemokine signaling pathway	hsa:5293	PIK3CD	152.194	hsa-miR-30a, hsa-miR-30e, hsa-miR-30d, hsa-miR-30b, hsa-miR-30c, hsa-miR-199b-5p
hsa04062	Chemokine signaling pathway	hsa:1794	DOCK2	153.592
hsa04062	Chemokine signaling pathway	hsa:1399	CRKL	170.848	hsa-miR-335, hsa-miR-30b, hsa-miR-16, hsa-miR-320b, hsa-miR-30c, hsa-miR-30d, hsa-miR-15b, hsa-miR-320c, hsa-miR-15a, hsa-miR-320a, hsa-miR-320d, hsa-miR-107, hsa-miR-103
hsa04062	Chemokine signaling pathway	hsa:7454	WAS	182.119
hsa04062	Chemokine signaling pathway	hsa:6093	ROCK1	200.043	hsa-miR-148b, hsa-miR-199b-5p
hsa04062	Chemokine signaling pathway	hsa:5906	RAP1A	206.067	hsa-miR-19b, hsa-miR-19a, hsa-miR-24
hsa04062	Chemokine signaling pathway	hsa:2790	GNG10	313.793	hsa-miR-30e
hsa04062	Chemokine signaling pathway	hsa:5567	PRKACB	360.875	hsa-miR-106b, hsa-miR-130b, hsa-miR-19b, hsa-miR-106a, hsa-miR-17, hsa-miR-223, hsa-miR-301a, hsa-miR-19a, hsa-miR-130a, hsa-miR-20b, hsa-miR-301b, hsa-miR-20a, hsa-miR-93, hsa-miR-18a, hsa-miR-18b
hsa04062	Chemokine signaling pathway	hsa:5879	RAC1	491.063	hsa-miR-320a, hsa-miR-320c, hsa-miR-142-3p, hsa-miR-320d, hsa-miR-320b
hsa04062	Chemokine signaling pathway	hsa:2787	GNG5	679.6	hsa-let-7e, hsa-let-7g, hsa-let-7c, hsa-let-7i, hsa-let-7f, hsa-let-7a, hsa-let-7d
hsa04062	Chemokine signaling pathway	hsa:387	RHOA	831.525	hsa-miR-142-5p
hsa04070	Phosphatidylinositol signaling system	hsa:8527	DGKD	31.833	hsa-miR-29a, hsa-miR-29b, hsa-miR-29c
hsa04070	Phosphatidylinositol signaling system	hsa:5297	PI4KA	34.284	hsa-miR-342-3p, hsa-miR-21, hsa-miR-155, hsa-miR-186
hsa04070	Phosphatidylinositol signaling system	hsa:56623	INPP5E	38.275
hsa04070	Phosphatidylinositol signaling system	hsa:5330	PLCB2	38.415
hsa04070	Phosphatidylinositol signaling system	hsa:8396	PIP4K2B	38.473	hsa-miR-30d, hsa-miR-181b, hsa-miR-181a, hsa-miR-30c, hsa-miR-30b, hsa-miR-30e, hsa-miR-30a, hsa-miR-181d, hsa-miR-194
hsa04070	Phosphatidylinositol signaling system	hsa:3708	ITPR1	39.963	hsa-miR-92a, hsa-miR-130b, hsa-miR-26a, hsa-miR-301a, hsa-miR-26b, hsa-miR-25, hsa-miR-130a, hsa-miR-301b, hsa-miR-92b, hsa-miR-15b, hsa-miR-19b, hsa-miR-19a, hsa-miR-103, hsa-miR-15a, hsa-miR-107, hsa-miR-16
hsa04070	Phosphatidylinositol signaling system	hsa:5286	PIK3C2A	42.838
hsa04070	Phosphatidylinositol signaling system	hsa:5335	PLCG1	42.967	hsa-miR-30c, hsa-miR-30d, hsa-miR-30b, hsa-miR-221
hsa04070	Phosphatidylinositol signaling system	hsa:8525	DGKZ	43.997	hsa-miR-30d, hsa-miR-30c, hsa-miR-30b, hsa-miR-30a, hsa-miR-30e
hsa04070	Phosphatidylinositol signaling system	hsa:5298	PI4KB	44.048	hsa-miR-15a, hsa-miR-15b, hsa-miR-16, hsa-miR-103, hsa-miR-107
hsa04070	Phosphatidylinositol signaling system	hsa:200576	PIKFYVE	44.131	hsa-miR-93, hsa-miR-21, hsa-miR-92b, hsa-miR-17, hsa-miR-130a, hsa-miR-301b, hsa-miR-92a, hsa-miR-374b, hsa-miR-20a, hsa-miR-106b, hsa-miR-130b, hsa-miR-19a, hsa-miR-301a, hsa-miR-106a, hsa-miR-20b, hsa-miR-19b, hsa-miR-25
hsa04070	Phosphatidylinositol signaling system	hsa:801	CALM1	46.004	hsa-miR-181d, hsa-let-7a, hsa-let-7i, hsa-miR-181b, hsa-let-7f, hsa-miR-19a, hsa-let-7c, hsa-miR-196b, hsa-miR-19b, hsa-miR-181a
hsa04070	Phosphatidylinositol signaling system	hsa:5289	PIK3C3	61.219
hsa04070	Phosphatidylinositol signaling system	hsa:3632	INPP5A	63.677	hsa-let-7c, hsa-miR-181b, hsa-let-7g, hsa-let-7i, hsa-miR-23b, hsa-let-7f, hsa-miR-23a, hsa-miR-142-3p, hsa-let-7e, hsa-miR-181a, hsa-let-7a
hsa04070	Phosphatidylinositol signaling system	hsa:5579	PRKCB	66.116
hsa04070	Phosphatidylinositol signaling system	hsa:10423	CDIPT	66.262
hsa04070	Phosphatidylinositol signaling system	hsa:3635	INPP5D	68.299	hsa-miR-155
hsa04070	Phosphatidylinositol signaling system	hsa:5295	PIK3R1	69.418	hsa-miR-15a, hsa-miR-221, hsa-miR-320b, hsa-miR-103, hsa-miR-107, hsa-miR-320c, hsa-miR-320d, hsa-miR-29c, hsa-miR-29b, hsa-miR-29a, hsa-miR-320a, hsa-miR-16, hsa-miR-15b, hsa-miR-155, hsa-miR-21, hsa-miR-361-5p
hsa04070	Phosphatidylinositol signaling system	hsa:5728	PTEN	71.027
hsa04070	Phosphatidylinositol signaling system	hsa:5336	PLCG2	76.078
hsa04070	Phosphatidylinositol signaling system	hsa:3613	IMPA2	77.384
hsa04070	Phosphatidylinositol signaling system	hsa:5287	PIK3C2B	79.433
hsa04070	Phosphatidylinositol signaling system	hsa:5578	PRKCA	80.379	hsa-miR-374b, hsa-miR-9
hsa04070	Phosphatidylinositol signaling system	hsa:5291	PIK3CB	82.134
hsa04070	Phosphatidylinositol signaling system	hsa:3705	ITPK1	94.91	hsa-miR-30d, hsa-miR-30b, hsa-miR-130a, hsa-miR-30c, hsa-miR-130b, hsa-miR-148b
hsa04070	Phosphatidylinositol signaling system	hsa:5305	PIP4K2A	100.573	hsa-miR-30c, hsa-miR-30d, hsa-miR-30e, hsa-miR-30b, hsa-miR-30a
hsa04070	Phosphatidylinositol signaling system	hsa:3612	IMPA1	113.314
hsa04070	Phosphatidylinositol signaling system	hsa:5293	PIK3CD	152.194	hsa-miR-30a, hsa-miR-30e, hsa-miR-30d, hsa-miR-30b, hsa-miR-30c, hsa-miR-199b-5p
hsa04080	Neuroactive ligand-receptor interaction	hsa:6915	TBXA2R	30.62
hsa04080	Neuroactive ligand-receptor interaction	hsa:56288	PARD3	30.905
hsa04080	Neuroactive ligand-receptor interaction	hsa:5731	PTGER1	32.466
hsa04080	Neuroactive ligand-receptor interaction	hsa:8698	S1PR4	38.7
hsa04080	Neuroactive ligand-receptor interaction	hsa:1141	CHRNB2	42.193
hsa04080	Neuroactive ligand-receptor interaction	hsa:5734	PTGER4	80.903	hsa-miR-24, hsa-miR-23a, hsa-miR-23b, hsa-miR-25
hsa04080	Neuroactive ligand-receptor interaction	hsa:2908	NR3C1	175.928	hsa-miR-320c, hsa-miR-142-3p, hsa-miR-18b, hsa-miR-30d, hsa-miR-320b, hsa-miR-320a, hsa-miR-320d, hsa-miR-30c, hsa-miR-18a, hsa-miR-30b, hsa-miR-181b, hsa-miR-181a
hsa04080	Neuroactive ligand-receptor interaction	hsa:1511	CTSG	439.19
hsa04080	Neuroactive ligand-receptor interaction	hsa:706	TSPO	462.013
hsa04110	Cell cycle	hsa:11200	CHEK2	30.421
hsa04110	Cell cycle	hsa:4998	ORC1L	30.421
hsa04110	Cell cycle	hsa:7534	YWHAZ	31.13	hsa-miR-320b, hsa-miR-155, hsa-miR-30c, hsa-miR-30a, hsa-miR-30b, hsa-miR-30e, hsa-miR-320c, hsa-miR-30d, hsa-miR-320a, hsa-miR-320d
hsa04110	Cell cycle	hsa:1111	CHEK1	31.941	hsa-miR-15b, hsa-miR-16, hsa-miR-15a, hsa-miR-103, hsa-miR-107
hsa04110	Cell cycle	hsa:6500	SKP1	32.721	hsa-miR-148b, hsa-miR-130b, hsa-miR-130a, hsa-miR-301a, hsa-miR-301b
hsa04110	Cell cycle	hsa:7029	TFDP2	33.488	hsa-miR-25, hsa-miR-335
hsa04110	Cell cycle	hsa:472	ATM	33.826	hsa-miR-18a, hsa-miR-18b
hsa04110	Cell cycle	hsa:8881	CDC16	34.021
hsa04110	Cell cycle	hsa:1017	CDK2	35.262	hsa-miR-18a, hsa-miR-18b
hsa04110	Cell cycle	hsa:2810	SFN	35.336
hsa04110	Cell cycle	hsa:9134	CCNE2	36.768	hsa-miR-30b, hsa-miR-30d, hsa-miR-30a, hsa-miR-30c, hsa-miR-9, hsa-miR-30e, hsa-miR-25
hsa04110	Cell cycle	hsa:51343	FZR1	37.239
hsa04110	Cell cycle	hsa:890	CCNA2	38.939
hsa04110	Cell cycle	hsa:10274	STAG1	39.444	hsa-miR-27b, hsa-miR-27a, hsa-miR-23a
hsa04110	Cell cycle	hsa:2033	EP300	39.554	hsa-miR-186, hsa-miR-342-3p, hsa-miR-142-5p, hsa-miR-148b
hsa04110	Cell cycle	hsa:4174	MCM5	40.344
hsa04110	Cell cycle	hsa:23595	ORC3L	44.646
hsa04110	Cell cycle	hsa:4616	GADD45B	48.742
hsa04110	Cell cycle	hsa:9700	ESPL1	49
hsa04110	Cell cycle	hsa:990	CDC6	50.538
hsa04110	Cell cycle	hsa:4087	SMAD2	50.663	hsa-miR-30e, hsa-miR-30b, hsa-let-7f, hsa-miR-18a, hsa-miR-27a, hsa-miR-30a, hsa-miR-30d, hsa-miR-148b, hsa-miR-155, hsa-miR-30c, hsa-miR-18b, hsa-let-7i, hsa-miR-27b, hsa-let-7d, hsa-let-7a, hsa-let-7g, hsa-miR-93
hsa04110	Cell cycle	hsa:1869	E2F1	52.78	hsa-miR-106a, hsa-miR-17, hsa-miR-93, hsa-miR-20a, hsa-miR-20b, hsa-miR-106b
hsa04110	Cell cycle	hsa:1031	CDKN2C	56.162
hsa04110	Cell cycle	hsa:10393	ANAPC10	58.243
hsa04110	Cell cycle	hsa:1874	E2F4	59.313
hsa04110	Cell cycle	hsa:896	CCND3	64.742	hsa-miR-15a, hsa-miR-15b
hsa04110	Cell cycle	hsa:994	CDC25B	65.256	hsa-miR-148b
hsa04110	Cell cycle	hsa:9126	SMC3	66.041
hsa04110	Cell cycle	hsa:25	ABL1	66.342	hsa-miR-30c, hsa-miR-30b, hsa-miR-30a, hsa-miR-30e, hsa-miR-30d
hsa04110	Cell cycle	hsa:1647	GADD45A	66.732	hsa-miR-148b, hsa-miR-130b, hsa-miR-130a
hsa04110	Cell cycle	hsa:8454	CUL1	68.048
hsa04110	Cell cycle	hsa:5925	RB1	71.08	hsa-miR-106b, hsa-let-7f, hsa-let-7e, hsa-miR-20a, hsa-miR-26a, hsa-miR-106a, hsa-miR-93, hsa-let-7c, hsa-let-7g, hsa-let-7i, hsa-miR-20b, hsa-miR-26b, hsa-miR-17, hsa-let-7a
hsa04110	Cell cycle	hsa:996	CDC27	71.627	hsa-miR-92a, hsa-miR-92b, hsa-miR-181b, hsa-miR-181d, hsa-miR-181a, hsa-miR-25
hsa04110	Cell cycle	hsa:4173	MCM4	72.852
hsa04110	Cell cycle	hsa:10735	STAG2	74.797	hsa-miR-320c, hsa-miR-21, hsa-miR-320b, hsa-miR-29c, hsa-miR-320d, hsa-miR-30a, hsa-miR-29b, hsa-miR-30c, hsa-miR-30e, hsa-miR-30d, hsa-miR-29a, hsa-miR-320a, hsa-miR-30b, hsa-miR-186
hsa04110	Cell cycle	hsa:993	CDC25A	75.336	hsa-miR-15a, hsa-miR-16, hsa-miR-15b, hsa-miR-196b, hsa-let-7f, hsa-miR-21, hsa-let-7e, hsa-let-7a, hsa-let-7i, hsa-let-7g, hsa-let-7d, hsa-let-7c, hsa-miR-103, hsa-miR-107
hsa04110	Cell cycle	hsa:64682	ANAPC1	76.598
hsa04110	Cell cycle	hsa:7272	TTK	76.954
hsa04110	Cell cycle	hsa:8317	CDC7	77.194	hsa-miR-30c
hsa04110	Cell cycle	hsa:5591	PRKDC	89.733
hsa04110	Cell cycle	hsa:5001	ORC5L	90.815	hsa-miR-27b, hsa-miR-27a, hsa-miR-186
hsa04110	Cell cycle	hsa:5934	RBL2	94.317	hsa-miR-20a, hsa-miR-93, hsa-miR-106b, hsa-miR-20b, hsa-miR-23a, hsa-miR-17, hsa-miR-106a, hsa-miR-25, hsa-miR-92a, hsa-miR-92b, hsa-miR-23b
hsa04110	Cell cycle	hsa:5000	ORC4L	96.981
hsa04110	Cell cycle	hsa:545	ATR	97.568
hsa04110	Cell cycle	hsa:898	CCNE1	98.339	hsa-miR-16, hsa-miR-15a, hsa-miR-15b, hsa-miR-103, hsa-miR-107, hsa-miR-26b, hsa-miR-26a
hsa04110	Cell cycle	hsa:1871	E2F3	100.505	hsa-miR-320b, hsa-miR-92b, hsa-miR-25, hsa-miR-148b, hsa-miR-194, hsa-miR-16, hsa-miR-30d, hsa-miR-30a, hsa-miR-30c, hsa-miR-320a, hsa-miR-20b, hsa-miR-93, hsa-miR-106a, hsa-miR-320c, hsa-miR-17, hsa-miR-125a-5p, hsa-miR-92a, hsa-miR-15b, hsa-miR-30b, hsa-miR-320d, hsa-miR-20a, hsa-miR-15a, hsa-miR-106b, hsa-miR-199b-5p, hsa-miR-30e
hsa04110	Cell cycle	hsa:1022	CDK7	100.678	hsa-miR-199b-5p
hsa04110	Cell cycle	hsa:699	BUB1	101.057
hsa04110	Cell cycle	hsa:10926	DBF4	102.015	hsa-miR-30e, hsa-miR-30b, hsa-miR-30a, hsa-miR-30d, hsa-miR-30c
hsa04110	Cell cycle	hsa:8697	CDC23	106.072
hsa04110	Cell cycle	hsa:7533	YWHAH	123.722	hsa-miR-103, hsa-miR-15b, hsa-miR-15a, hsa-miR-16, hsa-miR-107
hsa04110	Cell cycle	hsa:991	CDC20	135.061
hsa04110	Cell cycle	hsa:701	BUB1B	139.325
hsa04110	Cell cycle	hsa:23594	ORC6L	150.252
hsa04110	Cell cycle	hsa:7531	YWHAE	152.854	hsa-miR-26a, hsa-miR-26b, hsa-miR-320d, hsa-miR-155, hsa-miR-186, hsa-miR-29b, hsa-miR-29c, hsa-miR-320b, hsa-miR-320c, hsa-miR-320a, hsa-miR-29a
hsa04110	Cell cycle	hsa:902	CCNH	159.469	hsa-miR-23a, hsa-miR-23b
hsa04110	Cell cycle	hsa:7465	WEE1	161.956	hsa-miR-20a, hsa-miR-16, hsa-miR-15b, hsa-miR-17, hsa-miR-93, hsa-miR-155, hsa-miR-106b, hsa-miR-106a, hsa-miR-221, hsa-miR-20b, hsa-miR-15a, hsa-miR-107, hsa-miR-130a, hsa-miR-27b, hsa-miR-27a, hsa-miR-130b, hsa-miR-103, hsa-miR-19a, hsa-miR-19b
hsa04110	Cell cycle	hsa:6502	SKP2	171.227
hsa04110	Cell cycle	hsa:891	CCNB1	173.977
hsa04110	Cell cycle	hsa:9184	BUB3	182.263
hsa04110	Cell cycle	hsa:4172	MCM3	190.88
hsa04110	Cell cycle	hsa:4171	MCM2	219.568
hsa04110	Cell cycle	hsa:9978	RBX1	240.219
hsa04110	Cell cycle	hsa:4176	MCM7	246.071
hsa04110	Cell cycle	hsa:7027	TFDP1	270.004	hsa-miR-30b, hsa-miR-30c, hsa-miR-374b, hsa-miR-30e, hsa-miR-30d, hsa-miR-30a
hsa04110	Cell cycle	hsa:4085	MAD2L1	283.158
hsa04110	Cell cycle	hsa:25847	ANAPC13	285.408
hsa04110	Cell cycle	hsa:1019	CDK4	289.052
hsa04110	Cell cycle	hsa:5885	RAD21	317.22	hsa-miR-320b, hsa-miR-181d, hsa-miR-92a, hsa-miR-320c, hsa-miR-92b, hsa-miR-25, hsa-miR-181b, hsa-miR-320d, hsa-miR-181a, hsa-miR-320a
hsa04110	Cell cycle	hsa:1027	CDKN1B	328.96	hsa-miR-24, hsa-miR-222, hsa-miR-196b, hsa-miR-221
hsa04110	Cell cycle	hsa:8243	SMC1A	334.288	hsa-let-7f, hsa-let-7i, hsa-let-7e, hsa-let-7a, hsa-let-7g, hsa-let-7d, hsa-let-7c, hsa-miR-9
hsa04110	Cell cycle	hsa:3065	HDAC1	343.853
hsa04110	Cell cycle	hsa:9133	CCNB2	350.391
hsa04110	Cell cycle	hsa:7529	YWHAB	354.125	hsa-miR-181a, hsa-miR-181d, hsa-miR-27a, hsa-miR-181b, hsa-miR-148b, hsa-miR-27b
hsa04110	Cell cycle	hsa:894	CCND2	455.036	hsa-miR-29b, hsa-miR-15b, hsa-let-7e, hsa-miR-29c, hsa-let-7i, hsa-miR-106b, hsa-let-7c, hsa-miR-16, hsa-let-7a, hsa-miR-93, hsa-miR-19a, hsa-miR-15a, hsa-let-7f, hsa-miR-26a, hsa-let-7g, hsa-miR-17, hsa-miR-29a, hsa-miR-20a, hsa-miR-18a, hsa-miR-106a, hsa-miR-186, hsa-miR-18b, hsa-miR-19b, hsa-miR-20b, hsa-miR-26b
hsa04110	Cell cycle	hsa:9232	PTTG1	494.606
hsa04110	Cell cycle	hsa:4175	MCM6	513.594
hsa04110	Cell cycle	hsa:3066	HDAC2	533.572
hsa04110	Cell cycle	hsa:10971	YWHAQ	686.46	hsa-miR-15b, hsa-miR-320d, hsa-miR-320b, hsa-miR-320c, hsa-miR-15a, hsa-miR-16, hsa-miR-320a, hsa-miR-106b
hsa04110	Cell cycle	hsa:5111	PCNA	690.459
hsa04110	Cell cycle	hsa:4609	MYC	883.338
hsa04114	Oocyte meiosis	hsa:7534	YWHAZ	31.13	hsa-miR-320b, hsa-miR-155, hsa-miR-30c, hsa-miR-30a, hsa-miR-30b, hsa-miR-30e, hsa-miR-320c, hsa-miR-30d, hsa-miR-320a, hsa-miR-320d
hsa04114	Oocyte meiosis	hsa:5518	PPP2R1A	32.657	hsa-miR-15b, hsa-miR-15a, hsa-miR-16
hsa04114	Oocyte meiosis	hsa:6500	SKP1	32.721	hsa-miR-148b, hsa-miR-130b, hsa-miR-130a, hsa-miR-301a, hsa-miR-301b
hsa04114	Oocyte meiosis	hsa:5527	PPP2R5C	33.986	hsa-miR-15b, hsa-miR-107, hsa-miR-103, hsa-miR-15a, hsa-miR-125a-5p, hsa-miR-16, hsa-miR-186
hsa04114	Oocyte meiosis	hsa:8881	CDC16	34.021
hsa04114	Oocyte meiosis	hsa:1017	CDK2	35.262	hsa-miR-18a, hsa-miR-18b
hsa04114	Oocyte meiosis	hsa:9134	CCNE2	36.768	hsa-miR-30b, hsa-miR-30d, hsa-miR-30a, hsa-miR-30c, hsa-miR-9, hsa-miR-30e, hsa-miR-25
hsa04114	Oocyte meiosis	hsa:3708	ITPR1	39.963	hsa-miR-92a, hsa-miR-130b, hsa-miR-26a, hsa-miR-301a, hsa-miR-26b, hsa-miR-25, hsa-miR-130a, hsa-miR-301b, hsa-miR-92b, hsa-miR-15b, hsa-miR-19b, hsa-miR-19a, hsa-miR-103, hsa-miR-15a, hsa-miR-107, hsa-miR-16
hsa04114	Oocyte meiosis	hsa:5525	PPP2R5A	42.832
hsa04114	Oocyte meiosis	hsa:801	CALM1	46.004	hsa-miR-181d, hsa-let-7a, hsa-let-7i, hsa-miR-181b, hsa-let-7f, hsa-miR-19a, hsa-let-7c, hsa-miR-196b, hsa-miR-19b, hsa-miR-181a
hsa04114	Oocyte meiosis	hsa:9700	ESPL1	49
hsa04114	Oocyte meiosis	hsa:5604	MAP2K1	50.158	hsa-miR-16, hsa-miR-15a, hsa-miR-15b, hsa-miR-181a, hsa-miR-181b, hsa-miR-107, hsa-miR-103
hsa04114	Oocyte meiosis	hsa:3480	IGF1R	52.578	hsa-let-7d, hsa-let-7a, hsa-miR-223, hsa-miR-320c, hsa-let-7g, hsa-miR-194, hsa-let-7c, hsa-miR-30a, hsa-miR-99b, hsa-let-7i, hsa-let-7e, hsa-miR-30d, hsa-miR-30e, hsa-miR-186, hsa-let-7f, hsa-miR-30c, hsa-miR-30b, hsa-miR-320d, hsa-miR-320a, hsa-miR-99a, hsa-miR-422a, hsa-miR-320b, hsa-miR-378
hsa04114	Oocyte meiosis	hsa:5500	PPP1CB	53.066	hsa-miR-181d, hsa-miR-186, hsa-miR-181b, hsa-miR-181a, hsa-miR-23b, hsa-miR-148b, hsa-miR-23a, hsa-miR-142-5p
hsa04114	Oocyte meiosis	hsa:5605	MAP2K2	54.17
hsa04114	Oocyte meiosis	hsa:10393	ANAPC10	58.243
hsa04114	Oocyte meiosis	hsa:5529	PPP2R5E	62.192	hsa-miR-23a, hsa-miR-19a, hsa-miR-181a, hsa-miR-23b, hsa-miR-181b, hsa-miR-19b, hsa-miR-181d
hsa04114	Oocyte meiosis	hsa:5519	PPP2R1B	64.511	hsa-miR-16, hsa-miR-15b, hsa-miR-15a, hsa-miR-125a-5p, hsa-miR-30b
hsa04114	Oocyte meiosis	hsa:9126	SMC3	66.041
hsa04114	Oocyte meiosis	hsa:26271	FBXO5	67.144
hsa04114	Oocyte meiosis	hsa:23291	FBXW11	67.534	hsa-miR-20b, hsa-miR-17, hsa-miR-106b, hsa-miR-106a, hsa-miR-20a, hsa-miR-93, hsa-miR-19b, hsa-miR-130b, hsa-miR-19a
hsa04114	Oocyte meiosis	hsa:8454	CUL1	68.048
hsa04114	Oocyte meiosis	hsa:5530	PPP3CA	70.62	hsa-miR-30e, hsa-miR-30b, hsa-miR-30c, hsa-miR-30a, hsa-miR-30d, hsa-miR-99a, hsa-miR-99b, hsa-miR-142-3p, hsa-miR-21, hsa-miR-20a, hsa-let-7f, hsa-miR-106b, hsa-let-7g, hsa-miR-93, hsa-let-7i, hsa-let-7e, hsa-miR-20b, hsa-let-7a
hsa04114	Oocyte meiosis	hsa:996	CDC27	71.627	hsa-miR-92a, hsa-miR-92b, hsa-miR-181b, hsa-miR-181d, hsa-miR-181a, hsa-miR-25
hsa04114	Oocyte meiosis	hsa:64682	ANAPC1	76.598
hsa04114	Oocyte meiosis	hsa:11261	CHP	83.492
hsa04114	Oocyte meiosis	hsa:818	CAMK2G	97.098	hsa-miR-181b, hsa-miR-29c, hsa-miR-181a, hsa-miR-181d, hsa-miR-29a, hsa-miR-29b, hsa-miR-194
hsa04114	Oocyte meiosis	hsa:898	CCNE1	98.339	hsa-miR-16, hsa-miR-15a, hsa-miR-15b, hsa-miR-103, hsa-miR-107, hsa-miR-26b, hsa-miR-26a
hsa04114	Oocyte meiosis	hsa:699	BUB1	101.057
hsa04114	Oocyte meiosis	hsa:9748	SLK	101.465
hsa04114	Oocyte meiosis	hsa:8697	CDC23	106.072
hsa04114	Oocyte meiosis	hsa:7533	YWHAH	123.722	hsa-miR-103, hsa-miR-15b, hsa-miR-15a, hsa-miR-16, hsa-miR-107
hsa04114	Oocyte meiosis	hsa:6790	AURKA	126.941
hsa04114	Oocyte meiosis	hsa:991	CDC20	135.061
hsa04114	Oocyte meiosis	hsa:5516	PPP2CB	141.632
hsa04114	Oocyte meiosis	hsa:7531	YWHAE	152.854	hsa-miR-26a, hsa-miR-26b, hsa-miR-320d, hsa-miR-155, hsa-miR-186, hsa-miR-29b, hsa-miR-29c, hsa-miR-320b, hsa-miR-320c, hsa-miR-320a, hsa-miR-29a
hsa04114	Oocyte meiosis	hsa:891	CCNB1	173.977
hsa04114	Oocyte meiosis	hsa:5499	PPP1CA	205.955	hsa-miR-125a-5p
hsa04114	Oocyte meiosis	hsa:5532	PPP3CB	235.61	hsa-miR-26b, hsa-miR-30d, hsa-miR-30c, hsa-miR-30b, hsa-miR-26a, hsa-miR-103, hsa-miR-15a, hsa-miR-16, hsa-miR-15b, hsa-miR-107
hsa04114	Oocyte meiosis	hsa:9978	RBX1	240.219
hsa04114	Oocyte meiosis	hsa:5515	PPP2CA	263.197	hsa-miR-106b, hsa-miR-20a, hsa-miR-29b, hsa-miR-29c, hsa-miR-29a
hsa04114	Oocyte meiosis	hsa:4085	MAD2L1	283.158
hsa04114	Oocyte meiosis	hsa:25847	ANAPC13	285.408
hsa04114	Oocyte meiosis	hsa:8243	SMC1A	334.288	hsa-let-7f, hsa-let-7i, hsa-let-7e, hsa-let-7a, hsa-let-7g, hsa-let-7d, hsa-let-7c, hsa-miR-9
hsa04114	Oocyte meiosis	hsa:9133	CCNB2	350.391
hsa04114	Oocyte meiosis	hsa:7529	YWHAB	354.125	hsa-miR-181a, hsa-miR-181d, hsa-miR-27a, hsa-miR-181b, hsa-miR-148b, hsa-miR-27b
hsa04114	Oocyte meiosis	hsa:5567	PRKACB	360.875	hsa-miR-106b, hsa-miR-130b, hsa-miR-19b, hsa-miR-106a, hsa-miR-17, hsa-miR-223, hsa-miR-301a, hsa-miR-19a, hsa-miR-130a, hsa-miR-20b, hsa-miR-301b, hsa-miR-20a, hsa-miR-93, hsa-miR-18a, hsa-miR-18b
hsa04114	Oocyte meiosis	hsa:9232	PTTG1	494.606
hsa04114	Oocyte meiosis	hsa:10971	YWHAQ	686.46	hsa-miR-15b, hsa-miR-320d, hsa-miR-320b, hsa-miR-320c, hsa-miR-15a, hsa-miR-16, hsa-miR-320a, hsa-miR-106b
hsa04114	Oocyte meiosis	hsa:5501	PPP1CC	715.65	hsa-miR-27a, hsa-miR-27b, hsa-miR-186
hsa04115	p53 signaling pathway	hsa:11200	CHEK2	30.421
hsa04115	p53 signaling pathway	hsa:51512	GTSE1	30.5
hsa04115	p53 signaling pathway	hsa:5366	PMAIP1	30.998	hsa-miR-23a, hsa-miR-23b, hsa-miR-142-3p
hsa04115	p53 signaling pathway	hsa:317	APAF1	31.27	hsa-miR-221, hsa-miR-27b, hsa-miR-23a, hsa-miR-23b, hsa-miR-27a, hsa-miR-222
hsa04115	p53 signaling pathway	hsa:841	CASP8	31.641
hsa04115	p53 signaling pathway	hsa:1111	CHEK1	31.941	hsa-miR-15b, hsa-miR-16, hsa-miR-15a, hsa-miR-103, hsa-miR-107
hsa04115	p53 signaling pathway	hsa:472	ATM	33.826	hsa-miR-18a, hsa-miR-18b
hsa04115	p53 signaling pathway	hsa:1017	CDK2	35.262	hsa-miR-18a, hsa-miR-18b
hsa04115	p53 signaling pathway	hsa:2810	SFN	35.336
hsa04115	p53 signaling pathway	hsa:9134	CCNE2	36.768	hsa-miR-30b, hsa-miR-30d, hsa-miR-30a, hsa-miR-30c, hsa-miR-9, hsa-miR-30e, hsa-miR-25
hsa04115	p53 signaling pathway	hsa:25898	RCHY1	41.643	hsa-miR-23b, hsa-miR-23a, hsa-miR-361-5p
hsa04115	p53 signaling pathway	hsa:4616	GADD45B	48.742
hsa04115	p53 signaling pathway	hsa:637	BID	58.053
hsa04115	p53 signaling pathway	hsa:896	CCND3	64.742	hsa-miR-15a, hsa-miR-15b
hsa04115	p53 signaling pathway	hsa:1647	GADD45A	66.732	hsa-miR-148b, hsa-miR-130b, hsa-miR-130a
hsa04115	p53 signaling pathway	hsa:8493	PPM1D	68.803	hsa-miR-16, hsa-miR-15a, hsa-miR-15b, hsa-miR-29b, hsa-miR-29a, hsa-miR-29c
hsa04115	p53 signaling pathway	hsa:5728	PTEN	71.027
hsa04115	p53 signaling pathway	hsa:836	CASP3	72.866	hsa-miR-30c, hsa-let-7e, hsa-let-7d, hsa-miR-30b, hsa-let-7a, hsa-let-7i, hsa-let-7c, hsa-let-7f, hsa-miR-30d, hsa-let-7g
hsa04115	p53 signaling pathway	hsa:901	CCNG2	82.577	hsa-miR-17, hsa-miR-106a, hsa-miR-106b, hsa-miR-20b, hsa-miR-20a, hsa-miR-93, hsa-miR-142-5p
hsa04115	p53 signaling pathway	hsa:545	ATR	97.568
hsa04115	p53 signaling pathway	hsa:898	CCNE1	98.339	hsa-miR-16, hsa-miR-15a, hsa-miR-15b, hsa-miR-103, hsa-miR-107, hsa-miR-26b, hsa-miR-26a
hsa04115	p53 signaling pathway	hsa:9538	EI24	101.859
hsa04115	p53 signaling pathway	hsa:6477	SIAH1	102.084	hsa-miR-16, hsa-miR-15a, hsa-miR-15b
hsa04115	p53 signaling pathway	hsa:891	CCNB1	173.977
hsa04115	p53 signaling pathway	hsa:1019	CDK4	289.052
hsa04115	p53 signaling pathway	hsa:6241	RRM2	345.988
hsa04115	p53 signaling pathway	hsa:9133	CCNB2	350.391
hsa04115	p53 signaling pathway	hsa:894	CCND2	455.036	hsa-miR-29b, hsa-miR-15b, hsa-let-7e, hsa-miR-29c, hsa-let-7i, hsa-miR-106b, hsa-let-7c, hsa-miR-16, hsa-let-7a, hsa-miR-93, hsa-miR-19a, hsa-miR-15a, hsa-let-7f, hsa-miR-26a, hsa-let-7g, hsa-miR-17, hsa-miR-29a, hsa-miR-20a, hsa-miR-18a, hsa-miR-106a, hsa-miR-186, hsa-miR-18b, hsa-miR-19b, hsa-miR-20b, hsa-miR-26b
hsa04115	p53 signaling pathway	hsa:900	CCNG1	931.594	hsa-miR-9, hsa-miR-23a, hsa-miR-27a, hsa-miR-27b, hsa-miR-23b
hsa04115	p53 signaling pathway	hsa:54205	CYCS	1063.88	hsa-miR-29b, hsa-miR-29a, hsa-miR-29c
hsa04120	Ubiquitin mediated proteolysis	hsa:6921	TCEB1	30.628
hsa04120	Ubiquitin mediated proteolysis	hsa:89910	UBE3B	31.941
hsa04120	Ubiquitin mediated proteolysis	hsa:6500	SKP1	32.721	hsa-miR-148b, hsa-miR-130b, hsa-miR-130a, hsa-miR-301a, hsa-miR-301b
hsa04120	Ubiquitin mediated proteolysis	hsa:8924	HERC2	32.971	hsa-miR-92b, hsa-miR-92a, hsa-miR-374b, hsa-miR-103, hsa-miR-25, hsa-miR-107, hsa-miR-30c, hsa-miR-30b, hsa-miR-30d
hsa04120	Ubiquitin mediated proteolysis	hsa:3093	UBE2K	33.766	hsa-miR-29a, hsa-miR-361-5p, hsa-miR-29b, hsa-miR-29c
hsa04120	Ubiquitin mediated proteolysis	hsa:8881	CDC16	34.021
hsa04120	Ubiquitin mediated proteolysis	hsa:22954	TRIM32	35.094
hsa04120	Ubiquitin mediated proteolysis	hsa:64750	SMURF2	35.855	hsa-miR-15a, hsa-miR-15b, hsa-miR-16
hsa04120	Ubiquitin mediated proteolysis	hsa:997	CDC34	36.979	hsa-let-7a, hsa-let-7i, hsa-let-7e, hsa-let-7f, hsa-let-7c, hsa-let-7g
hsa04120	Ubiquitin mediated proteolysis	hsa:51343	FZR1	37.239
hsa04120	Ubiquitin mediated proteolysis	hsa:7326	UBE2G1	38.033	hsa-miR-335, hsa-miR-18a, hsa-miR-18b, hsa-miR-26b, hsa-miR-26a
hsa04120	Ubiquitin mediated proteolysis	hsa:7321	UBE2D1	39.984	hsa-miR-23b, hsa-miR-26a, hsa-miR-130b, hsa-miR-27a, hsa-miR-148b, hsa-miR-301b, hsa-miR-27b, hsa-miR-301a, hsa-miR-23a, hsa-miR-130a, hsa-miR-26b, hsa-miR-142-5p
hsa04120	Ubiquitin mediated proteolysis	hsa:25898	RCHY1	41.643	hsa-miR-23b, hsa-miR-23a, hsa-miR-361-5p
hsa04120	Ubiquitin mediated proteolysis	hsa:8925	HERC1	41.969
hsa04120	Ubiquitin mediated proteolysis	hsa:9817	KEAP1	42.726
hsa04120	Ubiquitin mediated proteolysis	hsa:51465	UBE2J1	43.644	hsa-miR-30b, hsa-miR-181a, hsa-miR-181d, hsa-miR-106b, hsa-miR-17, hsa-miR-30d, hsa-miR-20a, hsa-miR-107, hsa-miR-16, hsa-miR-26a, hsa-miR-221, hsa-miR-15a, hsa-miR-26b, hsa-miR-106a, hsa-miR-93, hsa-miR-30a, hsa-miR-20b, hsa-miR-103, hsa-miR-30e, hsa-miR-222, hsa-miR-30c, hsa-miR-125a-5p, hsa-miR-15b, hsa-miR-181b
hsa04120	Ubiquitin mediated proteolysis	hsa:10277	UBE4B	45.544	hsa-miR-9, hsa-miR-16, hsa-miR-15a, hsa-miR-26a, hsa-miR-15b, hsa-miR-26b
hsa04120	Ubiquitin mediated proteolysis	hsa:8451	CUL4A	48.632	hsa-miR-9, hsa-miR-142-5p
hsa04120	Ubiquitin mediated proteolysis	hsa:672	BRCA1	50.858
hsa04120	Ubiquitin mediated proteolysis	hsa:7320	UBE2B	50.904	hsa-miR-181a, hsa-miR-181d, hsa-miR-186, hsa-miR-181b, hsa-miR-93
hsa04120	Ubiquitin mediated proteolysis	hsa:55958	KLHL9	53.027	hsa-miR-29b, hsa-miR-29a, hsa-miR-29c
hsa04120	Ubiquitin mediated proteolysis	hsa:23295	MGRN1	56.456
hsa04120	Ubiquitin mediated proteolysis	hsa:8450	CUL4B	56.926	hsa-miR-194
hsa04120	Ubiquitin mediated proteolysis	hsa:10393	ANAPC10	58.243
hsa04120	Ubiquitin mediated proteolysis	hsa:10273	STUB1	59.921
hsa04120	Ubiquitin mediated proteolysis	hsa:8554	PIAS1	61.894	hsa-miR-15b, hsa-miR-16, hsa-miR-15a
hsa04120	Ubiquitin mediated proteolysis	hsa:7332	UBE2L3	64.326	hsa-miR-342-3p
hsa04120	Ubiquitin mediated proteolysis	hsa:23291	FBXW11	67.534	hsa-miR-20b, hsa-miR-17, hsa-miR-106b, hsa-miR-106a, hsa-miR-20a, hsa-miR-93, hsa-miR-19b, hsa-miR-130b, hsa-miR-19a
hsa04120	Ubiquitin mediated proteolysis	hsa:51366	UBR5	67.839	hsa-miR-9, hsa-miR-27b, hsa-miR-27a, hsa-miR-361-5p, hsa-miR-93, hsa-miR-20b, hsa-miR-106b, hsa-miR-20a
hsa04120	Ubiquitin mediated proteolysis	hsa:8454	CUL1	68.048
hsa04120	Ubiquitin mediated proteolysis	hsa:7334	UBE2N	68.418	hsa-miR-27b, hsa-miR-27a
hsa04120	Ubiquitin mediated proteolysis	hsa:9040	UBE2M	70.321
hsa04120	Ubiquitin mediated proteolysis	hsa:4591	TRIM37	70.657	hsa-miR-93, hsa-miR-20b, hsa-miR-106b, hsa-miR-301b, hsa-miR-130a, hsa-miR-19b, hsa-miR-19a, hsa-miR-29b, hsa-miR-17, hsa-miR-130b, hsa-miR-29a, hsa-miR-301a, hsa-miR-106a, hsa-miR-20a, hsa-miR-29c
hsa04120	Ubiquitin mediated proteolysis	hsa:9320	TRIP12	70.657	hsa-miR-194
hsa04120	Ubiquitin mediated proteolysis	hsa:996	CDC27	71.627	hsa-miR-92a, hsa-miR-92b, hsa-miR-181b, hsa-miR-181d, hsa-miR-181a, hsa-miR-25
hsa04120	Ubiquitin mediated proteolysis	hsa:8453	CUL2	71.996	hsa-miR-15b, hsa-miR-16, hsa-miR-30d, hsa-miR-30b, hsa-miR-30c, hsa-miR-30e, hsa-miR-15a, hsa-miR-30a, hsa-miR-142-5p
hsa04120	Ubiquitin mediated proteolysis	hsa:63893	UBE2O	75.883	hsa-miR-30c, hsa-miR-30d, hsa-miR-23a, hsa-miR-30b, hsa-miR-23b
hsa04120	Ubiquitin mediated proteolysis	hsa:64682	ANAPC1	76.598
hsa04120	Ubiquitin mediated proteolysis	hsa:8452	CUL3	76.971	hsa-miR-93, hsa-miR-130b, hsa-miR-181a, hsa-miR-106a, hsa-miR-181b, hsa-miR-17, hsa-miR-20b, hsa-miR-301a, hsa-miR-301b, hsa-miR-181d, hsa-miR-23b, hsa-miR-130a, hsa-miR-23a, hsa-miR-20a, hsa-miR-106b
hsa04120	Ubiquitin mediated proteolysis	hsa:7337	UBE3A	82.907	hsa-miR-26a, hsa-miR-26b, hsa-miR-186
hsa04120	Ubiquitin mediated proteolysis	hsa:9690	UBE3C	83.322	hsa-miR-181d, hsa-miR-181a, hsa-miR-181b
hsa04120	Ubiquitin mediated proteolysis	hsa:65264	UBE2Z	86.296	hsa-miR-25, hsa-miR-92b, hsa-miR-92a, hsa-miR-18a, hsa-miR-9, hsa-miR-18b
hsa04120	Ubiquitin mediated proteolysis	hsa:27339	PRPF19	93.044	hsa-miR-27a, hsa-miR-27b
hsa04120	Ubiquitin mediated proteolysis	hsa:7317	UBA1	96.522
hsa04120	Ubiquitin mediated proteolysis	hsa:6477	SIAH1	102.084	hsa-miR-16, hsa-miR-15a, hsa-miR-15b
hsa04120	Ubiquitin mediated proteolysis	hsa:10075	HUWE1	102.555
hsa04120	Ubiquitin mediated proteolysis	hsa:9039	UBA3	104.664
hsa04120	Ubiquitin mediated proteolysis	hsa:8697	CDC23	106.072
hsa04120	Ubiquitin mediated proteolysis	hsa:7329	UBE2I	109.64	hsa-miR-30e, hsa-miR-30d, hsa-miR-30b, hsa-miR-30a, hsa-miR-30c
hsa04120	Ubiquitin mediated proteolysis	hsa:329	BIRC2	110.864
hsa04120	Ubiquitin mediated proteolysis	hsa:7322	UBE2D2	114.694	hsa-miR-301a, hsa-miR-130b, hsa-miR-30a, hsa-miR-130a, hsa-miR-30b, hsa-miR-30d, hsa-miR-301b, hsa-miR-30c, hsa-miR-30e, hsa-miR-19b, hsa-miR-19a
hsa04120	Ubiquitin mediated proteolysis	hsa:7319	UBE2A	117.179	hsa-miR-19a, hsa-miR-19b
hsa04120	Ubiquitin mediated proteolysis	hsa:9354	UBE4A	118.007	hsa-miR-15b, hsa-miR-27b, hsa-miR-16, hsa-miR-107, hsa-miR-27a, hsa-miR-15a, hsa-miR-103, hsa-miR-142-5p
hsa04120	Ubiquitin mediated proteolysis	hsa:55585	UBE2Q1	126.014	hsa-miR-15b, hsa-miR-16, hsa-miR-15a, hsa-miR-9, hsa-miR-103, hsa-miR-107, hsa-miR-27b, hsa-miR-27a
hsa04120	Ubiquitin mediated proteolysis	hsa:991	CDC20	135.061
hsa04120	Ubiquitin mediated proteolysis	hsa:8065	CUL5	164.506	hsa-miR-181a, hsa-miR-19b, hsa-miR-181b, hsa-miR-19a, hsa-miR-148b, hsa-miR-181d, hsa-miR-130a, hsa-miR-130b
hsa04120	Ubiquitin mediated proteolysis	hsa:55120	FANCL	170.428
hsa04120	Ubiquitin mediated proteolysis	hsa:389898	UBE2NL	170.716	hsa-miR-27b, hsa-miR-27a
hsa04120	Ubiquitin mediated proteolysis	hsa:6502	SKP2	171.227
hsa04120	Ubiquitin mediated proteolysis	hsa:27338	UBE2S	178.238
hsa04120	Ubiquitin mediated proteolysis	hsa:7327	UBE2G2	206.374
hsa04120	Ubiquitin mediated proteolysis	hsa:10055	SAE1	209.297
hsa04120	Ubiquitin mediated proteolysis	hsa:9978	RBX1	240.219
hsa04120	Ubiquitin mediated proteolysis	hsa:7323	UBE2D3	253.856	hsa-miR-320c, hsa-miR-320b, hsa-miR-30c, hsa-miR-30a, hsa-miR-23a, hsa-miR-30e, hsa-miR-320a, hsa-miR-23b, hsa-miR-320d, hsa-miR-21, hsa-miR-30d, hsa-miR-30b
hsa04120	Ubiquitin mediated proteolysis	hsa:9616	RNF7	264.044	hsa-let-7a, hsa-let-7d, hsa-let-7g, hsa-let-7c, hsa-let-7i, hsa-let-7f, hsa-let-7e
hsa04120	Ubiquitin mediated proteolysis	hsa:10477	UBE2E3	274.167	hsa-miR-374b
hsa04120	Ubiquitin mediated proteolysis	hsa:25847	ANAPC13	285.408
hsa04120	Ubiquitin mediated proteolysis	hsa:11065	UBE2C	306.942
hsa04120	Ubiquitin mediated proteolysis	hsa:6923	TCEB2	379.237
hsa04120	Ubiquitin mediated proteolysis	hsa:10054	UBA2	473.425	hsa-miR-194
hsa04120	Ubiquitin mediated proteolysis	hsa:7324	UBE2E1	1013.5
hsa04130	SNARE interactions in vesicular transport	hsa:662	BNIP1	30.578
hsa04130	SNARE interactions in vesicular transport	hsa:8675	STX16	36.464	hsa-miR-27a, hsa-miR-29a, hsa-miR-29b, hsa-miR-29c, hsa-miR-27b, hsa-miR-194
hsa04130	SNARE interactions in vesicular transport	hsa:8417	STX7	39.676
hsa04130	SNARE interactions in vesicular transport	hsa:9554	SEC22B	42.233
hsa04130	SNARE interactions in vesicular transport	hsa:10228	STX6	50.924	hsa-miR-24, hsa-miR-106a, hsa-miR-17, hsa-miR-27b, hsa-miR-27a, hsa-miR-20a, hsa-miR-130b, hsa-miR-93, hsa-miR-30b, hsa-miR-106b, hsa-miR-30c, hsa-miR-301b, hsa-miR-30e, hsa-miR-301a, hsa-miR-130a, hsa-miR-30a, hsa-miR-20b, hsa-miR-30d
hsa04130	SNARE interactions in vesicular transport	hsa:8677	STX10	54.816
hsa04130	SNARE interactions in vesicular transport	hsa:6809	STX3	55.77	hsa-miR-148b, hsa-let-7c, hsa-let-7i, hsa-let-7e, hsa-let-7d, hsa-miR-146a, hsa-let-7g, hsa-let-7a, hsa-let-7f
hsa04130	SNARE interactions in vesicular transport	hsa:8674	VAMP4	55.834
hsa04130	SNARE interactions in vesicular transport	hsa:9527	GOSR1	59.492	hsa-miR-146a, hsa-miR-199b-5p, hsa-miR-106b, hsa-miR-186, hsa-miR-20a, hsa-miR-342-3p, hsa-miR-20b, hsa-miR-17, hsa-miR-106a, hsa-miR-93
hsa04130	SNARE interactions in vesicular transport	hsa:55850	USE1	68.697
hsa04130	SNARE interactions in vesicular transport	hsa:8773	SNAP23	81.838	hsa-let-7a, hsa-let-7g, hsa-let-7f, hsa-let-7e, hsa-let-7c, hsa-miR-9, hsa-let-7i
hsa04130	SNARE interactions in vesicular transport	hsa:10490	VTI1B	102.819
hsa04130	SNARE interactions in vesicular transport	hsa:9341	VAMP3	118.732	hsa-miR-142-3p, hsa-miR-30b, hsa-miR-30d, hsa-miR-19a, hsa-miR-30c, hsa-miR-30e, hsa-miR-9, hsa-miR-30a, hsa-miR-19b
hsa04130	SNARE interactions in vesicular transport	hsa:6845	VAMP7	209.402	hsa-miR-15b, hsa-miR-16, hsa-miR-15a
hsa04130	SNARE interactions in vesicular transport	hsa:8673	VAMP8	934.841	hsa-miR-15a, hsa-miR-15b, hsa-miR-103, hsa-miR-107, hsa-miR-16
hsa04140	Regulation of autophagy	hsa:23192	ATG4B	34.467
hsa04140	Regulation of autophagy	hsa:30849	PIK3R4	52.283
hsa04140	Regulation of autophagy	hsa:5289	PIK3C3	61.219
hsa04140	Regulation of autophagy	hsa:8678	BECN1	67.517	hsa-miR-30b, hsa-miR-30c, hsa-miR-30a, hsa-miR-30e, hsa-miR-30d, hsa-miR-142-5p
hsa04140	Regulation of autophagy	hsa:9474	ATG5	82.866	hsa-miR-30a, hsa-miR-30c, hsa-miR-30b, hsa-miR-30d, hsa-miR-30e, hsa-miR-181a, hsa-miR-181b
hsa04140	Regulation of autophagy	hsa:9140	ATG12	90.948
hsa04140	Regulation of autophagy	hsa:11345	GABARAPL2	165.177	hsa-miR-24
hsa04140	Regulation of autophagy	hsa:11337	GABARAP	187.136
hsa04140	Regulation of autophagy	hsa:64422	ATG3	208.521
hsa04141	Protein processing in endoplasmic reticulum	hsa:23471	TRAM1	30.421	hsa-miR-26a, hsa-miR-16, hsa-miR-9, hsa-miR-15a, hsa-miR-26b, hsa-miR-15b, hsa-let-7i, hsa-miR-142-5p
hsa04141	Protein processing in endoplasmic reticulum	hsa:55968	NSFL1C	30.917	hsa-miR-422a, hsa-miR-378
hsa04141	Protein processing in endoplasmic reticulum	hsa:23193	GANAB	31.093	hsa-miR-199b-5p
hsa04141	Protein processing in endoplasmic reticulum	hsa:51128	SAR1B	31.251	hsa-miR-106b, hsa-miR-17, hsa-miR-106a, hsa-miR-20a, hsa-miR-20b, hsa-miR-93
hsa04141	Protein processing in endoplasmic reticulum	hsa:267	AMFR	31.317	hsa-miR-29b
hsa04141	Protein processing in endoplasmic reticulum	hsa:4121	MAN1A1	32.321
hsa04141	Protein processing in endoplasmic reticulum	hsa:6500	SKP1	32.721	hsa-miR-148b, hsa-miR-130b, hsa-miR-130a, hsa-miR-301a, hsa-miR-301b
hsa04141	Protein processing in endoplasmic reticulum	hsa:10956	OS9	34.173
hsa04141	Protein processing in endoplasmic reticulum	hsa:25956	SEC31B	35.245
hsa04141	Protein processing in endoplasmic reticulum	hsa:4217	MAP3K5	35.632	hsa-miR-23b, hsa-miR-23a, hsa-miR-30a, hsa-miR-106a, hsa-miR-93, hsa-miR-20b, hsa-miR-30c, hsa-miR-30d, hsa-miR-106b, hsa-miR-30b, hsa-miR-17, hsa-miR-30e, hsa-miR-20a
hsa04141	Protein processing in endoplasmic reticulum	hsa:6745	SSR1	36.072	hsa-miR-15a, hsa-miR-148b, hsa-miR-24, hsa-miR-196b, hsa-miR-16, hsa-miR-342-3p, hsa-miR-15b
hsa04141	Protein processing in endoplasmic reticulum	hsa:10484	SEC23A	37.242	hsa-miR-30e, hsa-miR-30c, hsa-miR-30a, hsa-miR-30b, hsa-miR-30d, hsa-miR-23a, hsa-miR-23b
hsa04141	Protein processing in endoplasmic reticulum	hsa:7326	UBE2G1	38.033	hsa-miR-335, hsa-miR-18a, hsa-miR-18b, hsa-miR-26b, hsa-miR-26a
hsa04141	Protein processing in endoplasmic reticulum	hsa:2923	PDIA3	38.353	hsa-miR-148b
hsa04141	Protein processing in endoplasmic reticulum	hsa:79139	DERL1	38.947	hsa-miR-181b, hsa-miR-181a, hsa-miR-181d, hsa-miR-223
hsa04141	Protein processing in endoplasmic reticulum	hsa:10113	PREB	39.876
hsa04141	Protein processing in endoplasmic reticulum	hsa:7321	UBE2D1	39.984	hsa-miR-23b, hsa-miR-26a, hsa-miR-130b, hsa-miR-27a, hsa-miR-148b, hsa-miR-301b, hsa-miR-27b, hsa-miR-301a, hsa-miR-23a, hsa-miR-130a, hsa-miR-26b, hsa-miR-142-5p
hsa04141	Protein processing in endoplasmic reticulum	hsa:9601	PDIA4	40.1
hsa04141	Protein processing in endoplasmic reticulum	hsa:11253	MAN1B1	41.168	hsa-miR-30b, hsa-miR-30c, hsa-miR-30d, hsa-miR-125a-5p, hsa-miR-30e, hsa-miR-30a
hsa04141	Protein processing in endoplasmic reticulum	hsa:22926	ATF6	42.065
hsa04141	Protein processing in endoplasmic reticulum	hsa:8720	MBTPS1	42.84	hsa-miR-20a, hsa-miR-106b
hsa04141	Protein processing in endoplasmic reticulum	hsa:10483	SEC23B	43.035
hsa04141	Protein processing in endoplasmic reticulum	hsa:54788	DNAJB12	43.55	hsa-miR-24, hsa-miR-148b, hsa-miR-92a, hsa-miR-92b, hsa-miR-25
hsa04141	Protein processing in endoplasmic reticulum	hsa:51465	UBE2J1	43.644	hsa-miR-30b, hsa-miR-181a, hsa-miR-181d, hsa-miR-106b, hsa-miR-17, hsa-miR-30d, hsa-miR-20a, hsa-miR-107, hsa-miR-16, hsa-miR-26a, hsa-miR-221, hsa-miR-15a, hsa-miR-26b, hsa-miR-106a, hsa-miR-93, hsa-miR-30a, hsa-miR-20b, hsa-miR-103, hsa-miR-30e, hsa-miR-222, hsa-miR-30c, hsa-miR-125a-5p, hsa-miR-15b, hsa-miR-181b
hsa04141	Protein processing in endoplasmic reticulum	hsa:64374	SIL1	44.599
hsa04141	Protein processing in endoplasmic reticulum	hsa:64215	DNAJC1	44.959	hsa-let-7f, hsa-let-7a, hsa-let-7g, hsa-let-7i, hsa-let-7c, hsa-let-7e
hsa04141	Protein processing in endoplasmic reticulum	hsa:824	CAPN2	45.272
hsa04141	Protein processing in endoplasmic reticulum	hsa:10277	UBE4B	45.544	hsa-miR-9, hsa-miR-16, hsa-miR-15a, hsa-miR-26a, hsa-miR-15b, hsa-miR-26b
hsa04141	Protein processing in endoplasmic reticulum	hsa:9532	BAG2	46.412	hsa-miR-27a, hsa-miR-27b
hsa04141	Protein processing in endoplasmic reticulum	hsa:5886	RAD23A	47.12	hsa-miR-361-5p
hsa04141	Protein processing in endoplasmic reticulum	hsa:10960	LMAN2	51.347
hsa04141	Protein processing in endoplasmic reticulum	hsa:56681	SAR1A	52.579
hsa04141	Protein processing in endoplasmic reticulum	hsa:10299	2010-03-06	56.456
hsa04141	Protein processing in endoplasmic reticulum	hsa:10273	STUB1	59.921
hsa04141	Protein processing in endoplasmic reticulum	hsa:596	BCL2	62.901	hsa-miR-15a, hsa-miR-30b, hsa-miR-125a-5p, hsa-miR-181b, hsa-miR-16, hsa-miR-30c, hsa-miR-30d, hsa-miR-181d, hsa-miR-21, hsa-miR-15b, hsa-miR-181a, hsa-miR-107, hsa-miR-103
hsa04141	Protein processing in endoplasmic reticulum	hsa:7415	VCP	65.413	hsa-miR-103, hsa-miR-107
hsa04141	Protein processing in endoplasmic reticulum	hsa:8454	CUL1	68.048
hsa04141	Protein processing in endoplasmic reticulum	hsa:3337	DNAJB1	68.722	hsa-miR-181b, hsa-miR-19b, hsa-miR-181a, hsa-miR-155, hsa-miR-9, hsa-miR-181d, hsa-miR-19a
hsa04141	Protein processing in endoplasmic reticulum	hsa:10802	SEC24A	69.645	hsa-miR-27a, hsa-miR-30b, hsa-miR-30e, hsa-miR-23b, hsa-miR-27b, hsa-miR-30d, hsa-miR-30a, hsa-miR-30c, hsa-miR-23a
hsa04141	Protein processing in endoplasmic reticulum	hsa:6400	SEL1L	70.881	hsa-miR-181a, hsa-miR-19a, hsa-miR-181b, hsa-miR-19b, hsa-miR-181d
hsa04141	Protein processing in endoplasmic reticulum	hsa:1965	EIF2S1	71.264	hsa-miR-20a, hsa-miR-106b, hsa-miR-106a, hsa-miR-17, hsa-miR-20b
hsa04141	Protein processing in endoplasmic reticulum	hsa:9695	EDEM1	73.182	hsa-miR-92b, hsa-miR-25, hsa-miR-92a
hsa04141	Protein processing in endoplasmic reticulum	hsa:3703	STT3A	74.612
hsa04141	Protein processing in endoplasmic reticulum	hsa:6048	RNF5	79.606	hsa-let-7e, hsa-let-7i, hsa-let-7d, hsa-let-7f, hsa-let-7g, hsa-let-7a, hsa-miR-196b, hsa-let-7c
hsa04141	Protein processing in endoplasmic reticulum	hsa:5589	PRKCSH	84.98
hsa04141	Protein processing in endoplasmic reticulum	hsa:5601	MAPK9	89.298	hsa-miR-20b, hsa-miR-93, hsa-miR-20a, hsa-miR-106b
hsa04141	Protein processing in endoplasmic reticulum	hsa:55768	NGLY1	92.404
hsa04141	Protein processing in endoplasmic reticulum	hsa:9632	SEC24C	94.726	hsa-miR-181b, hsa-let-7f, hsa-miR-199b-5p, hsa-let-7a, hsa-miR-181d, hsa-miR-181a, hsa-let-7c, hsa-let-7e, hsa-let-7i, hsa-let-7g
hsa04141	Protein processing in endoplasmic reticulum	hsa:10525	HYOU1	97.636	hsa-miR-186
hsa04141	Protein processing in endoplasmic reticulum	hsa:7184	HSP90B1	99.271	hsa-miR-181a, hsa-miR-181b, hsa-miR-223, hsa-miR-181d, hsa-miR-23b, hsa-miR-23a, hsa-miR-148b
hsa04141	Protein processing in endoplasmic reticulum	hsa:55666	NPLOC4	101.717	hsa-miR-93, hsa-miR-106b, hsa-miR-20a, hsa-miR-20b
hsa04141	Protein processing in endoplasmic reticulum	hsa:29927	SEC61A1	103.544	hsa-miR-186, hsa-miR-27b
hsa04141	Protein processing in endoplasmic reticulum	hsa:9709	HERPUD1	108.705	hsa-miR-142-5p
hsa04141	Protein processing in endoplasmic reticulum	hsa:821	CANX	112.249	hsa-miR-301b, hsa-miR-148b, hsa-miR-130a, hsa-miR-130b, hsa-miR-301a
hsa04141	Protein processing in endoplasmic reticulum	hsa:7322	UBE2D2	114.694	hsa-miR-301a, hsa-miR-130b, hsa-miR-30a, hsa-miR-130a, hsa-miR-30b, hsa-miR-30d, hsa-miR-301b, hsa-miR-30c, hsa-miR-30e, hsa-miR-19b, hsa-miR-19a
hsa04141	Protein processing in endoplasmic reticulum	hsa:5887	RAD23B	117.239	hsa-miR-30c, hsa-miR-30b, hsa-miR-30e, hsa-miR-361-5p, hsa-miR-320d, hsa-miR-20a, hsa-miR-106b, hsa-miR-19a, hsa-miR-181b, hsa-miR-23b, hsa-miR-19b, hsa-miR-30d, hsa-miR-181d, hsa-miR-181a, hsa-miR-320b, hsa-miR-30a, hsa-miR-320a, hsa-miR-17, hsa-miR-20b, hsa-miR-196b, hsa-miR-106a, hsa-miR-15a, hsa-miR-15b, hsa-miR-199b-5p, hsa-miR-23a, hsa-miR-16, hsa-miR-93, hsa-miR-320c, hsa-miR-186
hsa04141	Protein processing in endoplasmic reticulum	hsa:5034	P4HB	118.963
hsa04141	Protein processing in endoplasmic reticulum	hsa:573	BAG1	123.247
hsa04141	Protein processing in endoplasmic reticulum	hsa:22872	SEC31A	136.77
hsa04141	Protein processing in endoplasmic reticulum	hsa:10961	ERP29	137.321
hsa04141	Protein processing in endoplasmic reticulum	hsa:10427	SEC24B	138.123
hsa04141	Protein processing in endoplasmic reticulum	hsa:4780	NFE2L2	147.417	hsa-miR-142-5p, hsa-miR-27b, hsa-miR-27a
hsa04141	Protein processing in endoplasmic reticulum	hsa:11231	SEC63	147.706	hsa-miR-19a, hsa-miR-19b
hsa04141	Protein processing in endoplasmic reticulum	hsa:29978	UBQLN2	152.31	hsa-miR-186
hsa04141	Protein processing in endoplasmic reticulum	hsa:10134	BCAP31	156.339
hsa04141	Protein processing in endoplasmic reticulum	hsa:811	CALR	158.9
hsa04141	Protein processing in endoplasmic reticulum	hsa:7095	SEC62	162.076	hsa-miR-186, hsa-miR-221, hsa-miR-222
hsa04141	Protein processing in endoplasmic reticulum	hsa:10808	HSPH1	166.78
hsa04141	Protein processing in endoplasmic reticulum	hsa:3303	HSPA1A	169.428	hsa-miR-15b, hsa-miR-27a, hsa-miR-27b, hsa-miR-15a, hsa-miR-16, hsa-miR-103, hsa-miR-107
hsa04141	Protein processing in endoplasmic reticulum	hsa:7494	XBP1	177.135
hsa04141	Protein processing in endoplasmic reticulum	hsa:27102	EIF2AK1	180.558
hsa04141	Protein processing in endoplasmic reticulum	hsa:3301	DNAJA1	193.204
hsa04141	Protein processing in endoplasmic reticulum	hsa:6396	SEC13	197.516
hsa04141	Protein processing in endoplasmic reticulum	hsa:1650	DDOST	204.789
hsa04141	Protein processing in endoplasmic reticulum	hsa:7327	UBE2G2	206.374
hsa04141	Protein processing in endoplasmic reticulum	hsa:9978	RBX1	240.219
hsa04141	Protein processing in endoplasmic reticulum	hsa:7323	UBE2D3	253.856	hsa-miR-320c, hsa-miR-320b, hsa-miR-30c, hsa-miR-30a, hsa-miR-23a, hsa-miR-30e, hsa-miR-320a, hsa-miR-23b, hsa-miR-320d, hsa-miR-21, hsa-miR-30d, hsa-miR-30b
hsa04141	Protein processing in endoplasmic reticulum	hsa:7353	UFD1L	259.738
hsa04141	Protein processing in endoplasmic reticulum	hsa:10477	UBE2E3	274.167	hsa-miR-374b
hsa04141	Protein processing in endoplasmic reticulum	hsa:6184	RPN1	288.171	hsa-miR-27a, hsa-miR-27b
hsa04141	Protein processing in endoplasmic reticulum	hsa:3320	HSP90AA1	292.199
hsa04141	Protein processing in endoplasmic reticulum	hsa:10130	PDIA6	306.035	hsa-miR-23b, hsa-miR-15b, hsa-miR-23a, hsa-miR-15a, hsa-miR-16, hsa-miR-181b, hsa-miR-181a
hsa04141	Protein processing in endoplasmic reticulum	hsa:1603	DAD1	348.286
hsa04141	Protein processing in endoplasmic reticulum	hsa:23480	SEC61G	364.659
hsa04141	Protein processing in endoplasmic reticulum	hsa:6746	SSR2	393.562
hsa04141	Protein processing in endoplasmic reticulum	hsa:6185	RPN2	398.04	hsa-miR-27a, hsa-miR-27b
hsa04141	Protein processing in endoplasmic reticulum	hsa:3309	HSPA5	455.534	hsa-miR-30d, hsa-miR-30b, hsa-miR-30e, hsa-miR-199b-5p, hsa-miR-181b, hsa-miR-30c, hsa-miR-30a, hsa-miR-181d
hsa04141	Protein processing in endoplasmic reticulum	hsa:10294	DNAJA2	473.524	hsa-miR-19b, hsa-miR-19a, hsa-miR-26a, hsa-miR-15a, hsa-miR-21, hsa-miR-26b, hsa-miR-16, hsa-miR-15b
hsa04141	Protein processing in endoplasmic reticulum	hsa:81567	TXNDC5	511.035	hsa-miR-30b, hsa-miR-9, hsa-miR-30d, hsa-miR-30c, hsa-miR-30a, hsa-miR-30e
hsa04141	Protein processing in endoplasmic reticulum	hsa:10952	SEC61B	529.209
hsa04141	Protein processing in endoplasmic reticulum	hsa:3326	HSP90AB1	534.093
hsa04141	Protein processing in endoplasmic reticulum	hsa:3312	HSPA8	597.897
hsa04141	Protein processing in endoplasmic reticulum	hsa:6748	SSR4	900.551
hsa04141	Protein processing in endoplasmic reticulum	hsa:7324	UBE2E1	1013.5
hsa04141	Protein processing in endoplasmic reticulum	hsa:468	ATF4	1203.95
hsa04142	Lysosome	hsa:4668	NAGA	30.237
hsa04142	Lysosome	hsa:3482	IGF2R	32.283	hsa-miR-15a, hsa-miR-19a, hsa-miR-30c, hsa-miR-30b, hsa-miR-15b, hsa-miR-16, hsa-miR-30d, hsa-miR-19b
hsa04142	Lysosome	hsa:2760	GM2A	32.462
hsa04142	Lysosome	hsa:1211	CLTA	32.593	hsa-miR-142-3p
hsa04142	Lysosome	hsa:1508	CTSB	33.27
hsa04142	Lysosome	hsa:1777	DNASE2	33.354
hsa04142	Lysosome	hsa:527	ATP6V0C	33.613
hsa04142	Lysosome	hsa:2581	GALC	33.968	hsa-let-7f, hsa-let-7i, hsa-let-7e, hsa-miR-196b, hsa-let-7g, hsa-let-7c, hsa-let-7d, hsa-let-7a
hsa04142	Lysosome	hsa:10239	AP3S2	34.66
hsa04142	Lysosome	hsa:3423	IDS	34.888
hsa04142	Lysosome	hsa:3920	LAMP2	35.965	hsa-miR-155
hsa04142	Lysosome	hsa:23163	GGA3	37.353	hsa-miR-15b, hsa-let-7d, hsa-miR-103, hsa-miR-15a, hsa-let-7i, hsa-miR-196b, hsa-miR-16, hsa-let-7f, hsa-miR-107, hsa-let-7g, hsa-miR-26a, hsa-let-7c, hsa-miR-26b, hsa-let-7e, hsa-let-7a
hsa04142	Lysosome	hsa:138050	HGSNAT	37.368
hsa04142	Lysosome	hsa:8546	AP3B1	44.847	hsa-miR-9
hsa04142	Lysosome	hsa:1212	CLTB	48.693
hsa04142	Lysosome	hsa:8763	CD164	52.525	hsa-miR-19b, hsa-miR-16, hsa-miR-15a, hsa-miR-19a, hsa-miR-15b, hsa-let-7i
hsa04142	Lysosome	hsa:175	AGA	53.172
hsa04142	Lysosome	hsa:9583	ENTPD4	57.182	hsa-miR-125a-5p
hsa04142	Lysosome	hsa:2799	GNS	60.966	hsa-miR-107, hsa-let-7g, hsa-let-7c, hsa-let-7a, hsa-let-7e, hsa-miR-20b, hsa-miR-148b, hsa-miR-106b, hsa-miR-27a, hsa-miR-93, hsa-miR-17, hsa-miR-27b, hsa-miR-103, hsa-let-7i, hsa-miR-106a, hsa-miR-20a, hsa-let-7f
hsa04142	Lysosome	hsa:5660	PSAP	64.572	hsa-miR-19b, hsa-miR-181a, hsa-miR-130a, hsa-miR-19a, hsa-miR-301b, hsa-miR-130b, hsa-miR-181b, hsa-miR-301a
hsa04142	Lysosome	hsa:2548	GAA	67.247
hsa04142	Lysosome	hsa:5476	CTSA	69.141	hsa-miR-20b
hsa04142	Lysosome	hsa:427	ASAH1	71.97
hsa04142	Lysosome	hsa:537	ATP6AP1	85.147
hsa04142	Lysosome	hsa:26088	GGA1	92.853	hsa-miR-130a
hsa04142	Lysosome	hsa:4126	MANBA	93.96
hsa04142	Lysosome	hsa:51606	ATP6V1H	100.628	hsa-miR-194
hsa04142	Lysosome	hsa:7805	LAPTM5	104.533
hsa04142	Lysosome	hsa:55353	LAPTM4B	108.91
hsa04142	Lysosome	hsa:1200	TPP1	117.298	hsa-let-7g, hsa-miR-130a, hsa-let-7f, hsa-let-7i, hsa-miR-301a, hsa-let-7d, hsa-let-7c, hsa-miR-301b, hsa-miR-130b, hsa-let-7e, hsa-let-7a
hsa04142	Lysosome	hsa:3988	LIPA	121.681
hsa04142	Lysosome	hsa:9114	ATP6V0D1	121.752
hsa04142	Lysosome	hsa:3073	HEXA	144.278
hsa04142	Lysosome	hsa:2720	GLB1	144.559
hsa04142	Lysosome	hsa:2717	GLA	159.469
hsa04142	Lysosome	hsa:8943	AP3D1	172.643	hsa-miR-106b, hsa-miR-20a
hsa04142	Lysosome	hsa:4074	M6PR	174.465	hsa-miR-130a, hsa-miR-20b, hsa-miR-93, hsa-miR-301a, hsa-miR-106a, hsa-miR-20a, hsa-miR-17, hsa-miR-130b, hsa-miR-106b, hsa-miR-301b, hsa-miR-23b, hsa-miR-125a-5p, hsa-miR-23a, hsa-miR-9
hsa04142	Lysosome	hsa:3074	HEXB	188.846
hsa04142	Lysosome	hsa:3916	LAMP1	250.339	hsa-miR-23a, hsa-miR-23b, hsa-miR-9
hsa04142	Lysosome	hsa:4125	MAN2B1	257.003
hsa04142	Lysosome	hsa:533	ATP6V0B	265.449
hsa04142	Lysosome	hsa:79158	GNPTAB	305.016	hsa-let-7c, hsa-let-7g, hsa-let-7f, hsa-let-7d, hsa-let-7a, hsa-let-7i, hsa-let-7e
hsa04142	Lysosome	hsa:10577	NPC2	314.485
hsa04142	Lysosome	hsa:9741	LAPTM4A	323.306	hsa-miR-106a, hsa-miR-93, hsa-miR-20a, hsa-miR-106b, hsa-miR-17, hsa-miR-20b
hsa04142	Lysosome	hsa:2990	GUSB	397.296
hsa04142	Lysosome	hsa:967	CD63	427.386
hsa04142	Lysosome	hsa:5538	PPT1	427.767
hsa04142	Lysosome	hsa:1511	CTSG	439.19
hsa04142	Lysosome	hsa:1075	CTSC	525.487	hsa-let-7g, hsa-let-7f, hsa-let-7a, hsa-let-7e, hsa-let-7c, hsa-let-7d, hsa-let-7i
hsa04142	Lysosome	hsa:1176	AP3S1	544.266	hsa-miR-30e, hsa-miR-30d, hsa-miR-30c, hsa-miR-30a, hsa-miR-30b, hsa-miR-335
hsa04142	Lysosome	hsa:1213	CLTC	885.656	hsa-miR-301a, hsa-miR-301b, hsa-miR-130a, hsa-miR-130b, hsa-miR-199b-5p, hsa-miR-19a, hsa-miR-19b
hsa04144	Endocytosis	hsa:56288	PARD3	30.905
hsa04144	Endocytosis	hsa:5878	RAB5C	31.018	hsa-miR-24, hsa-miR-18a, hsa-miR-18b
hsa04144	Endocytosis	hsa:9101	USP8	31.619
hsa04144	Endocytosis	hsa:57132	CHMP1B	31.688
hsa04144	Endocytosis	hsa:55738	ARFGAP1	32.492
hsa04144	Endocytosis	hsa:1211	CLTA	32.593	hsa-miR-142-3p
hsa04144	Endocytosis	hsa:3561	IL2RG	32.596
hsa04144	Endocytosis	hsa:29082	CHMP4A	33.111
hsa04144	Endocytosis	hsa:3135	HLA-G	33.791
hsa04144	Endocytosis	hsa:382	ARF6	34.467	hsa-miR-27a, hsa-miR-27b, hsa-miR-9, hsa-miR-181d, hsa-miR-181b, hsa-miR-181a, hsa-miR-23b, hsa-miR-23a
hsa04144	Endocytosis	hsa:10938	EHD1	35.245	hsa-miR-21, hsa-miR-26a, hsa-miR-155, hsa-miR-26b
hsa04144	Endocytosis	hsa:64750	SMURF2	35.855	hsa-miR-15a, hsa-miR-15b, hsa-miR-16
hsa04144	Endocytosis	hsa:4091	SMAD6	36.466	hsa-miR-92b, hsa-miR-92a, hsa-miR-17, hsa-miR-374b, hsa-miR-93, hsa-miR-106a, hsa-miR-25, hsa-miR-20b, hsa-miR-20a, hsa-miR-106b, hsa-miR-186
hsa04144	Endocytosis	hsa:10617	STAMBP	36.506
hsa04144	Endocytosis	hsa:11311	VPS45	36.545
hsa04144	Endocytosis	hsa:161	AP2A2	37.686
hsa04144	Endocytosis	hsa:3107	HLA-C	40.658
hsa04144	Endocytosis	hsa:9146	HGS	41.125	hsa-miR-142-3p
hsa04144	Endocytosis	hsa:9815	GIT2	41.87	hsa-miR-103, hsa-miR-107, hsa-miR-9, hsa-miR-25
hsa04144	Endocytosis	hsa:79720	VPS37B	41.944	hsa-miR-19a, hsa-miR-19b, hsa-miR-130a, hsa-miR-130b
hsa04144	Endocytosis	hsa:25978	CHMP2B	42.617	hsa-miR-30b, hsa-miR-30c, hsa-miR-30d, hsa-miR-9
hsa04144	Endocytosis	hsa:28964	GIT1	45.74	hsa-miR-425, hsa-miR-15a
hsa04144	Endocytosis	hsa:57403	RAB22A	47.088	hsa-miR-20b, hsa-miR-93, hsa-miR-106a, hsa-miR-20a, hsa-miR-30b, hsa-miR-30d, hsa-miR-17, hsa-miR-106b, hsa-miR-30a, hsa-miR-18a, hsa-miR-125a-5p, hsa-miR-30c, hsa-miR-18b, hsa-miR-30e, hsa-miR-374b, hsa-miR-21
hsa04144	Endocytosis	hsa:1212	CLTB	48.693
hsa04144	Endocytosis	hsa:3134	HLA-F	49.965
hsa04144	Endocytosis	hsa:4087	SMAD2	50.663	hsa-miR-30e, hsa-miR-30b, hsa-let-7f, hsa-miR-18a, hsa-miR-27a, hsa-miR-30a, hsa-miR-30d, hsa-miR-148b, hsa-miR-155, hsa-miR-30c, hsa-miR-18b, hsa-let-7i, hsa-miR-27b, hsa-let-7d, hsa-let-7a, hsa-let-7g, hsa-miR-93
hsa04144	Endocytosis	hsa:3480	IGF1R	52.578	hsa-let-7d, hsa-let-7a, hsa-miR-223, hsa-miR-320c, hsa-let-7g, hsa-miR-194, hsa-let-7c, hsa-miR-30a, hsa-miR-99b, hsa-let-7i, hsa-let-7e, hsa-miR-30d, hsa-miR-30e, hsa-miR-186, hsa-let-7f, hsa-miR-30c, hsa-miR-30b, hsa-miR-320d, hsa-miR-320a, hsa-miR-99a, hsa-miR-422a, hsa-miR-320b, hsa-miR-378
hsa04144	Endocytosis	hsa:116984	ARAP2	52.865	hsa-miR-19a, hsa-miR-93, hsa-miR-17, hsa-miR-106a, hsa-miR-301b, hsa-miR-20b, hsa-miR-106b, hsa-miR-19b, hsa-miR-130b, hsa-miR-20a, hsa-miR-301a, hsa-miR-130a
hsa04144	Endocytosis	hsa:8766	RAB11A	53.816	hsa-miR-21, hsa-miR-30d, hsa-miR-181b, hsa-miR-181a, hsa-miR-30b, hsa-miR-30c
hsa04144	Endocytosis	hsa:22841	RAB11FIP2	54.937	hsa-miR-181a, hsa-miR-15b, hsa-miR-23b, hsa-miR-107, hsa-miR-15a, hsa-miR-16, hsa-miR-181b, hsa-miR-103, hsa-miR-27a, hsa-miR-18b, hsa-miR-18a, hsa-miR-23a, hsa-miR-155, hsa-miR-27b
hsa04144	Endocytosis	hsa:2870	GRK6	55.958	hsa-miR-27a, hsa-miR-19a, hsa-miR-19b, hsa-miR-27b
hsa04144	Endocytosis	hsa:27183	VPS4A	57.47	hsa-miR-15a, hsa-miR-15b, hsa-miR-107, hsa-miR-103, hsa-miR-16
hsa04144	Endocytosis	hsa:55048	VPS37C	60.068
hsa04144	Endocytosis	hsa:51100	SH3GLB1	60.552	hsa-miR-29c, hsa-miR-9, hsa-miR-142-3p, hsa-miR-29a, hsa-miR-29b
hsa04144	Endocytosis	hsa:51510	CHMP5	60.924
hsa04144	Endocytosis	hsa:10059	DNM1L	63.253
hsa04144	Endocytosis	hsa:3133	HLA-E	63.263
hsa04144	Endocytosis	hsa:163	AP2B1	63.282	hsa-miR-17, hsa-miR-20a, hsa-miR-20b, hsa-miR-106a, hsa-miR-93, hsa-miR-106b
hsa04144	Endocytosis	hsa:8027	STAM	64.136	hsa-miR-9, hsa-miR-142-3p
hsa04144	Endocytosis	hsa:5979	RET	67.612	hsa-miR-15a, hsa-miR-15b, hsa-miR-16, hsa-miR-29c, hsa-miR-29a, hsa-miR-29b, hsa-miR-9
hsa04144	Endocytosis	hsa:5584	PRKCI	69.995
hsa04144	Endocytosis	hsa:3106	HLA-B	77.145
hsa04144	Endocytosis	hsa:1173	AP2M1	80.141	hsa-miR-342-3p, hsa-miR-9
hsa04144	Endocytosis	hsa:3949	LDLR	80.544	hsa-miR-27a, hsa-miR-27b
hsa04144	Endocytosis	hsa:84364	ARFGAP2	82.565	hsa-miR-15b, hsa-miR-16, hsa-miR-15a
[truncated: 2,370 more rows]
