# Supplementary material for: MicroRNAs Distinguish Cytogenetic Subgroups in Pediatric AML and Contribute to Complex Regulatory Networks in AML-Relevant Pathways
Source: PLoS One. 2013 Feb 13;8(2):e56334. doi: 10.1371/journal.pone.0056334 (PMC3572007; doi:10.1371/journal.pone.0056334)
Supplement: Table S3 — Identification of KEGG pathways associated with Ago-protein bound mRNAs and miRNAs in NB4 cell line. See also caption Table S2. (XLS) [file pone.0056334.s007.xls]

## Sheet: Ago1
KEGG Pathway ID	KEGG Pathway description	KEGG ID	Gene Symbol	Ago1			gene assosciated miRNAs predicted by at least 2 databases of TargetScan, PicTar or miRanda
hsa00071	Fatty acid metabolism	hsa:2639	GCDH	28.6177	32.3409	36.4592
hsa00100	Steroid biosynthesis	hsa:6307	SC4MOL	219.758	156.866	43.978	hsa-miR-20b, hsa-miR-223, hsa-miR-23b, hsa-miR-26a, hsa-miR-23a, hsa-miR-106a, hsa-miR-19b, hsa-miR-20a, hsa-miR-93, hsa-miR-17, hsa-miR-26b, hsa-miR-19a, hsa-miR-106b
hsa00140	Steroid hormone biosynthesis	hsa:1545	CYP1B1	58.8753	39.6201	55.0743	hsa-miR-27a
hsa00190	Oxidative phosphorylation	hsa:4723	NDUFV1	54.2148	26.8767	72.7335
hsa00190	Oxidative phosphorylation	hsa:1352	COX10	20.7501	30.4087	31.5339
hsa00190	Oxidative phosphorylation	hsa:527	ATP6V0C	37.8541	44.4383	23.9531
hsa00190	Oxidative phosphorylation	hsa:533	ATP6V0B	109.626	121.627	24.3016
hsa00230	Purine metabolism	hsa:271	AMPD2	59.3159	28.827	28.6758
hsa00230	Purine metabolism	hsa:5143	PDE4C	493.043	431.553	470.472
hsa00260	Glycine, serine and threonine metabolism	hsa:5723	PSPH	38.7451	48.504	33.9474
hsa00260	Glycine, serine and threonine metabolism	hsa:6472	SHMT2	487.782	363.729	150.943
hsa00280	Valine, leucine and isoleucine degradation	hsa:1629	DBT	684.063	454.1	449.644	hsa-miR-29b, hsa-miR-29a, hsa-miR-92a, hsa-miR-378, hsa-miR-25
hsa00290	Valine, leucine and isoleucine biosynthesis	hsa:51520	LARS	190.032	151.891	186.162
hsa00310	Lysine degradation	hsa:2639	GCDH	28.6177	32.3409	36.4592
hsa00310	Lysine degradation	hsa:7468	WHSC1	46.4978	40.6048	21.9566	hsa-miR-107, hsa-miR-103, hsa-miR-23a, hsa-miR-222, hsa-miR-15b, hsa-miR-23b, hsa-miR-221, hsa-miR-20b
hsa00310	Lysine degradation	hsa:23067	SETD1B	113.916	96.8555	42.1022
hsa00380	Tryptophan metabolism	hsa:2639	GCDH	28.6177	32.3409	36.4592
hsa00380	Tryptophan metabolism	hsa:1545	CYP1B1	58.8753	39.6201	55.0743	hsa-miR-27a
hsa00460	Cyanoamino acid metabolism	hsa:6472	SHMT2	487.782	363.729	150.943
hsa00480	Glutathione metabolism	hsa:290	ANPEP	143.524	106.934	23.306
hsa00510	N-Glycan biosynthesis	hsa:11253	MAN1B1	46.4822	22.7623	24.3815	hsa-miR-30c, hsa-miR-30b, hsa-miR-30d
hsa00510	N-Glycan biosynthesis	hsa:6185	RPN2	1309.74	1029.27	919.533	hsa-miR-27a
hsa00512	O-Glycan biosynthesis	hsa:6483	ST3GAL2	68.6963	39.5794	41.7534
hsa00533	Glycosaminoglycan biosynthesis - keratan sulfate	hsa:6483	ST3GAL2	68.6963	39.5794	41.7534
hsa00562	Inositol phosphate metabolism	hsa:3632	INPP5A	85.5414	79.2264	27.6322	hsa-miR-23a, hsa-miR-181b, hsa-let-7a, hsa-miR-181a, hsa-miR-23b
hsa00562	Inositol phosphate metabolism	hsa:5293	PIK3CD	69.2054	106.553	97.1745	hsa-miR-30d, hsa-miR-30c, hsa-miR-30b
hsa00564	Glycerophospholipid metabolism	hsa:11313	LYPLA2	112.72	106.928	33.6252	hsa-miR-16, hsa-miR-15a, hsa-miR-15b, hsa-miR-181a, hsa-miR-181b
hsa00600	Sphingolipid metabolism	hsa:2531	KDSR	123.644	54.3228	70.9448	hsa-miR-16, hsa-miR-15b, hsa-miR-15a
hsa00603	Glycosphingolipid biosynthesisglobo series	hsa:6483	ST3GAL2	68.6963	39.5794	41.7534
hsa00604	Glycosphingolipid biosynthesis ganglio series	hsa:6483	ST3GAL2	68.6963	39.5794	41.7534
hsa00670	One carbon pool by folate	hsa:6472	SHMT2	487.782	363.729	150.943
hsa00750	Vitamin B6 metabolism	hsa:8566	PDXK	24.2545	26.5494	27.8225
hsa00860	Porphyrin and chlorophyll metabolism	hsa:1352	COX10	20.7501	30.4087	31.5339
hsa00970	Aminoacyl-tRNA biosynthesis	hsa:51520	LARS	190.032	151.891	186.162
hsa00980	Metabolism of xenobiotics by cytochrome P450	hsa:1545	CYP1B1	58.8753	39.6201	55.0743	hsa-miR-27a
hsa03010	Ribosome	hsa:6194	RPS6	3843.73	4284.97	3378.74
hsa03022	Basal transcription factors	hsa:2967	GTF2H3	253.562	119.081	136.509
hsa03040	Spliceosome	hsa:11338	U2AF2	53.6047	50.0759	28.1159
hsa03040	Spliceosome	hsa:10262	SF3B4	94.3378	53.15	28.6283
hsa03040	Spliceosome	hsa:6625	SNRNP70	99.0745	69.9069	34.6894
hsa03040	Spliceosome	hsa:27339	PRPF19	311.838	219.204	84.5284	hsa-miR-27a
hsa03320	PPAR signaling pathway	hsa:6256	RXRA	40.4866	27.8254	24.714	hsa-miR-27a, hsa-miR-320b
hsa03320	PPAR signaling pathway	hsa:5170	PDPK1	35.9727	62.3689	53.2261	hsa-miR-181b, hsa-miR-27a, hsa-miR-23b, hsa-miR-181a, hsa-miR-23a
hsa03410	Base excision repair	hsa:7374	UNG	60.6039	78.0584	79.0032
hsa03410	Base excision repair	hsa:8930	MBD4	267.125	133.858	254.988
hsa03410	Base excision repair	hsa:3146	HMGB1	1936.71	2217.2	1896.28
hsa03420	Nucleotide excision repair	hsa:2073	ERCC5	57.2301	104.33	29.6457
hsa03420	Nucleotide excision repair	hsa:2967	GTF2H3	253.562	119.081	136.509
hsa03450	Non-homologous end-joining	hsa:64421	DCLRE1C	34.4306	31.2585	31.3518
hsa04010	MAPK signaling pathway	hsa:8986	RPS6KA4	22.2909	20.8728	24.0164	hsa-miR-92a, hsa-miR-106b, hsa-miR-25, hsa-miR-20a, hsa-miR-142-5p, hsa-let-7d
hsa04010	MAPK signaling pathway	hsa:4217	MAP3K5	23.1649	21.9902	32.3805	hsa-miR-23a, hsa-miR-20b, hsa-miR-30b, hsa-miR-30c, hsa-miR-23b, hsa-miR-20a, hsa-miR-106a, hsa-miR-30d, hsa-miR-93, hsa-miR-106b, hsa-miR-17
hsa04010	MAPK signaling pathway	hsa:57551	TAOK1	96.8564	87.0049	40.5508	hsa-miR-30b, hsa-miR-30c, hsa-miR-30d, hsa-miR-16
hsa04010	MAPK signaling pathway	hsa:5606	MAP2K3	104.61	111.139	25.6959
hsa04010	MAPK signaling pathway	hsa:27092	CACNG4	95.3439	157.319	141.372	hsa-miR-29a, hsa-miR-29b
hsa04010	MAPK signaling pathway	hsa:5879	RAC1	1072.19	770.613	678.02	hsa-miR-320b
hsa04012	ErbB signaling pathway	hsa:5293	PIK3CD	69.2054	106.553	97.1745	hsa-miR-30d, hsa-miR-30c, hsa-miR-30b
hsa04020	Calcium signaling pathway	hsa:488	ATP2A2	66.9703	44.3065	31.1674	hsa-miR-25, hsa-miR-92a, hsa-miR-30c, hsa-miR-30b, hsa-let-7d, hsa-let-7a, hsa-miR-181a, hsa-miR-181b, hsa-miR-30d
hsa04060	Cytokine-cytokine receptor interaction	hsa:958	CD40	25.5002	20.834	21.0933
hsa04060	Cytokine-cytokine receptor interaction	hsa:23765	IL17RA	54.4184	33.2543	29.577
hsa04060	Cytokine-cytokine receptor interaction	hsa:7852	CXCR4	294.666	225.184	57.5934
hsa04060	Cytokine-cytokine receptor interaction	hsa:6352	CCL5	249.172	337.051	48.684
hsa04062	Chemokine signaling pathway	hsa:2931	GSK3A	72.0357	67.1613	52.0482
hsa04062	Chemokine signaling pathway	hsa:5293	PIK3CD	69.2054	106.553	97.1745	hsa-miR-30d, hsa-miR-30c, hsa-miR-30b
hsa04062	Chemokine signaling pathway	hsa:7852	CXCR4	294.666	225.184	57.5934
hsa04062	Chemokine signaling pathway	hsa:6352	CCL5	249.172	337.051	48.684
hsa04062	Chemokine signaling pathway	hsa:5879	RAC1	1072.19	770.613	678.02	hsa-miR-320b
hsa04070	Phosphatidylinositol signaling system	hsa:3632	INPP5A	85.5414	79.2264	27.6322	hsa-miR-23a, hsa-miR-181b, hsa-let-7a, hsa-miR-181a, hsa-miR-23b
hsa04070	Phosphatidylinositol signaling system	hsa:5293	PIK3CD	69.2054	106.553	97.1745	hsa-miR-30d, hsa-miR-30c, hsa-miR-30b
hsa04080	Neuroactive ligand-receptor interaction	hsa:11255	HRH3	30.811	21.9902	22.9089
hsa04080	Neuroactive ligand-receptor interaction	hsa:1141	CHRNB2	26.0489	39.3486	27.5644
hsa04110	Cell cycle	hsa:996	CDC27	36.5035	27.3876	23.0731	hsa-miR-25, hsa-miR-181a, hsa-miR-181b, hsa-miR-92a
hsa04110	Cell cycle	hsa:898	CCNE1	30.5883	36.8348	23.9541	hsa-miR-103, hsa-miR-15a, hsa-miR-16, hsa-miR-15b, hsa-miR-107, hsa-miR-26b, hsa-miR-26a
hsa04110	Cell cycle	hsa:10735	STAG2	73.7231	68.1844	88.1326	hsa-miR-30c, hsa-miR-30d, hsa-miR-29b, hsa-miR-30b, hsa-miR-29a, hsa-miR-320b
hsa04110	Cell cycle	hsa:1869	E2F1	117.752	156.254	33.7576	hsa-miR-106a, hsa-miR-20b, hsa-miR-106b, hsa-miR-20a, hsa-miR-17, hsa-miR-93
hsa04110	Cell cycle	hsa:9126	SMC3	169.505	164.402	70.2649
hsa04110	Cell cycle	hsa:1871	E2F3	432.134	358.887	178.01	hsa-miR-20b, hsa-miR-93, hsa-miR-106a, hsa-miR-106b, hsa-miR-15a, hsa-miR-92a, hsa-miR-17, hsa-miR-20a, hsa-miR-25, hsa-miR-30c, hsa-miR-16, hsa-miR-320b, hsa-miR-30d, hsa-miR-15b, hsa-miR-30b
hsa04110	Cell cycle	hsa:7529	YWHAB	733.068	733.068	605.383	hsa-miR-181b, hsa-miR-181a, hsa-miR-27a
hsa04114	Oocyte meiosis	hsa:5528	PPP2R5D	24.6799	24.674	22.2778
hsa04114	Oocyte meiosis	hsa:996	CDC27	36.5035	27.3876	23.0731	hsa-miR-25, hsa-miR-181a, hsa-miR-181b, hsa-miR-92a
hsa04114	Oocyte meiosis	hsa:898	CCNE1	30.5883	36.8348	23.9541	hsa-miR-103, hsa-miR-15a, hsa-miR-16, hsa-miR-15b, hsa-miR-107, hsa-miR-26b, hsa-miR-26a
hsa04114	Oocyte meiosis	hsa:9126	SMC3	169.505	164.402	70.2649
hsa04114	Oocyte meiosis	hsa:7529	YWHAB	733.068	733.068	605.383	hsa-miR-181b, hsa-miR-181a, hsa-miR-27a
hsa04115	p53 signaling pathway	hsa:898	CCNE1	30.5883	36.8348	23.9541	hsa-miR-103, hsa-miR-15a, hsa-miR-16, hsa-miR-15b, hsa-miR-107, hsa-miR-26b, hsa-miR-26a
hsa04115	p53 signaling pathway	hsa:51512	GTSE1	253.919	177.168	133.647
hsa04120	Ubiquitin mediated proteolysis	hsa:996	CDC27	36.5035	27.3876	23.0731	hsa-miR-25, hsa-miR-181a, hsa-miR-181b, hsa-miR-92a
hsa04120	Ubiquitin mediated proteolysis	hsa:27339	PRPF19	311.838	219.204	84.5284	hsa-miR-27a
hsa04141	Protein processing in endoplasmic reticulum	hsa:4217	MAP3K5	23.1649	21.9902	32.3805	hsa-miR-23a, hsa-miR-20b, hsa-miR-30b, hsa-miR-30c, hsa-miR-23b, hsa-miR-20a, hsa-miR-106a, hsa-miR-30d, hsa-miR-93, hsa-miR-106b, hsa-miR-17
hsa04141	Protein processing in endoplasmic reticulum	hsa:11253	MAN1B1	46.4822	22.7623	24.3815	hsa-miR-30c, hsa-miR-30b, hsa-miR-30d
hsa04141	Protein processing in endoplasmic reticulum	hsa:56893	UBQLN4	26.6642	31.1014	22.8659
hsa04141	Protein processing in endoplasmic reticulum	hsa:5589	PRKCSH	110.945	86.031	40.6408
hsa04141	Protein processing in endoplasmic reticulum	hsa:5610	EIF2AK2	244.143	97.8887	95.8023
hsa04141	Protein processing in endoplasmic reticulum	hsa:9601	PDIA4	172.772	103.807	51.6572
hsa04141	Protein processing in endoplasmic reticulum	hsa:7184	HSP90B1	378.189	450.951	436.572	hsa-miR-223, hsa-miR-181b, hsa-miR-23b, hsa-miR-23a, hsa-miR-181a
hsa04141	Protein processing in endoplasmic reticulum	hsa:6185	RPN2	1309.74	1029.27	919.533	hsa-miR-27a
hsa04141	Protein processing in endoplasmic reticulum	hsa:3320	HSP90AA1	3084.58	2930.01	2538.1
hsa04142	Lysosome	hsa:527	ATP6V0C	37.8541	44.4383	23.9531
hsa04142	Lysosome	hsa:533	ATP6V0B	109.626	121.627	24.3016
hsa04142	Lysosome	hsa:1508	CTSB	165.36	137.472	139.666
hsa04142	Lysosome	hsa:3916	LAMP1	1089.75	774.077	650.795	hsa-miR-23b, hsa-miR-23a
hsa04144	Endocytosis	hsa:28964	GIT1	67.8984	38.3143	20.3182	hsa-miR-15a, hsa-miR-425
hsa04144	Endocytosis	hsa:2348	FOLR1	112.382	140.835	30.4856
hsa04144	Endocytosis	hsa:7852	CXCR4	294.666	225.184	57.5934
hsa04144	Endocytosis	hsa:1175	AP2S1	432.165	411.362	111.497	hsa-let-7d
hsa04144	Endocytosis	hsa:7037	TFRC	819.127	780.034	403.419
hsa04145	Phagosome	hsa:527	ATP6V0C	37.8541	44.4383	23.9531
hsa04145	Phagosome	hsa:533	ATP6V0B	109.626	121.627	24.3016
hsa04145	Phagosome	hsa:5879	RAC1	1072.19	770.613	678.02	hsa-miR-320b
hsa04145	Phagosome	hsa:3916	LAMP1	1089.75	774.077	650.795	hsa-miR-23b, hsa-miR-23a
hsa04145	Phagosome	hsa:7037	TFRC	819.127	780.034	403.419
hsa04150	mTOR signaling pathway	hsa:92335	STRADA	40.9082	30.6379	27.269
hsa04150	mTOR signaling pathway	hsa:5170	PDPK1	35.9727	62.3689	53.2261	hsa-miR-181b, hsa-miR-27a, hsa-miR-23b, hsa-miR-181a, hsa-miR-23a
hsa04150	mTOR signaling pathway	hsa:5293	PIK3CD	69.2054	106.553	97.1745	hsa-miR-30d, hsa-miR-30c, hsa-miR-30b
hsa04150	mTOR signaling pathway	hsa:9470	EIF4E2	196.059	159.513	95.8023	hsa-miR-29a, hsa-miR-29b
hsa04150	mTOR signaling pathway	hsa:5228	PGF	384.818	291.165	362.129
hsa04150	mTOR signaling pathway	hsa:6194	RPS6	3843.73	4284.97	3378.74
hsa04210	Apoptosis	hsa:5293	PIK3CD	69.2054	106.553	97.1745	hsa-miR-30d, hsa-miR-30c, hsa-miR-30b
hsa04210	Apoptosis	hsa:5576	PRKAR2A	357.993	263.363	299.18	hsa-miR-15a, hsa-miR-16, hsa-miR-15b
hsa04260	Cardiac muscle contraction	hsa:488	ATP2A2	66.9703	44.3065	31.1674	hsa-miR-25, hsa-miR-92a, hsa-miR-30c, hsa-miR-30b, hsa-let-7d, hsa-let-7a, hsa-miR-181a, hsa-miR-181b, hsa-miR-30d
hsa04260	Cardiac muscle contraction	hsa:27092	CACNG4	95.3439	157.319	141.372	hsa-miR-29a, hsa-miR-29b
hsa04310	Wnt signaling pathway	hsa:5528	PPP2R5D	24.6799	24.674	22.2778
hsa04310	Wnt signaling pathway	hsa:7475	WNT6	46.1936	77.9985	75.7542
hsa04310	Wnt signaling pathway	hsa:6907	TBL1X	223.823	141.709	37.0089	hsa-miR-20b, hsa-miR-20a, hsa-miR-17, hsa-miR-93, hsa-miR-106a, hsa-miR-106b
hsa04310	Wnt signaling pathway	hsa:5879	RAC1	1072.19	770.613	678.02	hsa-miR-320b
hsa04330	Notch signaling pathway	hsa:6868	ADAM17	29.2486	35.9527	22.6616
hsa04330	Notch signaling pathway	hsa:3516	RBPJ	541.675	516.98	502.342	hsa-miR-223
hsa04340	Hedgehog signaling pathway	hsa:7475	WNT6	46.1936	77.9985	75.7542
hsa04360	Axon guidance	hsa:54910	SEMA4C	38.2637	42.7472	27.8031	hsa-let-7a, hsa-miR-19a, hsa-miR-19b, hsa-miR-181b, hsa-let-7d, hsa-miR-181a
hsa04360	Axon guidance	hsa:7852	CXCR4	294.666	225.184	57.5934
hsa04360	Axon guidance	hsa:5879	RAC1	1072.19	770.613	678.02	hsa-miR-320b
hsa04370	VEGF signaling pathway	hsa:5293	PIK3CD	69.2054	106.553	97.1745	hsa-miR-30d, hsa-miR-30c, hsa-miR-30b
hsa04370	VEGF signaling pathway	hsa:5879	RAC1	1072.19	770.613	678.02	hsa-miR-320b
hsa04510	Focal adhesion	hsa:5170	PDPK1	35.9727	62.3689	53.2261	hsa-miR-181b, hsa-miR-27a, hsa-miR-23b, hsa-miR-181a, hsa-miR-23a
hsa04510	Focal adhesion	hsa:5293	PIK3CD	69.2054	106.553	97.1745	hsa-miR-30d, hsa-miR-30c, hsa-miR-30b
hsa04510	Focal adhesion	hsa:5228	PGF	384.818	291.165	362.129
hsa04510	Focal adhesion	hsa:5879	RAC1	1072.19	770.613	678.02	hsa-miR-320b
hsa04514	Cell adhesion molecules (CAMs)	hsa:958	CD40	25.5002	20.834	21.0933
hsa04514	Cell adhesion molecules (CAMs)	hsa:6693	SPN	33.2983	33.5994	29.6078
hsa04514	Cell adhesion molecules (CAMs)	hsa:6404	SELPLG	24.9014	46.8893	21.8956
hsa04520	Adherens junction	hsa:5777	PTPN6	152.987	75.9692	87.3601
hsa04520	Adherens junction	hsa:5879	RAC1	1072.19	770.613	678.02	hsa-miR-320b
hsa04612	Antigen processing and presentation	hsa:1508	CTSB	165.36	137.472	139.666
hsa04612	Antigen processing and presentation	hsa:3320	HSP90AA1	3084.58	2930.01	2538.1
hsa04614	Renin-angiotensin system	hsa:290	ANPEP	143.524	106.934	23.306
hsa04620	Toll-like receptor signaling pathway	hsa:958	CD40	25.5002	20.834	21.0933
hsa04620	Toll-like receptor signaling pathway	hsa:5293	PIK3CD	69.2054	106.553	97.1745	hsa-miR-30d, hsa-miR-30c, hsa-miR-30b
hsa04620	Toll-like receptor signaling pathway	hsa:5606	MAP2K3	104.61	111.139	25.6959
hsa04620	Toll-like receptor signaling pathway	hsa:6352	CCL5	249.172	337.051	48.684
hsa04620	Toll-like receptor signaling pathway	hsa:5879	RAC1	1072.19	770.613	678.02	hsa-miR-320b
hsa04621	NOD-like receptor signaling pathway	hsa:6352	CCL5	249.172	337.051	48.684
hsa04621	NOD-like receptor signaling pathway	hsa:7184	HSP90B1	378.189	450.951	436.572	hsa-miR-223, hsa-miR-181b, hsa-miR-23b, hsa-miR-23a, hsa-miR-181a
hsa04621	NOD-like receptor signaling pathway	hsa:3320	HSP90AA1	3084.58	2930.01	2538.1
hsa04623	Cytosolic DNA-sensing pathway	hsa:6352	CCL5	249.172	337.051	48.684
hsa04630	Jak-STAT signaling pathway	hsa:5777	PTPN6	152.987	75.9692	87.3601
hsa04630	Jak-STAT signaling pathway	hsa:5293	PIK3CD	69.2054	106.553	97.1745	hsa-miR-30d, hsa-miR-30c, hsa-miR-30b
hsa04640	Hematopoietic cell lineage	hsa:290	ANPEP	143.524	106.934	23.306
hsa04640	Hematopoietic cell lineage	hsa:7037	TFRC	819.127	780.034	403.419
hsa04650	Natural killer cell mediated cytotoxicity	hsa:5777	PTPN6	152.987	75.9692	87.3601
hsa04650	Natural killer cell mediated cytotoxicity	hsa:5293	PIK3CD	69.2054	106.553	97.1745	hsa-miR-30d, hsa-miR-30c, hsa-miR-30b
hsa04650	Natural killer cell mediated cytotoxicity	hsa:5879	RAC1	1072.19	770.613	678.02	hsa-miR-320b
hsa04660	T cell receptor signaling pathway	hsa:5777	PTPN6	152.987	75.9692	87.3601
hsa04660	T cell receptor signaling pathway	hsa:5293	PIK3CD	69.2054	106.553	97.1745	hsa-miR-30d, hsa-miR-30c, hsa-miR-30b
hsa04662	B cell receptor signaling pathway	hsa:5777	PTPN6	152.987	75.9692	87.3601
hsa04662	B cell receptor signaling pathway	hsa:5293	PIK3CD	69.2054	106.553	97.1745	hsa-miR-30d, hsa-miR-30c, hsa-miR-30b
hsa04662	B cell receptor signaling pathway	hsa:5879	RAC1	1072.19	770.613	678.02	hsa-miR-320b
hsa04664	Fc epsilon RI signaling pathway	hsa:5293	PIK3CD	69.2054	106.553	97.1745	hsa-miR-30d, hsa-miR-30c, hsa-miR-30b
hsa04664	Fc epsilon RI signaling pathway	hsa:5606	MAP2K3	104.61	111.139	25.6959
hsa04664	Fc epsilon RI signaling pathway	hsa:5879	RAC1	1072.19	770.613	678.02	hsa-miR-320b
hsa04666	Fc gamma R-mediated phagocytosis	hsa:5293	PIK3CD	69.2054	106.553	97.1745	hsa-miR-30d, hsa-miR-30c, hsa-miR-30b
hsa04666	Fc gamma R-mediated phagocytosis	hsa:5879	RAC1	1072.19	770.613	678.02	hsa-miR-320b
hsa04670	Leukocyte transendothelial migration	hsa:5293	PIK3CD	69.2054	106.553	97.1745	hsa-miR-30d, hsa-miR-30c, hsa-miR-30b
hsa04670	Leukocyte transendothelial migration	hsa:7852	CXCR4	294.666	225.184	57.5934
hsa04670	Leukocyte transendothelial migration	hsa:5879	RAC1	1072.19	770.613	678.02	hsa-miR-320b
hsa04672	Intestinal immune network for IgA production	hsa:958	CD40	25.5002	20.834	21.0933
hsa04672	Intestinal immune network for IgA production	hsa:7852	CXCR4	294.666	225.184	57.5934
hsa04710	Circadian rhythm - mammal	hsa:1407	CRY1	24.3382	44.1605	38.9256
hsa04722	Neurotrophin signaling pathway	hsa:8986	RPS6KA4	22.2909	20.8728	24.0164	hsa-miR-92a, hsa-miR-106b, hsa-miR-25, hsa-miR-20a, hsa-miR-142-5p, hsa-let-7d
hsa04722	Neurotrophin signaling pathway	hsa:4217	MAP3K5	23.1649	21.9902	32.3805	hsa-miR-23a, hsa-miR-20b, hsa-miR-30b, hsa-miR-30c, hsa-miR-23b, hsa-miR-20a, hsa-miR-106a, hsa-miR-30d, hsa-miR-93, hsa-miR-106b, hsa-miR-17
hsa04722	Neurotrophin signaling pathway	hsa:5293	PIK3CD	69.2054	106.553	97.1745	hsa-miR-30d, hsa-miR-30c, hsa-miR-30b
hsa04722	Neurotrophin signaling pathway	hsa:8660	IRS2	197.265	240.149	110.624	hsa-let-7a, hsa-miR-30c, hsa-miR-107, hsa-miR-103, hsa-miR-181a, hsa-miR-15b, hsa-miR-30b, hsa-miR-30d, hsa-miR-23b, hsa-let-7d, hsa-miR-181b, hsa-miR-16, hsa-miR-23a, hsa-miR-15a
hsa04722	Neurotrophin signaling pathway	hsa:7529	YWHAB	733.068	733.068	605.383	hsa-miR-181b, hsa-miR-181a, hsa-miR-27a
hsa04722	Neurotrophin signaling pathway	hsa:5879	RAC1	1072.19	770.613	678.02	hsa-miR-320b
hsa04810	Regulation of actin cytoskeleton	hsa:28964	GIT1	67.8984	38.3143	20.3182	hsa-miR-15a, hsa-miR-425
hsa04810	Regulation of actin cytoskeleton	hsa:5293	PIK3CD	69.2054	106.553	97.1745	hsa-miR-30d, hsa-miR-30c, hsa-miR-30b
hsa04810	Regulation of actin cytoskeleton	hsa:5879	RAC1	1072.19	770.613	678.02	hsa-miR-320b
hsa04910	Insulin signaling pathway	hsa:5170	PDPK1	35.9727	62.3689	53.2261	hsa-miR-181b, hsa-miR-27a, hsa-miR-23b, hsa-miR-181a, hsa-miR-23a
hsa04910	Insulin signaling pathway	hsa:5293	PIK3CD	69.2054	106.553	97.1745	hsa-miR-30d, hsa-miR-30c, hsa-miR-30b
hsa04910	Insulin signaling pathway	hsa:9470	EIF4E2	196.059	159.513	95.8023	hsa-miR-29a, hsa-miR-29b
hsa04910	Insulin signaling pathway	hsa:8660	IRS2	197.265	240.149	110.624	hsa-let-7a, hsa-miR-30c, hsa-miR-107, hsa-miR-103, hsa-miR-181a, hsa-miR-15b, hsa-miR-30b, hsa-miR-30d, hsa-miR-23b, hsa-let-7d, hsa-miR-181b, hsa-miR-16, hsa-miR-23a, hsa-miR-15a
hsa04910	Insulin signaling pathway	hsa:5576	PRKAR2A	357.993	263.363	299.18	hsa-miR-15a, hsa-miR-16, hsa-miR-15b
hsa04910	Insulin signaling pathway	hsa:6194	RPS6	3843.73	4284.97	3378.74
hsa04912	GnRH signaling pathway	hsa:5606	MAP2K3	104.61	111.139	25.6959
hsa04914	Progesterone-mediated oocyte maturation	hsa:996	CDC27	36.5035	27.3876	23.0731	hsa-miR-25, hsa-miR-181a, hsa-miR-181b, hsa-miR-92a
hsa04914	Progesterone-mediated oocyte maturation	hsa:5293	PIK3CD	69.2054	106.553	97.1745	hsa-miR-30d, hsa-miR-30c, hsa-miR-30b
hsa04914	Progesterone-mediated oocyte maturation	hsa:3320	HSP90AA1	3084.58	2930.01	2538.1
hsa04916	Melanogenesis	hsa:7475	WNT6	46.1936	77.9985	75.7542
hsa04920	Adipocytokine signaling pathway	hsa:6256	RXRA	40.4866	27.8254	24.714	hsa-miR-27a, hsa-miR-320b
hsa04920	Adipocytokine signaling pathway	hsa:8660	IRS2	197.265	240.149	110.624	hsa-let-7a, hsa-miR-30c, hsa-miR-107, hsa-miR-103, hsa-miR-181a, hsa-miR-15b, hsa-miR-30b, hsa-miR-30d, hsa-miR-23b, hsa-let-7d, hsa-miR-181b, hsa-miR-16, hsa-miR-23a, hsa-miR-15a
hsa04930	Type II diabetes mellitus	hsa:5293	PIK3CD	69.2054	106.553	97.1745	hsa-miR-30d, hsa-miR-30c, hsa-miR-30b
hsa04930	Type II diabetes mellitus	hsa:8660	IRS2	197.265	240.149	110.624	hsa-let-7a, hsa-miR-30c, hsa-miR-107, hsa-miR-103, hsa-miR-181a, hsa-miR-15b, hsa-miR-30b, hsa-miR-30d, hsa-miR-23b, hsa-let-7d, hsa-miR-181b, hsa-miR-16, hsa-miR-23a, hsa-miR-15a
hsa04960	Aldosterone-regulated sodium reabsorption	hsa:5170	PDPK1	35.9727	62.3689	53.2261	hsa-miR-181b, hsa-miR-27a, hsa-miR-23b, hsa-miR-181a, hsa-miR-23a
hsa04960	Aldosterone-regulated sodium reabsorption	hsa:5293	PIK3CD	69.2054	106.553	97.1745	hsa-miR-30d, hsa-miR-30c, hsa-miR-30b
hsa04960	Aldosterone-regulated sodium reabsorption	hsa:8660	IRS2	197.265	240.149	110.624	hsa-let-7a, hsa-miR-30c, hsa-miR-107, hsa-miR-103, hsa-miR-181a, hsa-miR-15b, hsa-miR-30b, hsa-miR-30d, hsa-miR-23b, hsa-let-7d, hsa-miR-181b, hsa-miR-16, hsa-miR-23a, hsa-miR-15a
hsa04966	Collecting duct acid secretion	hsa:527	ATP6V0C	37.8541	44.4383	23.9531
hsa05010	Alzheimer's disease	hsa:4723	NDUFV1	54.2148	26.8767	72.7335
hsa05010	Alzheimer's disease	hsa:6868	ADAM17	29.2486	35.9527	22.6616
hsa05010	Alzheimer's disease	hsa:488	ATP2A2	66.9703	44.3065	31.1674	hsa-miR-25, hsa-miR-92a, hsa-miR-30c, hsa-miR-30b, hsa-let-7d, hsa-let-7a, hsa-miR-181a, hsa-miR-181b, hsa-miR-30d
hsa05012	Parkinson's disease	hsa:4723	NDUFV1	54.2148	26.8767	72.7335
hsa05014	Amyotrophic lateral sclerosis (ALS)	hsa:4217	MAP3K5	23.1649	21.9902	32.3805	hsa-miR-23a, hsa-miR-20b, hsa-miR-30b, hsa-miR-30c, hsa-miR-23b, hsa-miR-20a, hsa-miR-106a, hsa-miR-30d, hsa-miR-93, hsa-miR-106b, hsa-miR-17
hsa05014	Amyotrophic lateral sclerosis (ALS)	hsa:5606	MAP2K3	104.61	111.139	25.6959
hsa05014	Amyotrophic lateral sclerosis (ALS)	hsa:5879	RAC1	1072.19	770.613	678.02	hsa-miR-320b
hsa05016	Huntington's disease	hsa:4723	NDUFV1	54.2148	26.8767	72.7335
hsa05016	Huntington's disease	hsa:7019	TFAM	69.4534	58.7268	37.2638
hsa05016	Huntington's disease	hsa:1175	AP2S1	432.165	411.362	111.497	hsa-let-7d
hsa05020	Prion diseases	hsa:6352	CCL5	249.172	337.051	48.684
hsa05100	Bacterial invasion of epithelial cells	hsa:5293	PIK3CD	69.2054	106.553	97.1745	hsa-miR-30d, hsa-miR-30c, hsa-miR-30b
hsa05100	Bacterial invasion of epithelial cells	hsa:5879	RAC1	1072.19	770.613	678.02	hsa-miR-320b
hsa05110	Vibrio cholerae infection	hsa:527	ATP6V0C	37.8541	44.4383	23.9531
hsa05110	Vibrio cholerae infection	hsa:9601	PDIA4	172.772	103.807	51.6572
hsa05110	Vibrio cholerae infection	hsa:533	ATP6V0B	109.626	121.627	24.3016
hsa05120	Epithelial cell signaling in Helicobacter pylori infection	hsa:6868	ADAM17	29.2486	35.9527	22.6616
hsa05120	Epithelial cell signaling in Helicobacter pylori infection	hsa:28964	GIT1	67.8984	38.3143	20.3182	hsa-miR-15a, hsa-miR-425
hsa05120	Epithelial cell signaling in Helicobacter pylori infection	hsa:527	ATP6V0C	37.8541	44.4383	23.9531
hsa05120	Epithelial cell signaling in Helicobacter pylori infection	hsa:533	ATP6V0B	109.626	121.627	24.3016
hsa05120	Epithelial cell signaling in Helicobacter pylori infection	hsa:6352	CCL5	249.172	337.051	48.684
hsa05120	Epithelial cell signaling in Helicobacter pylori infection	hsa:5879	RAC1	1072.19	770.613	678.02	hsa-miR-320b
hsa05131	Shigellosis	hsa:5879	RAC1	1072.19	770.613	678.02	hsa-miR-320b
hsa05140	Leishmaniasis	hsa:5777	PTPN6	152.987	75.9692	87.3601
hsa05142	Chagas disease	hsa:5293	PIK3CD	69.2054	106.553	97.1745	hsa-miR-30d, hsa-miR-30c, hsa-miR-30b
hsa05142	Chagas disease	hsa:6352	CCL5	249.172	337.051	48.684
hsa05144	Malaria	hsa:958	CD40	25.5002	20.834	21.0933
hsa05146	Amoebiasis	hsa:5293	PIK3CD	69.2054	106.553	97.1745	hsa-miR-30d, hsa-miR-30c, hsa-miR-30b
hsa05210	Colorectal cancer	hsa:5293	PIK3CD	69.2054	106.553	97.1745	hsa-miR-30d, hsa-miR-30c, hsa-miR-30b
hsa05210	Colorectal cancer	hsa:5879	RAC1	1072.19	770.613	678.02	hsa-miR-320b
hsa05211	Renal cell carcinoma	hsa:5293	PIK3CD	69.2054	106.553	97.1745	hsa-miR-30d, hsa-miR-30c, hsa-miR-30b
hsa05211	Renal cell carcinoma	hsa:5228	PGF	384.818	291.165	362.129
hsa05211	Renal cell carcinoma	hsa:5879	RAC1	1072.19	770.613	678.02	hsa-miR-320b
hsa05212	Pancreatic cancer	hsa:5293	PIK3CD	69.2054	106.553	97.1745	hsa-miR-30d, hsa-miR-30c, hsa-miR-30b
hsa05212	Pancreatic cancer	hsa:1869	E2F1	117.752	156.254	33.7576	hsa-miR-106a, hsa-miR-20b, hsa-miR-106b, hsa-miR-20a, hsa-miR-17, hsa-miR-93
hsa05212	Pancreatic cancer	hsa:5228	PGF	384.818	291.165	362.129
hsa05212	Pancreatic cancer	hsa:1871	E2F3	432.134	358.887	178.01	hsa-miR-20b, hsa-miR-93, hsa-miR-106a, hsa-miR-106b, hsa-miR-15a, hsa-miR-92a, hsa-miR-17, hsa-miR-20a, hsa-miR-25, hsa-miR-30c, hsa-miR-16, hsa-miR-320b, hsa-miR-30d, hsa-miR-15b, hsa-miR-30b
hsa05212	Pancreatic cancer	hsa:5879	RAC1	1072.19	770.613	678.02	hsa-miR-320b
hsa05213	Endometrial cancer	hsa:5170	PDPK1	35.9727	62.3689	53.2261	hsa-miR-181b, hsa-miR-27a, hsa-miR-23b, hsa-miR-181a, hsa-miR-23a
hsa05213	Endometrial cancer	hsa:5293	PIK3CD	69.2054	106.553	97.1745	hsa-miR-30d, hsa-miR-30c, hsa-miR-30b
hsa05214	Glioma	hsa:5293	PIK3CD	69.2054	106.553	97.1745	hsa-miR-30d, hsa-miR-30c, hsa-miR-30b
hsa05214	Glioma	hsa:1869	E2F1	117.752	156.254	33.7576	hsa-miR-106a, hsa-miR-20b, hsa-miR-106b, hsa-miR-20a, hsa-miR-17, hsa-miR-93
hsa05214	Glioma	hsa:1871	E2F3	432.134	358.887	178.01	hsa-miR-20b, hsa-miR-93, hsa-miR-106a, hsa-miR-106b, hsa-miR-15a, hsa-miR-92a, hsa-miR-17, hsa-miR-20a, hsa-miR-25, hsa-miR-30c, hsa-miR-16, hsa-miR-320b, hsa-miR-30d, hsa-miR-15b, hsa-miR-30b
hsa05215	Prostate cancer	hsa:898	CCNE1	30.5883	36.8348	23.9541	hsa-miR-103, hsa-miR-15a, hsa-miR-16, hsa-miR-15b, hsa-miR-107, hsa-miR-26b, hsa-miR-26a
hsa05215	Prostate cancer	hsa:5170	PDPK1	35.9727	62.3689	53.2261	hsa-miR-181b, hsa-miR-27a, hsa-miR-23b, hsa-miR-181a, hsa-miR-23a
hsa05215	Prostate cancer	hsa:5293	PIK3CD	69.2054	106.553	97.1745	hsa-miR-30d, hsa-miR-30c, hsa-miR-30b
hsa05215	Prostate cancer	hsa:1869	E2F1	117.752	156.254	33.7576	hsa-miR-106a, hsa-miR-20b, hsa-miR-106b, hsa-miR-20a, hsa-miR-17, hsa-miR-93
hsa05215	Prostate cancer	hsa:1871	E2F3	432.134	358.887	178.01	hsa-miR-20b, hsa-miR-93, hsa-miR-106a, hsa-miR-106b, hsa-miR-15a, hsa-miR-92a, hsa-miR-17, hsa-miR-20a, hsa-miR-25, hsa-miR-30c, hsa-miR-16, hsa-miR-320b, hsa-miR-30d, hsa-miR-15b, hsa-miR-30b
hsa05215	Prostate cancer	hsa:7184	HSP90B1	378.189	450.951	436.572	hsa-miR-223, hsa-miR-181b, hsa-miR-23b, hsa-miR-23a, hsa-miR-181a
hsa05215	Prostate cancer	hsa:3320	HSP90AA1	3084.58	2930.01	2538.1
hsa05216	Thyroid cancer	hsa:6256	RXRA	40.4866	27.8254	24.714	hsa-miR-27a, hsa-miR-320b
hsa05217	Basal cell carcinoma	hsa:7475	WNT6	46.1936	77.9985	75.7542
hsa05218	Melanoma	hsa:5293	PIK3CD	69.2054	106.553	97.1745	hsa-miR-30d, hsa-miR-30c, hsa-miR-30b
hsa05218	Melanoma	hsa:1869	E2F1	117.752	156.254	33.7576	hsa-miR-106a, hsa-miR-20b, hsa-miR-106b, hsa-miR-20a, hsa-miR-17, hsa-miR-93
hsa05218	Melanoma	hsa:1871	E2F3	432.134	358.887	178.01	hsa-miR-20b, hsa-miR-93, hsa-miR-106a, hsa-miR-106b, hsa-miR-15a, hsa-miR-92a, hsa-miR-17, hsa-miR-20a, hsa-miR-25, hsa-miR-30c, hsa-miR-16, hsa-miR-320b, hsa-miR-30d, hsa-miR-15b, hsa-miR-30b
hsa05219	Bladder cancer	hsa:1869	E2F1	117.752	156.254	33.7576	hsa-miR-106a, hsa-miR-20b, hsa-miR-106b, hsa-miR-20a, hsa-miR-17, hsa-miR-93
hsa05219	Bladder cancer	hsa:5228	PGF	384.818	291.165	362.129
hsa05219	Bladder cancer	hsa:1871	E2F3	432.134	358.887	178.01	hsa-miR-20b, hsa-miR-93, hsa-miR-106a, hsa-miR-106b, hsa-miR-15a, hsa-miR-92a, hsa-miR-17, hsa-miR-20a, hsa-miR-25, hsa-miR-30c, hsa-miR-16, hsa-miR-320b, hsa-miR-30d, hsa-miR-15b, hsa-miR-30b
hsa05220	Chronic myeloid leukemia	hsa:5293	PIK3CD	69.2054	106.553	97.1745	hsa-miR-30d, hsa-miR-30c, hsa-miR-30b
hsa05220	Chronic myeloid leukemia	hsa:1869	E2F1	117.752	156.254	33.7576	hsa-miR-106a, hsa-miR-20b, hsa-miR-106b, hsa-miR-20a, hsa-miR-17, hsa-miR-93
hsa05220	Chronic myeloid leukemia	hsa:1871	E2F3	432.134	358.887	178.01	hsa-miR-20b, hsa-miR-93, hsa-miR-106a, hsa-miR-106b, hsa-miR-15a, hsa-miR-92a, hsa-miR-17, hsa-miR-20a, hsa-miR-25, hsa-miR-30c, hsa-miR-16, hsa-miR-320b, hsa-miR-30d, hsa-miR-15b, hsa-miR-30b
hsa05221	Acute myeloid leukemia	hsa:5293	PIK3CD	69.2054	106.553	97.1745	hsa-miR-30d, hsa-miR-30c, hsa-miR-30b
hsa05222	Small cell lung cancer	hsa:6256	RXRA	40.4866	27.8254	24.714	hsa-miR-27a, hsa-miR-320b
hsa05222	Small cell lung cancer	hsa:898	CCNE1	30.5883	36.8348	23.9541	hsa-miR-103, hsa-miR-15a, hsa-miR-16, hsa-miR-15b, hsa-miR-107, hsa-miR-26b, hsa-miR-26a
hsa05222	Small cell lung cancer	hsa:5293	PIK3CD	69.2054	106.553	97.1745	hsa-miR-30d, hsa-miR-30c, hsa-miR-30b
hsa05222	Small cell lung cancer	hsa:1869	E2F1	117.752	156.254	33.7576	hsa-miR-106a, hsa-miR-20b, hsa-miR-106b, hsa-miR-20a, hsa-miR-17, hsa-miR-93
hsa05222	Small cell lung cancer	hsa:1871	E2F3	432.134	358.887	178.01	hsa-miR-20b, hsa-miR-93, hsa-miR-106a, hsa-miR-106b, hsa-miR-15a, hsa-miR-92a, hsa-miR-17, hsa-miR-20a, hsa-miR-25, hsa-miR-30c, hsa-miR-16, hsa-miR-320b, hsa-miR-30d, hsa-miR-15b, hsa-miR-30b
hsa05223	Non-small cell lung cancer	hsa:6256	RXRA	40.4866	27.8254	24.714	hsa-miR-27a, hsa-miR-320b
hsa05223	Non-small cell lung cancer	hsa:5170	PDPK1	35.9727	62.3689	53.2261	hsa-miR-181b, hsa-miR-27a, hsa-miR-23b, hsa-miR-181a, hsa-miR-23a
hsa05223	Non-small cell lung cancer	hsa:5293	PIK3CD	69.2054	106.553	97.1745	hsa-miR-30d, hsa-miR-30c, hsa-miR-30b
hsa05223	Non-small cell lung cancer	hsa:1869	E2F1	117.752	156.254	33.7576	hsa-miR-106a, hsa-miR-20b, hsa-miR-106b, hsa-miR-20a, hsa-miR-17, hsa-miR-93
hsa05223	Non-small cell lung cancer	hsa:1871	E2F3	432.134	358.887	178.01	hsa-miR-20b, hsa-miR-93, hsa-miR-106a, hsa-miR-106b, hsa-miR-15a, hsa-miR-92a, hsa-miR-17, hsa-miR-20a, hsa-miR-25, hsa-miR-30c, hsa-miR-16, hsa-miR-320b, hsa-miR-30d, hsa-miR-15b, hsa-miR-30b
hsa05310	Asthma	hsa:958	CD40	25.5002	20.834	21.0933
hsa05310	Asthma	hsa:5553	PRG2	669.115	541.495	60.4394
hsa05320	Autoimmune thyroid disease	hsa:958	CD40	25.5002	20.834	21.0933
hsa05322	Systemic lupus erythematosus	hsa:958	CD40	25.5002	20.834	21.0933
hsa05330	Allograft rejection	hsa:958	CD40	25.5002	20.834	21.0933
hsa05340	Primary immunodeficiency	hsa:958	CD40	25.5002	20.834	21.0933
hsa05340	Primary immunodeficiency	hsa:64421	DCLRE1C	34.4306	31.2585	31.3518
hsa05340	Primary immunodeficiency	hsa:7374	UNG	60.6039	78.0584	79.0032
hsa05410	Hypertrophic cardiomyopathy (HCM)	hsa:488	ATP2A2	66.9703	44.3065	31.1674	hsa-miR-25, hsa-miR-92a, hsa-miR-30c, hsa-miR-30b, hsa-let-7d, hsa-let-7a, hsa-miR-181a, hsa-miR-181b, hsa-miR-30d
hsa05410	Hypertrophic cardiomyopathy (HCM)	hsa:27092	CACNG4	95.3439	157.319	141.372	hsa-miR-29a, hsa-miR-29b
hsa05412	Arrhythmogenic right ventricular cardiomyopathy (ARVC)	hsa:488	ATP2A2	66.9703	44.3065	31.1674	hsa-miR-25, hsa-miR-92a, hsa-miR-30c, hsa-miR-30b, hsa-let-7d, hsa-let-7a, hsa-miR-181a, hsa-miR-181b, hsa-miR-30d
hsa05412	Arrhythmogenic right ventricular cardiomyopathy (ARVC)	hsa:27092	CACNG4	95.3439	157.319	141.372	hsa-miR-29a, hsa-miR-29b
hsa05414	Dilated cardiomyopathy	hsa:488	ATP2A2	66.9703	44.3065	31.1674	hsa-miR-25, hsa-miR-92a, hsa-miR-30c, hsa-miR-30b, hsa-let-7d, hsa-let-7a, hsa-miR-181a, hsa-miR-181b, hsa-miR-30d
hsa05414	Dilated cardiomyopathy	hsa:27092	CACNG4	95.3439	157.319	141.372	hsa-miR-29a, hsa-miR-29b
hsa05416	Viral myocarditis	hsa:958	CD40	25.5002	20.834	21.0933
hsa05416	Viral myocarditis	hsa:8672	EIF4G3	25.5983	22.2386	26.4256
hsa05416	Viral myocarditis	hsa:5879	RAC1	1072.19	770.613	678.02	hsa-miR-320b

## Sheet: Ago2
KEGG Pathway ID	KEGG Pathway description	KEGG ID	Gene Symbol	Ago2			gene assosciated miRNAs predicted by at least 2 databases of TargetScan, PicTar or miRanda
hsa00010	Glycolysis / Gluconeogenesis	hsa:223	ALDH9A1	245.89	190.015	214.681
hsa00010	Glycolysis / Gluconeogenesis	hsa:5223	PGAM1	908.88	784.442	814.237	hsa-miR-92a, hsa-miR-25, hsa-miR-92b
hsa00020	Citrate cycle (TCA cycle)	hsa:3421	IDH3G	32.2673	32.8663	30.2465
hsa00020	Citrate cycle (TCA cycle)	hsa:6389	SDHA	37.2443	46.8731	30.8396
hsa00020	Citrate cycle (TCA cycle)	hsa:3417	IDH1	331.615	213.726	320.671	hsa-miR-92a, hsa-miR-30b, hsa-miR-30d, hsa-miR-30c, hsa-miR-92b, hsa-miR-25, hsa-miR-23a, hsa-miR-23b
hsa00030	Pentose phosphate pathway	hsa:25796	PGLS	39.3076	37.1124	30.9876
hsa00030	Pentose phosphate pathway	hsa:6888	TALDO1	382.705	280.188	298.986
hsa00040	Pentose and glucuronate interconversions	hsa:51181	DCXR	53.0078	51.1595	63.4775
hsa00051	Fructose and mannose metabolism	hsa:6652	SORD	65.667	63.7689	55.0885
hsa00053	Ascorbate and aldarate metabolism	hsa:223	ALDH9A1	245.89	190.015	214.681
hsa00061	Fatty acid biosynthesis	hsa:27349	MCAT	38.5465	35.3138	37.226
hsa00062	Fatty acid elongation in mitochondria	hsa:9374	PPT2	25.8921	23.4489	24.0242	hsa-miR-16, hsa-miR-15a, hsa-miR-15b
hsa00062	Fatty acid elongation in mitochondria	hsa:1892	ECHS1	104.584	105.703	112.363
hsa00071	Fatty acid metabolism	hsa:2181	ACSL3	66.3969	36.4851	73.3645	hsa-miR-223, hsa-miR-26b, hsa-miR-26a
hsa00071	Fatty acid metabolism	hsa:1892	ECHS1	104.584	105.703	112.363
hsa00071	Fatty acid metabolism	hsa:223	ALDH9A1	245.89	190.015	214.681
hsa00072	Synthesis and degradation of ketone bodies	hsa:3155	HMGCL	22.8804	20.302	21.0032
hsa00100	Steroid biosynthesis	hsa:1717	DHCR7	23.8882	22.1153	20.6572
hsa00100	Steroid biosynthesis	hsa:51478	HSD17B7	26.0464	31.7918	32.5123
hsa00100	Steroid biosynthesis	hsa:4047	LSS	35.9157	55.3128	46.0779
hsa00100	Steroid biosynthesis	hsa:10682	EBP	133.141	137.434	148.654
hsa00100	Steroid biosynthesis	hsa:6307	SC4MOL	772.859	664.842	672.342	hsa-miR-93, hsa-miR-19a, hsa-miR-106a, hsa-miR-19b, hsa-miR-23a, hsa-miR-223, hsa-miR-17, hsa-miR-26b, hsa-miR-106b, hsa-miR-23b, hsa-miR-130b, hsa-miR-26a, hsa-miR-20a, hsa-miR-20b
hsa00140	Steroid hormone biosynthesis	hsa:51478	HSD17B7	26.0464	31.7918	32.5123
hsa00140	Steroid hormone biosynthesis	hsa:1312	COMT	146.667	123.607	152.734
hsa00140	Steroid hormone biosynthesis	hsa:1545	CYP1B1	371.58	250.111	277.339	hsa-miR-27b, hsa-miR-27a
hsa00190	Oxidative phosphorylation	hsa:1352	COX10	30.4087	30.4087	34.0687
hsa00190	Oxidative phosphorylation	hsa:4704	NDUFA9	36.8348	38.3738	36.8348
hsa00190	Oxidative phosphorylation	hsa:6389	SDHA	37.2443	46.8731	30.8396
hsa00190	Oxidative phosphorylation	hsa:513	ATP5D	42.3006	20.6772	31.3647
hsa00190	Oxidative phosphorylation	hsa:10312	TCIRG1	47.5994	40.8928	47.1549
hsa00190	Oxidative phosphorylation	hsa:4728	NDUFS8	58.3231	65.2599	40.3171
hsa00190	Oxidative phosphorylation	hsa:527	ATP6V0C	61.4981	67.9872	63.6246
hsa00190	Oxidative phosphorylation	hsa:9114	ATP6V0D1	69.979	54.0192	55.0483
hsa00190	Oxidative phosphorylation	hsa:4723	NDUFV1	90.9798	85.6933	70.58
hsa00190	Oxidative phosphorylation	hsa:4701	NDUFA7	94.3155	75.8555	59.4171
hsa00190	Oxidative phosphorylation	hsa:516	ATP5G1	97.7297	87.737	89.1394	hsa-miR-29b, hsa-miR-29a
hsa00190	Oxidative phosphorylation	hsa:533	ATP6V0B	102.395	117.708	66.3712
hsa00190	Oxidative phosphorylation	hsa:529	ATP6V1E1	145.834	101.144	134.126	hsa-miR-23b, hsa-miR-23a
hsa00190	Oxidative phosphorylation	hsa:1351	COX8A	147.8	154.917	132.555
hsa00190	Oxidative phosphorylation	hsa:4708	NDUFB2	180.958	189.485	190.003
hsa00190	Oxidative phosphorylation	hsa:4714	NDUFB8	186.387	221.552	192.801
hsa00190	Oxidative phosphorylation	hsa:1329	COX5B	242.454	212.188	224.379
hsa00190	Oxidative phosphorylation	hsa:9551	ATP5J2	368.207	399.212	510.419	hsa-miR-181b, hsa-miR-15b, hsa-miR-181a, hsa-miR-181d, hsa-miR-24, hsa-miR-15a, hsa-miR-16
hsa00190	Oxidative phosphorylation	hsa:4696	NDUFA3	379.622	296.19	419.409	hsa-miR-23a, hsa-miR-23b
hsa00190	Oxidative phosphorylation	hsa:521	ATP5I	474.213	534.151	549.454
hsa00190	Oxidative phosphorylation	hsa:8992	ATP6V0E1	585.411	785.188	294.951
hsa00190	Oxidative phosphorylation	hsa:1337	COX6A1	735.26	604.327	860.82
hsa00190	Oxidative phosphorylation	hsa:4717	NDUFC1	1040.19	676.822	899.832
hsa00190	Oxidative phosphorylation	hsa:514	ATP5E	1187.05	1054.26	1432.5
hsa00230	Purine metabolism	hsa:5426	POLE	26.701	21.8802	33.4654
hsa00230	Purine metabolism	hsa:5432	POLR2C	31.101	37.1575	39.7451
hsa00230	Purine metabolism	hsa:353	APRT	36.8909	27.9314	49.1984
hsa00230	Purine metabolism	hsa:9533	POLR1C	41.9288	34.0158	52.3808
hsa00230	Purine metabolism	hsa:5435	POLR2F	43.6265	46.2655	47.9728
hsa00230	Purine metabolism	hsa:955	ENTPD6	45.3712	59.5712	48.6451
hsa00230	Purine metabolism	hsa:84172	POLR1B	49.1291	72.1949	53.9799
hsa00230	Purine metabolism	hsa:5430	POLR2A	52.3194	50.7392	38.5261
hsa00230	Purine metabolism	hsa:51082	POLR1D	52.7242	35.7032	44.4573	hsa-miR-29b, hsa-miR-30b, hsa-miR-30d, hsa-miR-30c, hsa-miR-29a
hsa00230	Purine metabolism	hsa:4833	NME4	64.5381	64.4102	90.8959	hsa-let-7a, hsa-let-7b, hsa-miR-196a, hsa-let-7g, hsa-let-7c, hsa-let-7i, hsa-let-7f, hsa-miR-196b, hsa-let-7d
hsa00230	Purine metabolism	hsa:5425	POLD2	68.828	58.3606	68.4967
hsa00230	Purine metabolism	hsa:100	ADA	74.9928	66.302	108.626
hsa00230	Purine metabolism	hsa:271	AMPD2	78.6042	76.2738	59.7321
hsa00230	Purine metabolism	hsa:5441	POLR2L	80.8647	87.3118	89.0938
hsa00230	Purine metabolism	hsa:5438	POLR2I	82.5149	62.462	46.6052
hsa00230	Purine metabolism	hsa:115	ADCY9	92.535	50.8021	95.565	hsa-let-7c, hsa-let-7b, hsa-miR-181b, hsa-let-7a, hsa-let-7i, hsa-miR-24, hsa-miR-181a, hsa-miR-181d, hsa-miR-19b, hsa-miR-19a, hsa-miR-196a, hsa-miR-196b, hsa-let-7f, hsa-let-7g
hsa00230	Purine metabolism	hsa:1716	DGUOK	92.9153	88.3864	99.4283
hsa00230	Purine metabolism	hsa:3614	IMPDH1	125.098	120.066	117.041	hsa-miR-19a, hsa-miR-19b, hsa-miR-130b, hsa-miR-29a, hsa-miR-29b
hsa00230	Purine metabolism	hsa:58497	PRUNE	136.27	114.939	109.182	hsa-miR-221, hsa-miR-222
hsa00230	Purine metabolism	hsa:5436	POLR2G	154.178	229.817	133.051
hsa00230	Purine metabolism	hsa:3704	ITPA	156.501	132.28	129.832
hsa00230	Purine metabolism	hsa:5141	PDE4A	223.034	143.756	171.279
hsa00230	Purine metabolism	hsa:5143	PDE4C	304.56	416.005	409.498
hsa00230	Purine metabolism	hsa:124583	CANT1	354.644	282.488	234.655	hsa-miR-20b, hsa-miR-93, hsa-miR-20a, hsa-miR-17, hsa-miR-106b, hsa-miR-106a
hsa00240	Pyrimidine metabolism	hsa:5426	POLE	26.701	21.8802	33.4654
hsa00240	Pyrimidine metabolism	hsa:5432	POLR2C	31.101	37.1575	39.7451
hsa00240	Pyrimidine metabolism	hsa:790	CAD	41.1045	22.7401	32.0684
hsa00240	Pyrimidine metabolism	hsa:9533	POLR1C	41.9288	34.0158	52.3808
hsa00240	Pyrimidine metabolism	hsa:5435	POLR2F	43.6265	46.2655	47.9728
hsa00240	Pyrimidine metabolism	hsa:955	ENTPD6	45.3712	59.5712	48.6451
hsa00240	Pyrimidine metabolism	hsa:84172	POLR1B	49.1291	72.1949	53.9799
hsa00240	Pyrimidine metabolism	hsa:5430	POLR2A	52.3194	50.7392	38.5261
hsa00240	Pyrimidine metabolism	hsa:51082	POLR1D	52.7242	35.7032	44.4573	hsa-miR-29b, hsa-miR-30b, hsa-miR-30d, hsa-miR-30c, hsa-miR-29a
hsa00240	Pyrimidine metabolism	hsa:4833	NME4	64.5381	64.4102	90.8959	hsa-let-7a, hsa-let-7b, hsa-miR-196a, hsa-let-7g, hsa-let-7c, hsa-let-7i, hsa-let-7f, hsa-miR-196b, hsa-let-7d
hsa00240	Pyrimidine metabolism	hsa:5425	POLD2	68.828	58.3606	68.4967
hsa00240	Pyrimidine metabolism	hsa:5441	POLR2L	80.8647	87.3118	89.0938
hsa00240	Pyrimidine metabolism	hsa:5438	POLR2I	82.5149	62.462	46.6052
hsa00240	Pyrimidine metabolism	hsa:5436	POLR2G	154.178	229.817	133.051
hsa00240	Pyrimidine metabolism	hsa:3704	ITPA	156.501	132.28	129.832
hsa00240	Pyrimidine metabolism	hsa:124583	CANT1	354.644	282.488	234.655	hsa-miR-20b, hsa-miR-93, hsa-miR-20a, hsa-miR-17, hsa-miR-106b, hsa-miR-106a
hsa00240	Pyrimidine metabolism	hsa:1854	DUT	807.497	666.579	612.512
hsa00250	Alanine, aspartate and glutamate metabolism	hsa:790	CAD	41.1045	22.7401	32.0684
hsa00250	Alanine, aspartate and glutamate metabolism	hsa:445	ASS1	141.197	87.8368	90.7954
hsa00250	Alanine, aspartate and glutamate metabolism	hsa:2673	GFPT1	227.941	135.449	198.063
hsa00260	Glycine, serine and threonine metabolism	hsa:6472	SHMT2	42.707	48.1672	50.7156
hsa00270	Cysteine and methionine metabolism	hsa:1789	DNMT3B	79.0449	62.3006	35.3314	hsa-miR-26a, hsa-miR-29b, hsa-miR-29a, hsa-miR-26b
hsa00270	Cysteine and methionine metabolism	hsa:1786	DNMT1	83.2147	75.8967	61.0373	hsa-miR-148a, hsa-miR-185
hsa00270	Cysteine and methionine metabolism	hsa:6723	SRM	115.492	102.207	108.626
hsa00270	Cysteine and methionine metabolism	hsa:4144	MAT2A	336.88	242.841	292.348	hsa-miR-23a, hsa-miR-23b, hsa-miR-26a, hsa-miR-30d, hsa-miR-320a, hsa-miR-26b, hsa-miR-30b, hsa-miR-30c, hsa-miR-320d, hsa-miR-320c, hsa-miR-320b, hsa-miR-29b, hsa-miR-93, hsa-miR-221, hsa-miR-185, hsa-miR-222, hsa-miR-181a, hsa-miR-181b, hsa-miR-29a
hsa00280	Valine, leucine and isoleucine degradation	hsa:3155	HMGCL	22.8804	20.302	21.0032
hsa00280	Valine, leucine and isoleucine degradation	hsa:587	BCAT2	49.7884	35.9099	42.8663	hsa-miR-25, hsa-miR-92a, hsa-miR-92b
hsa00280	Valine, leucine and isoleucine degradation	hsa:1892	ECHS1	104.584	105.703	112.363
hsa00280	Valine, leucine and isoleucine degradation	hsa:3028	HSD17B10	166.268	166.861	233.602
hsa00280	Valine, leucine and isoleucine degradation	hsa:223	ALDH9A1	245.89	190.015	214.681
hsa00280	Valine, leucine and isoleucine degradation	hsa:1629	DBT	313.415	473.26	500.87	hsa-miR-92a, hsa-miR-29a, hsa-miR-25, hsa-miR-422a, hsa-miR-92b, hsa-miR-378, hsa-miR-29b
hsa00290	Valine, leucine and isoleucine biosynthesis	hsa:587	BCAT2	49.7884	35.9099	42.8663	hsa-miR-25, hsa-miR-92a, hsa-miR-92b
hsa00310	Lysine degradation	hsa:8985	PLOD3	31.5303	32.498	27.2033
hsa00310	Lysine degradation	hsa:7468	WHSC1	58.9837	30.2468	28.7826	hsa-miR-107, hsa-miR-103, hsa-miR-15b, hsa-miR-148a, hsa-miR-23a, hsa-miR-20b, hsa-miR-222, hsa-miR-23b, hsa-miR-221
hsa00310	Lysine degradation	hsa:51111	SUV420H1	61.8518	42.351	56.3794	hsa-miR-29b, hsa-miR-27b, hsa-miR-130b, hsa-miR-92b, hsa-miR-27a, hsa-miR-25, hsa-miR-29a, hsa-miR-92a, hsa-miR-20b, hsa-miR-20a, hsa-miR-106b, hsa-miR-142-5p, hsa-miR-93
hsa00310	Lysine degradation	hsa:29072	SETD2	62.4701	58.8219	48.7422	hsa-miR-210
hsa00310	Lysine degradation	hsa:6839	SUV39H1	73.2672	67.6241	76.64	hsa-miR-130b
hsa00310	Lysine degradation	hsa:79709	GLT25D1	77.7609	56.4471	57.7645
hsa00310	Lysine degradation	hsa:1892	ECHS1	104.584	105.703	112.363
hsa00310	Lysine degradation	hsa:23067	SETD1B	177.171	135.946	155.271
hsa00310	Lysine degradation	hsa:223	ALDH9A1	245.89	190.015	214.681
hsa00330	Arginine and proline metabolism	hsa:6723	SRM	115.492	102.207	108.626
hsa00330	Arginine and proline metabolism	hsa:445	ASS1	141.197	87.8368	90.7954
hsa00330	Arginine and proline metabolism	hsa:223	ALDH9A1	245.89	190.015	214.681
hsa00340	Histidine metabolism	hsa:3067	HDC	27.8086	24.2782	25.1847
hsa00340	Histidine metabolism	hsa:51451	LCMT1	34.5769	29.7193	23.3752
hsa00340	Histidine metabolism	hsa:114049	WBSCR22	213.431	163.16	165.408
hsa00340	Histidine metabolism	hsa:223	ALDH9A1	245.89	190.015	214.681
hsa00350	Tyrosine metabolism	hsa:51451	LCMT1	34.5769	29.7193	23.3752
hsa00350	Tyrosine metabolism	hsa:4282	MIF	133.025	111.241	104.93
hsa00350	Tyrosine metabolism	hsa:1312	COMT	146.667	123.607	152.734
hsa00350	Tyrosine metabolism	hsa:114049	WBSCR22	213.431	163.16	165.408
hsa00360	Phenylalanine metabolism	hsa:4282	MIF	133.025	111.241	104.93
hsa00380	Tryptophan metabolism	hsa:7453	WARS	70.5691	62.7583	67.838
hsa00380	Tryptophan metabolism	hsa:1892	ECHS1	104.584	105.703	112.363
hsa00380	Tryptophan metabolism	hsa:223	ALDH9A1	245.89	190.015	214.681
hsa00380	Tryptophan metabolism	hsa:1545	CYP1B1	371.58	250.111	277.339	hsa-miR-27b, hsa-miR-27a
hsa00410	beta-Alanine metabolism	hsa:1892	ECHS1	104.584	105.703	112.363
hsa00410	beta-Alanine metabolism	hsa:6723	SRM	115.492	102.207	108.626
hsa00410	beta-Alanine metabolism	hsa:223	ALDH9A1	245.89	190.015	214.681
hsa00450	Selenoamino acid metabolism	hsa:51451	LCMT1	34.5769	29.7193	23.3752
hsa00450	Selenoamino acid metabolism	hsa:114049	WBSCR22	213.431	163.16	165.408
hsa00450	Selenoamino acid metabolism	hsa:4144	MAT2A	336.88	242.841	292.348	hsa-miR-23a, hsa-miR-23b, hsa-miR-26a, hsa-miR-30d, hsa-miR-320a, hsa-miR-26b, hsa-miR-30b, hsa-miR-30c, hsa-miR-320d, hsa-miR-320c, hsa-miR-320b, hsa-miR-29b, hsa-miR-93, hsa-miR-221, hsa-miR-185, hsa-miR-222, hsa-miR-181a, hsa-miR-181b, hsa-miR-29a
hsa00460	Cyanoamino acid metabolism	hsa:6472	SHMT2	42.707	48.1672	50.7156
hsa00480	Glutathione metabolism	hsa:2937	GSS	47.7764	29.4412	27.3832
hsa00480	Glutathione metabolism	hsa:2950	GSTP1	98.033	85.5949	87.5245
hsa00480	Glutathione metabolism	hsa:6723	SRM	115.492	102.207	108.626
hsa00480	Glutathione metabolism	hsa:290	ANPEP	177.073	183.263	154.555
hsa00480	Glutathione metabolism	hsa:3417	IDH1	331.615	213.726	320.671	hsa-miR-92a, hsa-miR-30b, hsa-miR-30d, hsa-miR-30c, hsa-miR-92b, hsa-miR-25, hsa-miR-23a, hsa-miR-23b
hsa00510	N-Glycan biosynthesis	hsa:8818	DPM2	21.3762	24.4091	22.3397
hsa00510	N-Glycan biosynthesis	hsa:10195	ALG3	31.5141	46.7902	54.6766
hsa00510	N-Glycan biosynthesis	hsa:23193	GANAB	39.0519	33.2707	28.6752
hsa00510	N-Glycan biosynthesis	hsa:1798	DPAGT1	79.634	69.7363	70.8128
hsa00510	N-Glycan biosynthesis	hsa:6185	RPN2	1971.7	1452.75	1456.79	hsa-miR-27a, hsa-miR-27b
hsa00511	Other glycan degradation	hsa:64772	ENGASE	26.9078	27.0934	29.0898
hsa00512	O-Glycan biosynthesis	hsa:9334	B4GALT5	47.2882	38.8989	27.9561	hsa-miR-148a, hsa-miR-30b, hsa-miR-30d, hsa-miR-19a, hsa-miR-30c, hsa-miR-130b, hsa-miR-19b
hsa00512	O-Glycan biosynthesis	hsa:6483	ST3GAL2	54.5109	52.7396	33.0773
hsa00514	O-Mannosyl glycan biosynthesis	hsa:29954	POMT2	20.4111	26.0441	23.383	hsa-miR-196b
hsa00520	Amino sugar and nucleotide sugar metabolism	hsa:2673	GFPT1	227.941	135.449	198.063
hsa00520	Amino sugar and nucleotide sugar metabolism	hsa:1727	CYB5R3	244.065	202.018	182.384
hsa00520	Amino sugar and nucleotide sugar metabolism	hsa:55577	NAGK	308.307	201.318	293.525	hsa-miR-20a, hsa-miR-17, hsa-miR-106a, hsa-miR-106b, hsa-miR-93, hsa-miR-20b
hsa00531	Glycosaminoglycan degradation	hsa:8372	HYAL3	39.1295	28.7621	26.3028
hsa00531	Glycosaminoglycan degradation	hsa:2799	GNS	216.813	185.249	224.391	hsa-miR-27a, hsa-let-7i, hsa-let-7b, hsa-miR-27b, hsa-let-7g, hsa-miR-106b, hsa-miR-17, hsa-let-7c, hsa-let-7f, hsa-miR-93, hsa-miR-106a, hsa-miR-20b, hsa-miR-107, hsa-miR-103, hsa-let-7a, hsa-miR-20a
hsa00532	Glycosaminoglycan biosynthesis - chondroitin sulfate	hsa:55501	CHST12	42.8118	27.9863	28.4706
hsa00532	Glycosaminoglycan biosynthesis - chondroitin sulfate	hsa:64132	XYLT2	57.7423	33.8879	22.3305	hsa-miR-92a, hsa-miR-92b, hsa-miR-25, hsa-miR-18b, hsa-miR-18a, hsa-miR-185
hsa00533	Glycosaminoglycan biosynthesis - keratan sulfate	hsa:11041	B3GNT1	23.0932	21.4544	20.5256	hsa-let-7b, hsa-miR-23b, hsa-let-7c, hsa-let-7a, hsa-let-7d, hsa-miR-24, hsa-let-7i, hsa-let-7f, hsa-miR-23a, hsa-let-7g
hsa00533	Glycosaminoglycan biosynthesis - keratan sulfate	hsa:6483	ST3GAL2	54.5109	52.7396	33.0773
hsa00534	Glycosaminoglycan biosynthesisheparan sulfate	hsa:64132	XYLT2	57.7423	33.8879	22.3305	hsa-miR-92a, hsa-miR-92b, hsa-miR-25, hsa-miR-18b, hsa-miR-18a, hsa-miR-185
hsa00561	Glycerolipid metabolism	hsa:8527	DGKD	23.4262	23.7176	25.3037	hsa-miR-29a, hsa-miR-29b
hsa00561	Glycerolipid metabolism	hsa:8525	DGKZ	103.472	70.0415	96.8248	hsa-miR-30b, hsa-miR-30c, hsa-miR-30d
hsa00561	Glycerolipid metabolism	hsa:223	ALDH9A1	245.89	190.015	214.681
hsa00562	Inositol phosphate metabolism	hsa:8396	PIP4K2B	21.072	24.4508	20.9796	hsa-miR-30c, hsa-miR-181b, hsa-miR-181a, hsa-miR-30b, hsa-miR-181d, hsa-miR-30d
hsa00562	Inositol phosphate metabolism	hsa:5330	PLCB2	23.7618	29.543	25.0843
hsa00562	Inositol phosphate metabolism	hsa:79837	PIP4K2C	32.5666	25.9547	23.08
hsa00562	Inositol phosphate metabolism	hsa:3633	INPP5B	36.3317	41.6563	45.998	hsa-miR-24, hsa-miR-223
hsa00562	Inositol phosphate metabolism	hsa:5331	PLCB3	39.2993	44.0558	44.6525
hsa00562	Inositol phosphate metabolism	hsa:5298	PI4KB	44.541	49.8239	45.4686	hsa-miR-15b, hsa-miR-16, hsa-miR-107, hsa-miR-15a, hsa-miR-103
hsa00562	Inositol phosphate metabolism	hsa:64768	IPPK	55.1727	33.5543	29.9213	hsa-miR-23a, hsa-miR-181a, hsa-miR-183, hsa-miR-23b, hsa-miR-181b, hsa-miR-181d
hsa00562	Inositol phosphate metabolism	hsa:5293	PIK3CD	74.1471	74.3314	72.9686	hsa-miR-30d, hsa-miR-30b, hsa-miR-30c
hsa00562	Inositol phosphate metabolism	hsa:5291	PIK3CB	175.731	122.088	165.575
hsa00562	Inositol phosphate metabolism	hsa:3705	ITPK1	227.114	168.9	200.611	hsa-miR-30d, hsa-miR-130b, hsa-miR-30b, hsa-miR-30c, hsa-miR-148a
hsa00562	Inositol phosphate metabolism	hsa:10423	CDIPT	250.763	206.996	239.19
hsa00562	Inositol phosphate metabolism	hsa:3632	INPP5A	332.476	241.7	350.983	hsa-let-7a, hsa-let-7c, hsa-miR-23b, hsa-let-7b, hsa-miR-181a, hsa-miR-181b, hsa-miR-23a, hsa-let-7f, hsa-let-7i, hsa-let-7g
hsa00563	Glycosylphosphatidylinositol(GPI)-anchor biosynthesis	hsa:8818	DPM2	21.3762	24.4091	22.3397
hsa00563	Glycosylphosphatidylinositol(GPI)-anchor biosynthesis	hsa:8733	GPAA1	68.9918	70.7587	71.4708
hsa00564	Glycerophospholipid metabolism	hsa:8527	DGKD	23.4262	23.7176	25.3037	hsa-miR-29a, hsa-miR-29b
hsa00564	Glycerophospholipid metabolism	hsa:1119	CHKA	29.2038	32.736	28.7757	hsa-miR-30b, hsa-miR-30d, hsa-miR-30c
hsa00564	Glycerophospholipid metabolism	hsa:79143	MBOAT7	35.3156	34.1536	28.2097	hsa-miR-24
hsa00564	Glycerophospholipid metabolism	hsa:254531	LPCAT4	60.4912	49.6931	71.2187
hsa00564	Glycerophospholipid metabolism	hsa:8525	DGKZ	103.472	70.0415	96.8248	hsa-miR-30b, hsa-miR-30c, hsa-miR-30d
hsa00564	Glycerophospholipid metabolism	hsa:79888	LPCAT1	108.105	67.2108	89.8952
hsa00564	Glycerophospholipid metabolism	hsa:11313	LYPLA2	165.13	160.993	116.823
hsa00564	Glycerophospholipid metabolism	hsa:10423	CDIPT	250.763	206.996	239.19
hsa00565	Ether lipid metabolism	hsa:254531	LPCAT4	60.4912	49.6931	71.2187
hsa00565	Ether lipid metabolism	hsa:79888	LPCAT1	108.105	67.2108	89.8952
hsa00600	Sphingolipid metabolism	hsa:2531	KDSR	96.9561	80.8647	117.532	hsa-miR-15a, hsa-miR-16, hsa-miR-15b
hsa00600	Sphingolipid metabolism	hsa:56848	SPHK2	97.1512	60.8783	55.7648	hsa-miR-19a, hsa-miR-130b, hsa-miR-19b
hsa00601	Glycosphingolipid biosynthesis - lacto and neolacto series	hsa:11041	B3GNT1	23.0932	21.4544	20.5256	hsa-let-7b, hsa-miR-23b, hsa-let-7c, hsa-let-7a, hsa-let-7d, hsa-miR-24, hsa-let-7i, hsa-let-7f, hsa-miR-23a, hsa-let-7g
hsa00603	Glycosphingolipid biosynthesisglobo series	hsa:6483	ST3GAL2	54.5109	52.7396	33.0773
hsa00604	Glycosphingolipid biosynthesis ganglio series	hsa:6483	ST3GAL2	54.5109	52.7396	33.0773
hsa00620	Pyruvate metabolism	hsa:4199	ME1	66.4557	33.2326	50.8414	hsa-miR-30d, hsa-miR-30b, hsa-miR-30c
hsa00620	Pyruvate metabolism	hsa:223	ALDH9A1	245.89	190.015	214.681
hsa00640	Propanoate metabolism	hsa:1892	ECHS1	104.584	105.703	112.363
hsa00640	Propanoate metabolism	hsa:223	ALDH9A1	245.89	190.015	214.681
hsa00650	Butanoate metabolism	hsa:3155	HMGCL	22.8804	20.302	21.0032
hsa00650	Butanoate metabolism	hsa:1892	ECHS1	104.584	105.703	112.363
hsa00670	One carbon pool by folate	hsa:6472	SHMT2	42.707	48.1672	50.7156
hsa00740	Riboflavin metabolism	hsa:55312	RFK	26.9468	20.0862	26.2089
hsa00750	Vitamin B6 metabolism	hsa:8566	PDXK	38.6398	39.9255	45.4932
hsa00770	Pantothenate and CoA biosynthesis	hsa:587	BCAT2	49.7884	35.9099	42.8663	hsa-miR-25, hsa-miR-92a, hsa-miR-92b
hsa00790	Folate biosynthesis	hsa:5860	QDPR	136.815	80.8647	76.64
hsa00860	Porphyrin and chlorophyll metabolism	hsa:1352	COX10	30.4087	30.4087	34.0687
hsa00860	Porphyrin and chlorophyll metabolism	hsa:3163	HMOX2	37.0431	34.9415	42.471	hsa-let-7g
hsa00860	Porphyrin and chlorophyll metabolism	hsa:3052	HCCS	91.9872	83.6211	96.9561
hsa00860	Porphyrin and chlorophyll metabolism	hsa:3145	HMBS	102.279	85.812	115.778
hsa00900	Terpenoid backbone biosynthesis	hsa:79947	DHDDS	30.82	26.0416	28.1753	hsa-miR-320d, hsa-miR-320c, hsa-miR-15b, hsa-miR-15a, hsa-miR-320a, hsa-miR-320b, hsa-miR-16
hsa00900	Terpenoid backbone biosynthesis	hsa:4598	MVK	78.5801	90.3958	104.037
hsa00920	Sulfur metabolism	hsa:55501	CHST12	42.8118	27.9863	28.4706
hsa00970	Aminoacyl-tRNA biosynthesis	hsa:7453	WARS	70.5691	62.7583	67.838
hsa00970	Aminoacyl-tRNA biosynthesis	hsa:2193	FARSA	105.052	114.117	99.9167
hsa00970	Aminoacyl-tRNA biosynthesis	hsa:16	AARS	123.774	96.9957	171.052	hsa-miR-24
hsa00970	Aminoacyl-tRNA biosynthesis	hsa:3735	KARS	1769.98	1268.88	1581.53
hsa00980	Metabolism of xenobiotics by cytochrome P450	hsa:2950	GSTP1	98.033	85.5949	87.5245
hsa00980	Metabolism of xenobiotics by cytochrome P450	hsa:1545	CYP1B1	371.58	250.111	277.339	hsa-miR-27b, hsa-miR-27a
hsa00982	Drug metabolism cytochrome P450	hsa:2950	GSTP1	98.033	85.5949	87.5245
hsa00983	Drug metabolism - other enzymes	hsa:3614	IMPDH1	125.098	120.066	117.041	hsa-miR-19a, hsa-miR-19b, hsa-miR-130b, hsa-miR-29a, hsa-miR-29b
hsa00983	Drug metabolism - other enzymes	hsa:3704	ITPA	156.501	132.28	129.832
hsa01040	Biosynthesis of unsaturated fatty acids	hsa:9524	TECR	39.2912	35.9006	31.2205
hsa01040	Biosynthesis of unsaturated fatty acids	hsa:11332	ACOT7	45.1404	59.711	58.676
hsa02010	ABC transporters	hsa:6890	TAP1	34.4341	27.941	25.8144
hsa02010	ABC transporters	hsa:89845	ABCC10	36.4466	33.3299	31.9007
hsa02010	ABC transporters	hsa:10057	ABCC5	65.3215	56.3922	29.2691	hsa-let-7f, hsa-let-7i, hsa-let-7c, hsa-let-7a, hsa-let-7g, hsa-let-7b, hsa-let-7d, hsa-miR-15a, hsa-miR-130b, hsa-miR-15b, hsa-miR-16, hsa-miR-335
hsa02010	ABC transporters	hsa:19	ABCA1	94.0861	36.6946	73.6772	hsa-miR-148a, hsa-miR-20a, hsa-miR-26a, hsa-miR-93, hsa-miR-106a, hsa-miR-27b, hsa-miR-130b, hsa-miR-183, hsa-miR-17, hsa-miR-26b, hsa-miR-20b, hsa-miR-19a, hsa-miR-19b, hsa-miR-27a, hsa-miR-106b, hsa-miR-142-5p
hsa03010	Ribosome	hsa:6165	RPL35A	20.633	32.5191	36.2831
hsa03010	Ribosome	hsa:6158	RPL28	83.2147	40.6369	52.9547
hsa03010	Ribosome	hsa:6141	RPL18	1822.26	1518.08	1468.69
hsa03010	Ribosome	hsa:6234	RPS28	3332.73	3295.75	2969.43
hsa03010	Ribosome	hsa:6170	RPL39	4337.46	4204.81	4283.01
hsa03010	Ribosome	hsa:6176	RPLP1	5532.09	4478.18	4775.88
hsa03018	RNA degradation	hsa:55802	DCP1A	25.1798	27.8147	22.3857	hsa-miR-27a, hsa-miR-27b
hsa03018	RNA degradation	hsa:6499	SKIV2L	36.3875	30.0709	27.509
hsa03018	RNA degradation	hsa:23658	LSM5	39.9557	45.8307	37.5138
hsa03018	RNA degradation	hsa:23644	EDC4	43.48	38.8989	31.8713
hsa03018	RNA degradation	hsa:28960	DCPS	63.0441	62.033	42.336
hsa03018	RNA degradation	hsa:57819	LSM2	69.1093	35.2417	39.4781
hsa03018	RNA degradation	hsa:23016	EXOSC7	83.1515	72.3512	87.2932
hsa03018	RNA degradation	hsa:9125	RQCD1	87.6976	47.2464	74.9477
hsa03018	RNA degradation	hsa:23019	CNOT1	163.85	113.687	133.657	hsa-miR-27a, hsa-miR-181b, hsa-miR-181a, hsa-miR-27b, hsa-miR-181d
hsa03020	RNA polymerase	hsa:5432	POLR2C	31.101	37.1575	39.7451
hsa03020	RNA polymerase	hsa:9533	POLR1C	41.9288	34.0158	52.3808
hsa03020	RNA polymerase	hsa:5435	POLR2F	43.6265	46.2655	47.9728
hsa03020	RNA polymerase	hsa:84172	POLR1B	49.1291	72.1949	53.9799
hsa03020	RNA polymerase	hsa:5430	POLR2A	52.3194	50.7392	38.5261
hsa03020	RNA polymerase	hsa:51082	POLR1D	52.7242	35.7032	44.4573	hsa-miR-29b, hsa-miR-30b, hsa-miR-30d, hsa-miR-30c, hsa-miR-29a
hsa03020	RNA polymerase	hsa:5441	POLR2L	80.8647	87.3118	89.0938
hsa03020	RNA polymerase	hsa:5438	POLR2I	82.5149	62.462	46.6052
hsa03020	RNA polymerase	hsa:5436	POLR2G	154.178	229.817	133.051
hsa03022	Basal transcription factors	hsa:9569	GTF2IRD1	27.3405	21.8886	26.0004
hsa03022	Basal transcription factors	hsa:6874	TAF4	28.1808	29.3611	44.5877	hsa-miR-19a, hsa-miR-148a, hsa-miR-19b, hsa-miR-130b
hsa03022	Basal transcription factors	hsa:6878	TAF6	69.4534	88.9671	66.745
hsa03022	Basal transcription factors	hsa:6882	TAF11	71.7707	69.011	57.7571	hsa-miR-29b, hsa-miR-29a
hsa03022	Basal transcription factors	hsa:2967	GTF2H3	104.626	141.401	149.639
hsa03022	Basal transcription factors	hsa:6877	TAF5	150.832	113.473	144.925	hsa-miR-29b, hsa-miR-103, hsa-miR-29a, hsa-miR-15b, hsa-miR-16, hsa-miR-107, hsa-miR-15a, hsa-miR-24
hsa03030	DNA replication	hsa:5426	POLE	26.701	21.8802	33.4654
hsa03030	DNA replication	hsa:3978	LIG1	28.7109	36.0059	20.1287
hsa03030	DNA replication	hsa:6119	RPA3	54.66	40.8099	39.0691
hsa03030	DNA replication	hsa:5425	POLD2	68.828	58.3606	68.4967
hsa03030	DNA replication	hsa:4174	MCM5	189.573	155.173	157.648
hsa03040	Spliceosome	hsa:83443	SF3B5	32.2673	25.5916	27.7672
hsa03040	Spliceosome	hsa:10594	PRPF8	34.4947	34.4947	39.7573
hsa03040	Spliceosome	hsa:23451	SF3B1	38.9216	42.3278	29.7964
hsa03040	Spliceosome	hsa:23658	LSM5	39.9557	45.8307	37.5138
hsa03040	Spliceosome	hsa:9092	SART1	45.0845	45.0845	35.2845
hsa03040	Spliceosome	hsa:24148	PRPF6	56.1644	51.2673	25.092
hsa03040	Spliceosome	hsa:57819	LSM2	69.1093	35.2417	39.4781
hsa03040	Spliceosome	hsa:6625	SNRNP70	74.4895	50.049	40.4297
hsa03040	Spliceosome	hsa:10262	SF3B4	99.0033	95.0018	84.7296
hsa03040	Spliceosome	hsa:23020	SNRNP200	109.624	130	142.66
hsa03040	Spliceosome	hsa:6626	SNRPA	112.866	112.491	162.037
hsa03040	Spliceosome	hsa:11338	U2AF2	142.197	137.124	134.352
hsa03040	Spliceosome	hsa:8175	SF3A2	161.915	177.517	166.385
hsa03040	Spliceosome	hsa:27339	PRPF19	165.565	142.197	158.726	hsa-miR-27b, hsa-miR-27a
hsa03040	Spliceosome	hsa:23450	SF3B3	188.611	162.289	226.808
hsa03040	Spliceosome	hsa:55660	PRPF40A	389.458	345.626	357.93	hsa-miR-29b, hsa-miR-30b, hsa-miR-30d, hsa-miR-29a, hsa-miR-30c
hsa03040	Spliceosome	hsa:7919	BAT1	539.179	489.611	707.88
hsa03050	Proteasome	hsa:5721	PSME2	111.797	125.474	119.817
hsa03050	Proteasome	hsa:5693	PSMB5	133.04	105.668	128.033
hsa03050	Proteasome	hsa:5689	PSMB1	1648.59	1516.26	1525.81
hsa03320	PPAR signaling pathway	hsa:3611	ILK	27.5377	29.5682	20.1784
hsa03320	PPAR signaling pathway	hsa:2181	ACSL3	66.3969	36.4851	73.3645	hsa-miR-223, hsa-miR-26b, hsa-miR-26a
hsa03320	PPAR signaling pathway	hsa:4199	ME1	66.4557	33.2326	50.8414	hsa-miR-30d, hsa-miR-30b, hsa-miR-30c
hsa03320	PPAR signaling pathway	hsa:5170	PDPK1	67.797	64.3209	70.9693	hsa-miR-181a, hsa-miR-27b, hsa-miR-181b, hsa-miR-181d, hsa-miR-23b, hsa-miR-23a, hsa-miR-27a
hsa03410	Base excision repair	hsa:6996	TDG	22.6861	23.1585	23.8584	hsa-miR-103, hsa-miR-30c, hsa-miR-30d, hsa-miR-30b, hsa-miR-107, hsa-miR-29a, hsa-miR-29b
hsa03410	Base excision repair	hsa:5426	POLE	26.701	21.8802	33.4654
hsa03410	Base excision repair	hsa:3978	LIG1	28.7109	36.0059	20.1287
hsa03410	Base excision repair	hsa:5425	POLD2	68.828	58.3606	68.4967
hsa03410	Base excision repair	hsa:7374	UNG	89.5205	76.5718	67.9368
hsa03410	Base excision repair	hsa:8930	MBD4	182.234	155.963	213.403
hsa03420	Nucleotide excision repair	hsa:5426	POLE	26.701	21.8802	33.4654
hsa03420	Nucleotide excision repair	hsa:3978	LIG1	28.7109	36.0059	20.1287
hsa03420	Nucleotide excision repair	hsa:2073	ERCC5	47.0762	91.2276	98.6419
hsa03420	Nucleotide excision repair	hsa:6119	RPA3	54.66	40.8099	39.0691
hsa03420	Nucleotide excision repair	hsa:1642	DDB1	56.7529	70.2251	53.2515
hsa03420	Nucleotide excision repair	hsa:9978	RBX1	62.459	40.9016	92.8794
hsa03420	Nucleotide excision repair	hsa:5425	POLD2	68.828	58.3606	68.4967
hsa03420	Nucleotide excision repair	hsa:2967	GTF2H3	104.626	141.401	149.639
hsa03420	Nucleotide excision repair	hsa:5886	RAD23A	119.801	108.549	72.3357	hsa-miR-361-5p
hsa03430	Mismatch repair	hsa:3978	LIG1	28.7109	36.0059	20.1287
hsa03430	Mismatch repair	hsa:6119	RPA3	54.66	40.8099	39.0691
hsa03430	Mismatch repair	hsa:5425	POLD2	68.828	58.3606	68.4967
hsa03440	Homologous recombination	hsa:6119	RPA3	54.66	40.8099	39.0691
hsa03440	Homologous recombination	hsa:5425	POLD2	68.828	58.3606	68.4967
hsa03450	Non-homologous end-joining	hsa:64421	DCLRE1C	26.4256	31.3518	33.8762
hsa04010	MAPK signaling pathway	hsa:2768	GNA12	20.7707	20.597	29.2216
hsa04010	MAPK signaling pathway	hsa:8517	IKBKG	22.4706	25.9877	23.5074
hsa04010	MAPK signaling pathway	hsa:1847	DUSP5	25.581	21.2741	22.7515	hsa-miR-27a, hsa-miR-25, hsa-miR-181b, hsa-miR-181d, hsa-miR-92a, hsa-miR-181a, hsa-miR-23b, hsa-miR-23a, hsa-miR-92b, hsa-miR-26a, hsa-miR-27b, hsa-miR-26b
hsa04010	MAPK signaling pathway	hsa:2002	ELK1	26.6397	27.5463	21.7548	hsa-miR-185
hsa04010	MAPK signaling pathway	hsa:5579	PRKCB	28.4448	22.7754	26.1974
hsa04010	MAPK signaling pathway	hsa:1849	DUSP7	29.7337	22.9011	20.5054
hsa04010	MAPK signaling pathway	hsa:2317	FLNB	29.7462	21.0561	28.7631
hsa04010	MAPK signaling pathway	hsa:8986	RPS6KA4	30.1369	28.2691	23.8146	hsa-miR-20a, hsa-miR-92b, hsa-miR-106b, hsa-miR-92a, hsa-miR-25, hsa-miR-142-5p, hsa-let-7d
hsa04010	MAPK signaling pathway	hsa:4216	MAP3K4	40.0714	23.1264	29.3553	hsa-miR-183, hsa-miR-16, hsa-miR-148a, hsa-miR-27b, hsa-miR-15a, hsa-miR-15b, hsa-miR-27a
hsa04010	MAPK signaling pathway	hsa:3845	KRAS	42.7045	27.3004	30.4007	hsa-miR-27b, hsa-miR-181a, hsa-miR-181d, hsa-miR-27a, hsa-miR-181b, hsa-miR-19a, hsa-miR-30b, hsa-miR-19b, hsa-miR-30d, hsa-miR-30c, hsa-miR-155
hsa04010	MAPK signaling pathway	hsa:4616	GADD45B	42.8602	21.2183	25.1875
hsa04010	MAPK signaling pathway	hsa:4215	MAP3K3	47.5118	45.0838	30.4528	hsa-let-7i, hsa-miR-23b, hsa-miR-20a, hsa-let-7b, hsa-miR-181b, hsa-miR-181a, hsa-miR-93, hsa-let-7c, hsa-miR-17, hsa-miR-106a, hsa-miR-23a, hsa-miR-181d, hsa-let-7g, hsa-let-7f, hsa-miR-106b, hsa-miR-20b, hsa-let-7a
hsa04010	MAPK signaling pathway	hsa:6195	RPS6KA1	51.056	43.4536	30.4692	hsa-miR-20a, hsa-miR-106a, hsa-miR-106b, hsa-miR-20b, hsa-miR-17, hsa-miR-93
hsa04010	MAPK signaling pathway	hsa:57551	TAOK1	54.0715	59.5832	48.8591	hsa-miR-24, hsa-miR-30c, hsa-miR-30d, hsa-miR-30b, hsa-miR-16
hsa04010	MAPK signaling pathway	hsa:5530	PPP3CA	60.4892	64.5346	50.7658	hsa-miR-30d, hsa-miR-21, hsa-miR-30b, hsa-miR-30c, hsa-miR-106b, hsa-let-7a, hsa-let-7f, hsa-let-7g, hsa-let-7i, hsa-miR-20a, hsa-miR-93, hsa-miR-185, hsa-miR-20b
hsa04010	MAPK signaling pathway	hsa:4296	MAP3K11	61.6946	34.6478	27.8862	hsa-miR-106a, hsa-miR-20a, hsa-miR-17, hsa-miR-20b, hsa-miR-106b, hsa-miR-93
hsa04010	MAPK signaling pathway	hsa:9344	TAOK2	79.2072	102.447	91.9007	hsa-miR-20a, hsa-miR-142-5p, hsa-miR-20b, hsa-miR-106b, hsa-miR-185, hsa-miR-93
hsa04010	MAPK signaling pathway	hsa:3725	JUN	84.7632	102.857	92.7771
hsa04010	MAPK signaling pathway	hsa:4217	MAP3K5	116.427	78.353	71.9857	hsa-miR-30b, hsa-miR-106a, hsa-miR-20a, hsa-miR-17, hsa-miR-30c, hsa-miR-93, hsa-miR-23b, hsa-miR-20b, hsa-miR-23a, hsa-miR-30d, hsa-miR-106b
hsa04010	MAPK signaling pathway	hsa:7132	TNFRSF1A	141.536	124.367	123.556	hsa-miR-29b, hsa-miR-29a
hsa04010	MAPK signaling pathway	hsa:5606	MAP2K3	152.271	105.204	89.1359
hsa04010	MAPK signaling pathway	hsa:27092	CACNG4	153.43	142.94	140.705	hsa-miR-29b, hsa-miR-29a, hsa-let-7i
hsa04010	MAPK signaling pathway	hsa:3727	JUND	223.999	192.988	193.657	hsa-miR-191
hsa04010	MAPK signaling pathway	hsa:3315	HSPB1	360.481	317.115	407.47
hsa04010	MAPK signaling pathway	hsa:1848	DUSP6	414.833	468.111	461.38	hsa-let-7d
hsa04010	MAPK signaling pathway	hsa:1844	DUSP2	461.491	328.219	409.343	hsa-miR-93, hsa-miR-17, hsa-miR-29a, hsa-miR-20a, hsa-miR-106a, hsa-miR-106b, hsa-miR-29b, hsa-miR-20b, hsa-miR-142-5p
hsa04010	MAPK signaling pathway	hsa:2872	MKNK2	651.974	504.879	497.113
hsa04010	MAPK signaling pathway	hsa:5879	RAC1	1394.01	1117.09	1297.8	hsa-miR-320a, hsa-miR-320d, hsa-miR-320b, hsa-miR-320c
hsa04012	ErbB signaling pathway	hsa:2002	ELK1	26.6397	27.5463	21.7548	hsa-miR-185
hsa04012	ErbB signaling pathway	hsa:5579	PRKCB	28.4448	22.7754	26.1974
hsa04012	ErbB signaling pathway	hsa:369	ARAF	40.7952	25.4251	37.8938
hsa04012	ErbB signaling pathway	hsa:3845	KRAS	42.7045	27.3004	30.4007	hsa-miR-27b, hsa-miR-181a, hsa-miR-181d, hsa-miR-27a, hsa-miR-181b, hsa-miR-19a, hsa-miR-30b, hsa-miR-19b, hsa-miR-30d, hsa-miR-30c, hsa-miR-155
hsa04012	ErbB signaling pathway	hsa:6776	STAT5A	53.3441	29.4412	26.7908
hsa04012	ErbB signaling pathway	hsa:5293	PIK3CD	74.1471	74.3314	72.9686	hsa-miR-30d, hsa-miR-30b, hsa-miR-30c
hsa04012	ErbB signaling pathway	hsa:1978	EIF4EBP1	77.9477	77.9477	112.456
hsa04012	ErbB signaling pathway	hsa:3725	JUN	84.7632	102.857	92.7771
hsa04012	ErbB signaling pathway	hsa:5291	PIK3CB	175.731	122.088	165.575
hsa04020	Calcium signaling pathway	hsa:490	ATP2B1	22.2437	20.2672	26.1598	hsa-miR-30b, hsa-miR-181a, hsa-miR-181d, hsa-miR-181b, hsa-miR-30c, hsa-miR-223, hsa-miR-27b, hsa-miR-30d, hsa-miR-27a, hsa-miR-15a, hsa-miR-29b, hsa-miR-16, hsa-let-7i, hsa-let-7b, hsa-let-7f, hsa-miR-142-5p, hsa-let-7a, hsa-miR-29a, hsa-let-7d, hsa-miR-23a, hsa-let-7g, hsa-miR-18b, hsa-let-7c, hsa-miR-155
hsa04020	Calcium signaling pathway	hsa:5330	PLCB2	23.7618	29.543	25.0843
hsa04020	Calcium signaling pathway	hsa:5579	PRKCB	28.4448	22.7754	26.1974
hsa04020	Calcium signaling pathway	hsa:5731	PTGER1	32.965	49.9933	57.218
hsa04020	Calcium signaling pathway	hsa:2767	GNA11	35.1524	27.797	31.8297
hsa04020	Calcium signaling pathway	hsa:5331	PLCB3	39.2993	44.0558	44.6525
hsa04020	Calcium signaling pathway	hsa:489	ATP2A3	39.5462	36.2641	39.7451
hsa04020	Calcium signaling pathway	hsa:493	ATP2B4	46.6168	30.7699	38.8281	hsa-let-7b, hsa-miR-29a, hsa-let-7a, hsa-let-7c, hsa-miR-29b, hsa-miR-148a, hsa-let-7d, hsa-let-7f
hsa04020	Calcium signaling pathway	hsa:5530	PPP3CA	60.4892	64.5346	50.7658	hsa-miR-30d, hsa-miR-21, hsa-miR-30b, hsa-miR-30c, hsa-miR-106b, hsa-let-7a, hsa-let-7f, hsa-let-7g, hsa-let-7i, hsa-miR-20a, hsa-miR-93, hsa-miR-185, hsa-miR-20b
hsa04020	Calcium signaling pathway	hsa:2769	GNA15	75.0276	63.6635	57.603
hsa04020	Calcium signaling pathway	hsa:115	ADCY9	92.535	50.8021	95.565	hsa-let-7c, hsa-let-7b, hsa-miR-181b, hsa-let-7a, hsa-let-7i, hsa-miR-24, hsa-miR-181a, hsa-miR-181d, hsa-miR-19b, hsa-miR-19a, hsa-miR-196a, hsa-miR-196b, hsa-let-7f, hsa-let-7g
hsa04020	Calcium signaling pathway	hsa:56848	SPHK2	97.1512	60.8783	55.7648	hsa-miR-19a, hsa-miR-130b, hsa-miR-19b
hsa04020	Calcium signaling pathway	hsa:808	CALM3	204.21	208.499	221.71	hsa-miR-196a, hsa-miR-27a, hsa-miR-27b, hsa-miR-361-5p, hsa-miR-196b, hsa-miR-320b, hsa-miR-29b, hsa-miR-320c, hsa-miR-29a, hsa-miR-320a, hsa-miR-320d, hsa-miR-185
hsa04020	Calcium signaling pathway	hsa:488	ATP2A2	321.034	183.873	275.416	hsa-miR-92a, hsa-miR-92b, hsa-miR-25, hsa-let-7g, hsa-miR-24, hsa-miR-30b, hsa-miR-30d, hsa-miR-30c, hsa-let-7d, hsa-miR-185, hsa-let-7i, hsa-let-7b, hsa-let-7c, hsa-let-7f, hsa-miR-181a, hsa-miR-148a, hsa-miR-181b, hsa-let-7a
hsa04020	Calcium signaling pathway	hsa:154	ADRB2	323.705	215.538	342.743	hsa-miR-15a, hsa-let-7g, hsa-miR-15b, hsa-let-7i, hsa-miR-16, hsa-miR-30c, hsa-let-7d, hsa-let-7b, hsa-miR-30b, hsa-let-7f, hsa-let-7c, hsa-miR-30d, hsa-let-7a
hsa04020	Calcium signaling pathway	hsa:7419	VDAC3	507.518	506.856	507.344
hsa04060	Cytokine-cytokine receptor interaction	hsa:958	CD40	27.142	34.6133	36.2478
hsa04060	Cytokine-cytokine receptor interaction	hsa:93	ACVR2B	42.2358	25.3971	34.3738	hsa-miR-16, hsa-let-7b, hsa-let-7c, hsa-miR-15b, hsa-let-7d, hsa-miR-181a, hsa-miR-27b, hsa-let-7i, hsa-miR-181d, hsa-let-7a, hsa-miR-23b, hsa-miR-183, hsa-miR-107, hsa-miR-148a, hsa-miR-181b, hsa-let-7g, hsa-miR-155, hsa-miR-23a, hsa-let-7f, hsa-miR-15a, hsa-miR-103, hsa-miR-27a
hsa04060	Cytokine-cytokine receptor interaction	hsa:23765	IL17RA	48.8546	32.6336	54.3897
hsa04060	Cytokine-cytokine receptor interaction	hsa:3460	IFNGR2	50.9105	39.1324	26.3487
hsa04060	Cytokine-cytokine receptor interaction	hsa:3082	HGF	51.8275	41.7306	35.4543	hsa-miR-26b, hsa-miR-26a
hsa04060	Cytokine-cytokine receptor interaction	hsa:3455	IFNAR2	73.2588	44.4423	48.3625
hsa04060	Cytokine-cytokine receptor interaction	hsa:7132	TNFRSF1A	141.536	124.367	123.556	hsa-miR-29b, hsa-miR-29a
hsa04060	Cytokine-cytokine receptor interaction	hsa:91	ACVR1B	165.167	156.93	164.452	hsa-let-7i, hsa-let-7a, hsa-let-7g, hsa-let-7c, hsa-let-7b, hsa-miR-20a, hsa-let-7f, hsa-miR-24, hsa-miR-93, hsa-miR-106b, hsa-let-7d, hsa-miR-185
hsa04060	Cytokine-cytokine receptor interaction	hsa:7852	CXCR4	171.738	159.749	146.26
hsa04060	Cytokine-cytokine receptor interaction	hsa:80301	PLEKHO2	186.349	192.023	167.639	hsa-miR-93, hsa-miR-106b, hsa-miR-17, hsa-miR-30b, hsa-miR-20b, hsa-miR-24, hsa-miR-30c, hsa-miR-20a, hsa-miR-106a, hsa-miR-30d
hsa04060	Cytokine-cytokine receptor interaction	hsa:6352	CCL5	406.763	347.756	361.784
hsa04062	Chemokine signaling pathway	hsa:8517	IKBKG	22.4706	25.9877	23.5074
hsa04062	Chemokine signaling pathway	hsa:5330	PLCB2	23.7618	29.543	25.0843
hsa04062	Chemokine signaling pathway	hsa:5579	PRKCB	28.4448	22.7754	26.1974
hsa04062	Chemokine signaling pathway	hsa:156	ADRBK1	33.059	32.9649	42.6509	hsa-miR-23b, hsa-miR-23a, hsa-miR-181a, hsa-miR-181d, hsa-miR-181b
hsa04062	Chemokine signaling pathway	hsa:5331	PLCB3	39.2993	44.0558	44.6525
hsa04062	Chemokine signaling pathway	hsa:3845	KRAS	42.7045	27.3004	30.4007	hsa-miR-27b, hsa-miR-181a, hsa-miR-181d, hsa-miR-27a, hsa-miR-181b, hsa-miR-19a, hsa-miR-30b, hsa-miR-19b, hsa-miR-30d, hsa-miR-30c, hsa-miR-155
hsa04062	Chemokine signaling pathway	hsa:2870	GRK6	50.8683	49.3692	48.3218	hsa-miR-19a, hsa-miR-27a, hsa-miR-19b, hsa-miR-27b
hsa04062	Chemokine signaling pathway	hsa:2931	GSK3A	65.9404	102.946	62.5181
hsa04062	Chemokine signaling pathway	hsa:1445	CSK	66.9518	51.2673	35.7559
hsa04062	Chemokine signaling pathway	hsa:2783	GNB2	70.9568	72.4895	49.3161
hsa04062	Chemokine signaling pathway	hsa:5293	PIK3CD	74.1471	74.3314	72.9686	hsa-miR-30d, hsa-miR-30b, hsa-miR-30c
hsa04062	Chemokine signaling pathway	hsa:2771	GNAI2	78.8909	66.6842	49.3501	hsa-miR-30b, hsa-miR-30d, hsa-miR-30c, hsa-miR-222, hsa-miR-221
hsa04062	Chemokine signaling pathway	hsa:6772	STAT1	80.2132	77.1671	77.8489
hsa04062	Chemokine signaling pathway	hsa:115	ADCY9	92.535	50.8021	95.565	hsa-let-7c, hsa-let-7b, hsa-miR-181b, hsa-let-7a, hsa-let-7i, hsa-miR-24, hsa-miR-181a, hsa-miR-181d, hsa-miR-19b, hsa-miR-19a, hsa-miR-196a, hsa-miR-196b, hsa-let-7f, hsa-let-7g
hsa04062	Chemokine signaling pathway	hsa:7852	CXCR4	171.738	159.749	146.26
hsa04062	Chemokine signaling pathway	hsa:5291	PIK3CB	175.731	122.088	165.575
hsa04062	Chemokine signaling pathway	hsa:7454	WAS	224.568	205.117	235.797
hsa04062	Chemokine signaling pathway	hsa:6352	CCL5	406.763	347.756	361.784
hsa04062	Chemokine signaling pathway	hsa:5879	RAC1	1394.01	1117.09	1297.8	hsa-miR-320a, hsa-miR-320d, hsa-miR-320b, hsa-miR-320c
hsa04070	Phosphatidylinositol signaling system	hsa:8396	PIP4K2B	21.072	24.4508	20.9796	hsa-miR-30c, hsa-miR-181b, hsa-miR-181a, hsa-miR-30b, hsa-miR-181d, hsa-miR-30d
hsa04070	Phosphatidylinositol signaling system	hsa:8527	DGKD	23.4262	23.7176	25.3037	hsa-miR-29a, hsa-miR-29b
hsa04070	Phosphatidylinositol signaling system	hsa:5330	PLCB2	23.7618	29.543	25.0843
hsa04070	Phosphatidylinositol signaling system	hsa:5579	PRKCB	28.4448	22.7754	26.1974
hsa04070	Phosphatidylinositol signaling system	hsa:79837	PIP4K2C	32.5666	25.9547	23.08
hsa04070	Phosphatidylinositol signaling system	hsa:3633	INPP5B	36.3317	41.6563	45.998	hsa-miR-24, hsa-miR-223
hsa04070	Phosphatidylinositol signaling system	hsa:5331	PLCB3	39.2993	44.0558	44.6525
hsa04070	Phosphatidylinositol signaling system	hsa:5298	PI4KB	44.541	49.8239	45.4686	hsa-miR-15b, hsa-miR-16, hsa-miR-107, hsa-miR-15a, hsa-miR-103
hsa04070	Phosphatidylinositol signaling system	hsa:64768	IPPK	55.1727	33.5543	29.9213	hsa-miR-23a, hsa-miR-181a, hsa-miR-183, hsa-miR-23b, hsa-miR-181b, hsa-miR-181d
hsa04070	Phosphatidylinositol signaling system	hsa:5293	PIK3CD	74.1471	74.3314	72.9686	hsa-miR-30d, hsa-miR-30b, hsa-miR-30c
hsa04070	Phosphatidylinositol signaling system	hsa:8525	DGKZ	103.472	70.0415	96.8248	hsa-miR-30b, hsa-miR-30c, hsa-miR-30d
hsa04070	Phosphatidylinositol signaling system	hsa:5291	PIK3CB	175.731	122.088	165.575
hsa04070	Phosphatidylinositol signaling system	hsa:808	CALM3	204.21	208.499	221.71	hsa-miR-196a, hsa-miR-27a, hsa-miR-27b, hsa-miR-361-5p, hsa-miR-196b, hsa-miR-320b, hsa-miR-29b, hsa-miR-320c, hsa-miR-29a, hsa-miR-320a, hsa-miR-320d, hsa-miR-185
hsa04070	Phosphatidylinositol signaling system	hsa:3705	ITPK1	227.114	168.9	200.611	hsa-miR-30d, hsa-miR-130b, hsa-miR-30b, hsa-miR-30c, hsa-miR-148a
hsa04070	Phosphatidylinositol signaling system	hsa:10423	CDIPT	250.763	206.996	239.19
hsa04070	Phosphatidylinositol signaling system	hsa:3632	INPP5A	332.476	241.7	350.983	hsa-let-7a, hsa-let-7c, hsa-miR-23b, hsa-let-7b, hsa-miR-181a, hsa-miR-181b, hsa-miR-23a, hsa-let-7f, hsa-let-7i, hsa-let-7g
hsa04080	Neuroactive ligand-receptor interaction	hsa:1141	CHRNB2	32.6788	28.6095	33.3958
hsa04080	Neuroactive ligand-receptor interaction	hsa:5731	PTGER1	32.965	49.9933	57.218
hsa04080	Neuroactive ligand-receptor interaction	hsa:154	ADRB2	323.705	215.538	342.743	hsa-miR-15a, hsa-let-7g, hsa-miR-15b, hsa-let-7i, hsa-miR-16, hsa-miR-30c, hsa-let-7d, hsa-let-7b, hsa-miR-30b, hsa-let-7f, hsa-let-7c, hsa-miR-30d, hsa-let-7a
hsa04110	Cell cycle	hsa:1869	E2F1	29.1466	20.7834	28.4545	hsa-miR-20a, hsa-miR-106a, hsa-miR-17, hsa-miR-93, hsa-miR-106b, hsa-miR-20b
hsa04110	Cell cycle	hsa:51343	FZR1	33.3428	35.9375	23.1498
hsa04110	Cell cycle	hsa:995	CDC25C	36.9599	24.32	35.1954
hsa04110	Cell cycle	hsa:996	CDC27	41.4913	26.2194	26.1974	hsa-miR-181d, hsa-miR-25, hsa-miR-92a, hsa-miR-181b, hsa-miR-92b, hsa-miR-181a
hsa04110	Cell cycle	hsa:4616	GADD45B	42.8602	21.2183	25.1875
hsa04110	Cell cycle	hsa:10274	STAG1	51.9418	26.3487	29.6429	hsa-miR-27b, hsa-miR-27a, hsa-miR-23a
hsa04110	Cell cycle	hsa:2810	SFN	55.863	73.1464	60.7962
hsa04110	Cell cycle	hsa:9978	RBX1	62.459	40.9016	92.8794
hsa04110	Cell cycle	hsa:1874	E2F4	72.2666	81.3411	66.2867
hsa04110	Cell cycle	hsa:993	CDC25A	114.313	92.044	104.78	hsa-miR-16, hsa-miR-339-5p, hsa-let-7c, hsa-let-7b, hsa-miR-15b, hsa-miR-15a, hsa-miR-196a, hsa-miR-196b, hsa-let-7f, hsa-let-7g, hsa-miR-21, hsa-let-7d, hsa-let-7a, hsa-let-7i, hsa-miR-103, hsa-miR-107
hsa04110	Cell cycle	hsa:7272	TTK	124.033	91.8221	113.734
hsa04110	Cell cycle	hsa:1019	CDK4	137.028	119.51	145.82
hsa04110	Cell cycle	hsa:4174	MCM5	189.573	155.173	157.648
hsa04110	Cell cycle	hsa:891	CCNB1	195.762	162.539	256.265
hsa04110	Cell cycle	hsa:7465	WEE1	222.576	166.054	143.277	hsa-miR-155, hsa-miR-93, hsa-miR-15b, hsa-miR-106b, hsa-miR-20b, hsa-miR-16, hsa-miR-15a, hsa-miR-221, hsa-miR-20a, hsa-miR-106a, hsa-miR-17, hsa-miR-19a, hsa-miR-27b, hsa-miR-103, hsa-miR-107, hsa-miR-27a, hsa-miR-19b, hsa-miR-130b
hsa04110	Cell cycle	hsa:6502	SKP2	236.72	151.027	274.342
hsa04110	Cell cycle	hsa:23594	ORC6L	238.765	242.574	170.152
hsa04110	Cell cycle	hsa:898	CCNE1	331.726	235.8	237.611	hsa-miR-15b, hsa-miR-16, hsa-miR-103, hsa-miR-15a, hsa-miR-107, hsa-miR-26a, hsa-miR-26b
hsa04110	Cell cycle	hsa:896	CCND3	341.442	298.564	334.126	hsa-miR-15b, hsa-miR-15a
hsa04110	Cell cycle	hsa:9088	PKMYT1	370.111	206.532	397.842
hsa04110	Cell cycle	hsa:1871	E2F3	456.728	314.701	379.726	hsa-miR-320b, hsa-miR-320c, hsa-miR-106b, hsa-miR-148a, hsa-miR-93, hsa-miR-30c, hsa-miR-17, hsa-miR-92b, hsa-miR-320d, hsa-miR-20a, hsa-miR-25, hsa-miR-16, hsa-miR-106a, hsa-miR-92a, hsa-miR-15a, hsa-miR-30b, hsa-miR-30d, hsa-miR-15b, hsa-miR-20b, hsa-miR-320a, hsa-miR-210
hsa04114	Oocyte meiosis	hsa:3480	IGF1R	33.0941	25.7473	20.426	hsa-let-7g, hsa-let-7c, hsa-miR-223, hsa-miR-320d, hsa-let-7i, hsa-miR-320a, hsa-miR-320b, hsa-let-7a, hsa-let-7d, hsa-miR-422a, hsa-let-7b, hsa-let-7f, hsa-miR-378, hsa-miR-320c, hsa-miR-30b, hsa-miR-30d, hsa-miR-30c
hsa04114	Oocyte meiosis	hsa:995	CDC25C	36.9599	24.32	35.1954
hsa04114	Oocyte meiosis	hsa:5528	PPP2R5D	37.8541	41.5757	26.8251
hsa04114	Oocyte meiosis	hsa:996	CDC27	41.4913	26.2194	26.1974	hsa-miR-181d, hsa-miR-25, hsa-miR-92a, hsa-miR-181b, hsa-miR-92b, hsa-miR-181a
hsa04114	Oocyte meiosis	hsa:6195	RPS6KA1	51.056	43.4536	30.4692	hsa-miR-20a, hsa-miR-106a, hsa-miR-106b, hsa-miR-20b, hsa-miR-17, hsa-miR-93
hsa04114	Oocyte meiosis	hsa:5525	PPP2R5A	58.6066	56.4629	49.3161
hsa04114	Oocyte meiosis	hsa:5530	PPP3CA	60.4892	64.5346	50.7658	hsa-miR-30d, hsa-miR-21, hsa-miR-30b, hsa-miR-30c, hsa-miR-106b, hsa-let-7a, hsa-let-7f, hsa-let-7g, hsa-let-7i, hsa-miR-20a, hsa-miR-93, hsa-miR-185, hsa-miR-20b
hsa04114	Oocyte meiosis	hsa:9978	RBX1	62.459	40.9016	92.8794
hsa04114	Oocyte meiosis	hsa:115	ADCY9	92.535	50.8021	95.565	hsa-let-7c, hsa-let-7b, hsa-miR-181b, hsa-let-7a, hsa-let-7i, hsa-miR-24, hsa-miR-181a, hsa-miR-181d, hsa-miR-19b, hsa-miR-19a, hsa-miR-196a, hsa-miR-196b, hsa-let-7f, hsa-let-7g
hsa04114	Oocyte meiosis	hsa:5499	PPP1CA	105.036	108.772	124.032
hsa04114	Oocyte meiosis	hsa:891	CCNB1	195.762	162.539	256.265
hsa04114	Oocyte meiosis	hsa:808	CALM3	204.21	208.499	221.71	hsa-miR-196a, hsa-miR-27a, hsa-miR-27b, hsa-miR-361-5p, hsa-miR-196b, hsa-miR-320b, hsa-miR-29b, hsa-miR-320c, hsa-miR-29a, hsa-miR-320a, hsa-miR-320d, hsa-miR-185
hsa04114	Oocyte meiosis	hsa:898	CCNE1	331.726	235.8	237.611	hsa-miR-15b, hsa-miR-16, hsa-miR-103, hsa-miR-15a, hsa-miR-107, hsa-miR-26a, hsa-miR-26b
hsa04114	Oocyte meiosis	hsa:9088	PKMYT1	370.111	206.532	397.842
hsa04114	Oocyte meiosis	hsa:6790	AURKA	423.726	344.649	392.811
hsa04115	p53 signaling pathway	hsa:4616	GADD45B	42.8602	21.2183	25.1875
hsa04115	p53 signaling pathway	hsa:637	BID	44.8344	28.944	39.7451
hsa04115	p53 signaling pathway	hsa:2810	SFN	55.863	73.1464	60.7962
hsa04115	p53 signaling pathway	hsa:51512	GTSE1	58.0541	24.628	58.676
hsa04115	p53 signaling pathway	hsa:9538	EI24	108.505	106.453	80.185	hsa-miR-183
hsa04115	p53 signaling pathway	hsa:1019	CDK4	137.028	119.51	145.82
hsa04115	p53 signaling pathway	hsa:891	CCNB1	195.762	162.539	256.265
hsa04115	p53 signaling pathway	hsa:898	CCNE1	331.726	235.8	237.611	hsa-miR-15b, hsa-miR-16, hsa-miR-103, hsa-miR-15a, hsa-miR-107, hsa-miR-26a, hsa-miR-26b
hsa04115	p53 signaling pathway	hsa:896	CCND3	341.442	298.564	334.126	hsa-miR-15b, hsa-miR-15a
hsa04115	p53 signaling pathway	hsa:841	CASP8	343.334	221.491	232.951
hsa04120	Ubiquitin mediated proteolysis	hsa:9246	UBE2L6	20.7699	25.8874	20.2672
hsa04120	Ubiquitin mediated proteolysis	hsa:57154	SMURF1	21.4327	20.5902	27.5582	hsa-miR-15a, hsa-miR-15b, hsa-miR-16
hsa04120	Ubiquitin mediated proteolysis	hsa:51343	FZR1	33.3428	35.9375	23.1498
hsa04120	Ubiquitin mediated proteolysis	hsa:9817	KEAP1	34.1875	29.1881	29.4382
hsa04120	Ubiquitin mediated proteolysis	hsa:7329	UBE2I	36.3087	23.1264	38.7396	hsa-miR-30c, hsa-miR-30b, hsa-miR-30d
hsa04120	Ubiquitin mediated proteolysis	hsa:10273	STUB1	38.9395	43.1804	32.2538
hsa04120	Ubiquitin mediated proteolysis	hsa:11060	WWP2	39.2835	36.7465	48.6064	hsa-miR-92b, hsa-miR-92a, hsa-miR-25
hsa04120	Ubiquitin mediated proteolysis	hsa:996	CDC27	41.4913	26.2194	26.1974	hsa-miR-181d, hsa-miR-25, hsa-miR-92a, hsa-miR-181b, hsa-miR-92b, hsa-miR-181a
hsa04120	Ubiquitin mediated proteolysis	hsa:63893	UBE2O	49.2241	51.1198	31.8835	hsa-miR-23a, hsa-miR-23b, hsa-miR-30b, hsa-miR-30c, hsa-miR-30d
hsa04120	Ubiquitin mediated proteolysis	hsa:7317	UBA1	52.6213	40.5081	77.1838
hsa04120	Ubiquitin mediated proteolysis	hsa:1642	DDB1	56.7529	70.2251	53.2515
hsa04120	Ubiquitin mediated proteolysis	hsa:9978	RBX1	62.459	40.9016	92.8794
hsa04120	Ubiquitin mediated proteolysis	hsa:23295	MGRN1	63.4612	60.1812	47.2512
hsa04120	Ubiquitin mediated proteolysis	hsa:64750	SMURF2	67.3823	28.9472	30.8573	hsa-miR-15a, hsa-miR-16, hsa-miR-15b
hsa04120	Ubiquitin mediated proteolysis	hsa:65264	UBE2Z	69.7415	54.942	56.3364	hsa-miR-25, hsa-miR-92b, hsa-miR-92a, hsa-miR-18b, hsa-miR-18a
hsa04120	Ubiquitin mediated proteolysis	hsa:9354	UBE4A	86.8392	45.1404	89.1359	hsa-miR-16, hsa-miR-107, hsa-miR-15a, hsa-miR-15b, hsa-miR-27a, hsa-miR-103, hsa-miR-27b, hsa-miR-142-5p
hsa04120	Ubiquitin mediated proteolysis	hsa:8651	SOCS1	119.499	41.6325	62.7994	hsa-miR-30d, hsa-miR-155, hsa-miR-19b, hsa-miR-30c, hsa-miR-19a, hsa-miR-30b, hsa-let-7f, hsa-let-7a, hsa-let-7d, hsa-let-7c, hsa-let-7g, hsa-let-7i, hsa-let-7b
hsa04120	Ubiquitin mediated proteolysis	hsa:27339	PRPF19	165.565	142.197	158.726	hsa-miR-27b, hsa-miR-27a
hsa04120	Ubiquitin mediated proteolysis	hsa:6502	SKP2	236.72	151.027	274.342
hsa04130	SNARE interactions in vesicular transport	hsa:10228	STX6	34.7211	24.2685	36.9497	hsa-miR-30c, hsa-miR-130b, hsa-miR-20a, hsa-miR-24, hsa-miR-106a, hsa-miR-30b, hsa-miR-20b, hsa-miR-27b, hsa-miR-27a, hsa-miR-30d, hsa-miR-93, hsa-miR-106b, hsa-miR-17
hsa04130	SNARE interactions in vesicular transport	hsa:662	BNIP1	49.0764	37.9281	36.9012
hsa04130	SNARE interactions in vesicular transport	hsa:9341	VAMP3	83.7343	74.6514	94.1305	hsa-miR-19b, hsa-miR-30c, hsa-miR-30b, hsa-miR-30d, hsa-miR-19a
hsa04130	SNARE interactions in vesicular transport	hsa:9527	GOSR1	89.4481	81.6938	85.8113	hsa-miR-17, hsa-miR-93, hsa-miR-106a, hsa-miR-20a, hsa-miR-20b, hsa-miR-146a, hsa-miR-106b
hsa04140	Regulation of autophagy	hsa:9474	ATG5	49.844	30.2052	37.6821	hsa-miR-30c, hsa-miR-30b, hsa-miR-30d, hsa-miR-181a, hsa-miR-181b
hsa04140	Regulation of autophagy	hsa:11337	GABARAP	275.35	225.419	281.424
hsa04141	Protein processing in endoplasmic reticulum	hsa:23640	HSPBP1	35.8632	29.4412	24.7978
hsa04141	Protein processing in endoplasmic reticulum	hsa:64374	SIL1	36.9658	30.5491	27.8084
hsa04141	Protein processing in endoplasmic reticulum	hsa:10273	STUB1	38.9395	43.1804	32.2538
hsa04141	Protein processing in endoplasmic reticulum	hsa:23193	GANAB	39.0519	33.2707	28.6752
hsa04141	Protein processing in endoplasmic reticulum	hsa:54788	DNAJB12	56.8018	43.2373	36.761	hsa-miR-148a, hsa-miR-24, hsa-miR-92b, hsa-miR-92a, hsa-miR-25
hsa04141	Protein processing in endoplasmic reticulum	hsa:9978	RBX1	62.459	40.9016	92.8794
hsa04141	Protein processing in endoplasmic reticulum	hsa:55666	NPLOC4	78.3924	81.2506	44.4573	hsa-miR-93, hsa-miR-106b, hsa-miR-20a, hsa-miR-20b
hsa04141	Protein processing in endoplasmic reticulum	hsa:7415	VCP	87.2616	70.8041	93.8794	hsa-miR-339-5p, hsa-miR-103, hsa-miR-107
hsa04141	Protein processing in endoplasmic reticulum	hsa:5589	PRKCSH	92.2443	94.264	112.522
hsa04141	Protein processing in endoplasmic reticulum	hsa:5610	EIF2AK2	99.9764	104.318	104.318
hsa04141	Protein processing in endoplasmic reticulum	hsa:10525	HYOU1	104.335	76.5808	96.8116
hsa04141	Protein processing in endoplasmic reticulum	hsa:55968	NSFL1C	108.24	89.6074	96.8685	hsa-miR-422a, hsa-miR-378
hsa04141	Protein processing in endoplasmic reticulum	hsa:4217	MAP3K5	116.427	78.353	71.9857	hsa-miR-30b, hsa-miR-106a, hsa-miR-20a, hsa-miR-17, hsa-miR-30c, hsa-miR-93, hsa-miR-23b, hsa-miR-20b, hsa-miR-23a, hsa-miR-30d, hsa-miR-106b
hsa04141	Protein processing in endoplasmic reticulum	hsa:5886	RAD23A	119.801	108.549	72.3357	hsa-miR-361-5p
hsa04141	Protein processing in endoplasmic reticulum	hsa:9632	SEC24C	127.673	106.438	103.001	hsa-let-7a, hsa-let-7b, hsa-let-7i, hsa-miR-181a, hsa-let-7f, hsa-let-7c, hsa-let-7g, hsa-miR-181b, hsa-miR-181d, hsa-miR-185
hsa04141	Protein processing in endoplasmic reticulum	hsa:7184	HSP90B1	139.767	206.384	123.519	hsa-miR-181b, hsa-miR-23a, hsa-miR-223, hsa-miR-23b, hsa-miR-181a, hsa-miR-181d, hsa-miR-148a
hsa04141	Protein processing in endoplasmic reticulum	hsa:10956	OS9	178.299	168.852	164.168
hsa04141	Protein processing in endoplasmic reticulum	hsa:6238	RRBP1	187.94	158.837	172.95	hsa-miR-92b, hsa-miR-25, hsa-miR-92a
hsa04141	Protein processing in endoplasmic reticulum	hsa:9709	HERPUD1	305.454	204.103	340.272	hsa-miR-142-5p
hsa04141	Protein processing in endoplasmic reticulum	hsa:6185	RPN2	1971.7	1452.75	1456.79	hsa-miR-27a, hsa-miR-27b
hsa04142	Lysosome	hsa:1211	CLTA	25.3313	31.572	45.6991
hsa04142	Lysosome	hsa:9374	PPT2	25.8921	23.4489	24.0242	hsa-miR-16, hsa-miR-15a, hsa-miR-15b
hsa04142	Lysosome	hsa:1212	CLTB	30.9511	37.3404	44.4573
hsa04142	Lysosome	hsa:1174	AP1S1	31.1329	21.2536	21.4345	hsa-let-7g, hsa-let-7f, hsa-let-7a, hsa-let-7c, hsa-let-7b, hsa-let-7i, hsa-let-7d
hsa04142	Lysosome	hsa:1521	CTSW	36.5716	33.3137	29.8021
hsa04142	Lysosome	hsa:1512	CTSH	36.8909	37.9835	30.6592
hsa04142	Lysosome	hsa:10312	TCIRG1	47.5994	40.8928	47.1549
hsa04142	Lysosome	hsa:527	ATP6V0C	61.4981	67.9872	63.6246
hsa04142	Lysosome	hsa:9114	ATP6V0D1	69.979	54.0192	55.0483
hsa04142	Lysosome	hsa:4891	SLC11A2	95.9561	55.1082	95.257	hsa-miR-19b, hsa-miR-15a, hsa-miR-16, hsa-miR-15b, hsa-miR-19a
hsa04142	Lysosome	hsa:533	ATP6V0B	102.395	117.708	66.3712
hsa04142	Lysosome	hsa:4074	M6PR	128.301	103.307	94.1005	hsa-miR-20b, hsa-miR-93, hsa-miR-23b, hsa-miR-106b, hsa-miR-20a, hsa-miR-17, hsa-miR-130b, hsa-miR-106a, hsa-miR-23a
hsa04142	Lysosome	hsa:26088	GGA1	151.643	128.257	126.254
hsa04142	Lysosome	hsa:1200	TPP1	198.326	154.2	223.205	hsa-let-7c, hsa-miR-130b, hsa-let-7f, hsa-let-7b, hsa-let-7a, hsa-let-7d, hsa-let-7g, hsa-let-7i
hsa04142	Lysosome	hsa:5476	CTSA	210.24	149.65	189.224	hsa-miR-20b
hsa04142	Lysosome	hsa:2799	GNS	216.813	185.249	224.391	hsa-miR-27a, hsa-let-7i, hsa-let-7b, hsa-miR-27b, hsa-let-7g, hsa-miR-106b, hsa-miR-17, hsa-let-7c, hsa-let-7f, hsa-miR-93, hsa-miR-106a, hsa-miR-20b, hsa-miR-107, hsa-miR-103, hsa-let-7a, hsa-miR-20a
hsa04144	Endocytosis	hsa:57154	SMURF1	21.4327	20.5902	27.5582	hsa-miR-15a, hsa-miR-15b, hsa-miR-16
hsa04144	Endocytosis	hsa:1211	CLTA	25.3313	31.572	45.6991
hsa04144	Endocytosis	hsa:26119	LDLRAP1	25.8793	28.2855	25.1471	hsa-miR-93, hsa-miR-29b, hsa-miR-20a, hsa-miR-20b, hsa-miR-29a, hsa-miR-106b
hsa04144	Endocytosis	hsa:3107	HLA-C	30.2223	33.2068	23.1323
hsa04144	Endocytosis	hsa:1212	CLTB	30.9511	37.3404	44.4573
hsa04144	Endocytosis	hsa:156	ADRBK1	33.059	32.9649	42.6509	hsa-miR-23b, hsa-miR-23a, hsa-miR-181a, hsa-miR-181d, hsa-miR-181b
hsa04144	Endocytosis	hsa:3480	IGF1R	33.0941	25.7473	20.426	hsa-let-7g, hsa-let-7c, hsa-miR-223, hsa-miR-320d, hsa-let-7i, hsa-miR-320a, hsa-miR-320b, hsa-let-7a, hsa-let-7d, hsa-miR-422a, hsa-let-7b, hsa-let-7f, hsa-miR-378, hsa-miR-320c, hsa-miR-30b, hsa-miR-30d, hsa-miR-30c
hsa04144	Endocytosis	hsa:84364	ARFGAP2	35.4415	35.4415	25.9772	hsa-miR-16, hsa-miR-15b, hsa-miR-15a, hsa-miR-183
hsa04144	Endocytosis	hsa:5878	RAB5C	40.051	33.7686	59.4892	hsa-miR-18a, hsa-miR-24, hsa-miR-18b
hsa04144	Endocytosis	hsa:3135	HLA-G	41.1327	43.4546	34.4868
hsa04144	Endocytosis	hsa:9101	USP8	41.528	38.062	40.6542
hsa04144	Endocytosis	hsa:28964	GIT1	48.8546	57.2863	48.804	hsa-miR-425, hsa-miR-15a
hsa04144	Endocytosis	hsa:2870	GRK6	50.8683	49.3692	48.3218	hsa-miR-19a, hsa-miR-27a, hsa-miR-19b, hsa-miR-27b
hsa04144	Endocytosis	hsa:27183	VPS4A	60.1358	71.1457	50.0679	hsa-miR-15a, hsa-miR-15b, hsa-miR-16, hsa-miR-107, hsa-miR-103
hsa04144	Endocytosis	hsa:64750	SMURF2	67.3823	28.9472	30.8573	hsa-miR-15a, hsa-miR-16, hsa-miR-15b
hsa04144	Endocytosis	hsa:10938	EHD1	70.3959	63.5948	64.615	hsa-miR-21, hsa-miR-155, hsa-miR-26b, hsa-miR-26a
hsa04144	Endocytosis	hsa:5869	RAB5B	72.2588	51.0364	60.906	hsa-miR-20b, hsa-miR-106b, hsa-miR-93, hsa-miR-106a, hsa-miR-24, hsa-miR-17, hsa-miR-130b, hsa-miR-20a, hsa-miR-19a, hsa-miR-19b, hsa-miR-185, hsa-let-7i, hsa-let-7b
hsa04144	Endocytosis	hsa:2348	FOLR1	74.09	78.0047	86.1096
hsa04144	Endocytosis	hsa:22841	RAB11FIP2	77.9449	65.352	74.9076	hsa-miR-23a, hsa-miR-155, hsa-miR-15a, hsa-miR-103, hsa-miR-181a, hsa-miR-27a, hsa-miR-107, hsa-miR-15b, hsa-miR-18b, hsa-miR-18a, hsa-miR-181b, hsa-miR-27b, hsa-miR-23b, hsa-miR-16
hsa04144	Endocytosis	hsa:9146	HGS	93.222	74.8989	76.64
hsa04144	Endocytosis	hsa:3949	LDLR	93.9935	63.8384	58.676	hsa-miR-27b, hsa-miR-27a
hsa04144	Endocytosis	hsa:10193	RNF41	107.516	83.9001	109.884	hsa-miR-130b, hsa-miR-15b, hsa-miR-16, hsa-miR-15a, hsa-miR-339-5p
hsa04144	Endocytosis	hsa:6455	SH3GL1	120.01	112.003	92.8794
hsa04144	Endocytosis	hsa:7852	CXCR4	171.738	159.749	146.26
hsa04144	Endocytosis	hsa:55048	VPS37C	223.7	150.851	170.704
hsa04144	Endocytosis	hsa:154	ADRB2	323.705	215.538	342.743	hsa-miR-15a, hsa-let-7g, hsa-miR-15b, hsa-let-7i, hsa-miR-16, hsa-miR-30c, hsa-let-7d, hsa-let-7b, hsa-miR-30b, hsa-let-7f, hsa-let-7c, hsa-miR-30d, hsa-let-7a
hsa04144	Endocytosis	hsa:1175	AP2S1	1057.55	926.213	1038.4	hsa-let-7b, hsa-let-7c, hsa-let-7d
hsa04145	Phagosome	hsa:7278	TUBA3C	21.1014	25.3742	32.4445
hsa04145	Phagosome	hsa:3107	HLA-C	30.2223	33.2068	23.1323
hsa04145	Phagosome	hsa:6890	TAP1	34.4341	27.941	25.8144
hsa04145	Phagosome	hsa:1535	CYBA	36.5361	25.7523	27.0184
hsa04145	Phagosome	hsa:5878	RAB5C	40.051	33.7686	59.4892	hsa-miR-18a, hsa-miR-24, hsa-miR-18b
hsa04145	Phagosome	hsa:3135	HLA-G	41.1327	43.4546	34.4868
hsa04145	Phagosome	hsa:113457	TUBA3D	47.0052	50.8217	49.9442
hsa04145	Phagosome	hsa:10312	TCIRG1	47.5994	40.8928	47.1549
hsa04145	Phagosome	hsa:527	ATP6V0C	61.4981	67.9872	63.6246
hsa04145	Phagosome	hsa:9114	ATP6V0D1	69.979	54.0192	55.0483
hsa04145	Phagosome	hsa:5869	RAB5B	72.2588	51.0364	60.906	hsa-miR-20b, hsa-miR-106b, hsa-miR-93, hsa-miR-106a, hsa-miR-24, hsa-miR-17, hsa-miR-130b, hsa-miR-20a, hsa-miR-19a, hsa-miR-19b, hsa-miR-185, hsa-let-7i, hsa-let-7b
hsa04145	Phagosome	hsa:9341	VAMP3	83.7343	74.6514	94.1305	hsa-miR-19b, hsa-miR-30c, hsa-miR-30b, hsa-miR-30d, hsa-miR-19a
hsa04145	Phagosome	hsa:7277	TUBA4A	84.8944	98.4613	82.4956
hsa04145	Phagosome	hsa:9146	HGS	93.222	74.8989	76.64
hsa04145	Phagosome	hsa:533	ATP6V0B	102.395	117.708	66.3712
hsa04145	Phagosome	hsa:23673	STX12	106.961	44.353	85.7747	hsa-miR-19b, hsa-miR-23a, hsa-miR-23b, hsa-miR-19a, hsa-miR-130b
hsa04145	Phagosome	hsa:9902	MRC2	108.294	107.075	87.2089	hsa-miR-23b, hsa-miR-23a
hsa04145	Phagosome	hsa:1778	DYNC1H1	111.16	58.6839	75.8081
hsa04145	Phagosome	hsa:4074	M6PR	128.301	103.307	94.1005	hsa-miR-20b, hsa-miR-93, hsa-miR-23b, hsa-miR-106b, hsa-miR-20a, hsa-miR-17, hsa-miR-130b, hsa-miR-106a, hsa-miR-23a
hsa04145	Phagosome	hsa:11151	CORO1A	145.274	111.477	108.857
hsa04145	Phagosome	hsa:529	ATP6V1E1	145.834	101.144	134.126	hsa-miR-23b, hsa-miR-23a
hsa04145	Phagosome	hsa:3678	ITGA5	219.227	204.038	270.344	hsa-miR-27b, hsa-miR-92a, hsa-miR-148a, hsa-miR-26a, hsa-miR-92b, hsa-miR-30c, hsa-miR-25, hsa-miR-26b, hsa-miR-27a, hsa-miR-30b, hsa-miR-30d
hsa04145	Phagosome	hsa:10381	TUBB3	234.322	234.519	271.936
hsa04145	Phagosome	hsa:8992	ATP6V0E1	585.411	785.188	294.951
hsa04145	Phagosome	hsa:10383	TUBB2C	676.149	546.756	757.738
hsa04145	Phagosome	hsa:5879	RAC1	1394.01	1117.09	1297.8	hsa-miR-320a, hsa-miR-320d, hsa-miR-320b, hsa-miR-320c
hsa04145	Phagosome	hsa:10376	TUBA1B	2423.08	1939.64	2041.23
hsa04145	Phagosome	hsa:60	ACTB	3588.34	3101.62	3078.11
hsa04146	Peroxisome	hsa:3155	HMGCL	22.8804	20.302	21.0032
hsa04146	Peroxisome	hsa:9409	PEX16	38.2777	40.2942	23.2569
hsa04146	Peroxisome	hsa:8799	PEX11B	47.6359	46.7776	33.0358
hsa04146	Peroxisome	hsa:2181	ACSL3	66.3969	36.4851	73.3645	hsa-miR-223, hsa-miR-26b, hsa-miR-26a
hsa04146	Peroxisome	hsa:4598	MVK	78.5801	90.3958	104.037
hsa04146	Peroxisome	hsa:3417	IDH1	331.615	213.726	320.671	hsa-miR-92a, hsa-miR-30b, hsa-miR-30d, hsa-miR-30c, hsa-miR-92b, hsa-miR-25, hsa-miR-23a, hsa-miR-23b
hsa04150	mTOR signaling pathway	hsa:92335	STRADA	35.9685	45.8927	43
hsa04150	mTOR signaling pathway	hsa:6195	RPS6KA1	51.056	43.4536	30.4692	hsa-miR-20a, hsa-miR-106a, hsa-miR-106b, hsa-miR-20b, hsa-miR-17, hsa-miR-93
hsa04150	mTOR signaling pathway	hsa:5170	PDPK1	67.797	64.3209	70.9693	hsa-miR-181a, hsa-miR-27b, hsa-miR-181b, hsa-miR-181d, hsa-miR-23b, hsa-miR-23a, hsa-miR-27a
hsa04150	mTOR signaling pathway	hsa:5293	PIK3CD	74.1471	74.3314	72.9686	hsa-miR-30d, hsa-miR-30b, hsa-miR-30c
hsa04150	mTOR signaling pathway	hsa:1978	EIF4EBP1	77.9477	77.9477	112.456
hsa04150	mTOR signaling pathway	hsa:5228	PGF	175.688	282.543	287.31	hsa-miR-335
hsa04150	mTOR signaling pathway	hsa:5291	PIK3CB	175.731	122.088	165.575
hsa04150	mTOR signaling pathway	hsa:54541	DDIT4	694.846	409.887	471.921	hsa-miR-30b, hsa-miR-183, hsa-miR-181d, hsa-miR-30c, hsa-miR-181a, hsa-miR-30d, hsa-miR-92b, hsa-miR-181b, hsa-miR-92a
hsa04150	mTOR signaling pathway	hsa:9470	EIF4E2	888.978	831.281	1005.62	hsa-miR-29b, hsa-miR-29a
hsa04210	Apoptosis	hsa:8517	IKBKG	22.4706	25.9877	23.5074
hsa04210	Apoptosis	hsa:637	BID	44.8344	28.944	39.7451
hsa04210	Apoptosis	hsa:5530	PPP3CA	60.4892	64.5346	50.7658	hsa-miR-30d, hsa-miR-21, hsa-miR-30b, hsa-miR-30c, hsa-miR-106b, hsa-let-7a, hsa-let-7f, hsa-let-7g, hsa-let-7i, hsa-miR-20a, hsa-miR-93, hsa-miR-185, hsa-miR-20b
hsa04210	Apoptosis	hsa:5293	PIK3CD	74.1471	74.3314	72.9686	hsa-miR-30d, hsa-miR-30b, hsa-miR-30c
hsa04210	Apoptosis	hsa:7132	TNFRSF1A	141.536	124.367	123.556	hsa-miR-29b, hsa-miR-29a
hsa04210	Apoptosis	hsa:5291	PIK3CB	175.731	122.088	165.575
hsa04210	Apoptosis	hsa:5576	PRKAR2A	187.293	212.188	207.342	hsa-miR-15b, hsa-miR-185, hsa-miR-15a, hsa-miR-16
hsa04210	Apoptosis	hsa:841	CASP8	343.334	221.491	232.951
hsa04210	Apoptosis	hsa:3654	IRAK1	430.87	365.141	353.572	hsa-miR-146b-5p, hsa-miR-146a
hsa04260	Cardiac muscle contraction	hsa:6548	SLC9A1	35.3511	24.5651	23.2445	hsa-miR-92b, hsa-miR-92a, hsa-miR-25
hsa04260	Cardiac muscle contraction	hsa:10479	SLC9A6	44.5785	41.8936	51.0834	hsa-miR-16, hsa-miR-181b, hsa-miR-15a, hsa-miR-181d, hsa-miR-196a, hsa-miR-196b, hsa-miR-181a, hsa-miR-19b, hsa-miR-15b, hsa-miR-19a, hsa-miR-23b, hsa-miR-23a
hsa04260	Cardiac muscle contraction	hsa:1351	COX8A	147.8	154.917	132.555
hsa04260	Cardiac muscle contraction	hsa:27092	CACNG4	153.43	142.94	140.705	hsa-miR-29b, hsa-miR-29a, hsa-let-7i
hsa04260	Cardiac muscle contraction	hsa:1329	COX5B	242.454	212.188	224.379
hsa04260	Cardiac muscle contraction	hsa:488	ATP2A2	321.034	183.873	275.416	hsa-miR-92a, hsa-miR-92b, hsa-miR-25, hsa-let-7g, hsa-miR-24, hsa-miR-30b, hsa-miR-30d, hsa-miR-30c, hsa-let-7d, hsa-miR-185, hsa-let-7i, hsa-let-7b, hsa-let-7c, hsa-let-7f, hsa-miR-181a, hsa-miR-148a, hsa-miR-181b, hsa-let-7a
hsa04260	Cardiac muscle contraction	hsa:1337	COX6A1	735.26	604.327	860.82
hsa04270	Vascular smooth muscle contraction	hsa:2768	GNA12	20.7707	20.597	29.2216
hsa04270	Vascular smooth muscle contraction	hsa:5330	PLCB2	23.7618	29.543	25.0843
hsa04270	Vascular smooth muscle contraction	hsa:5579	PRKCB	28.4448	22.7754	26.1974
hsa04270	Vascular smooth muscle contraction	hsa:2767	GNA11	35.1524	27.797	31.8297
hsa04270	Vascular smooth muscle contraction	hsa:5331	PLCB3	39.2993	44.0558	44.6525
hsa04270	Vascular smooth muscle contraction	hsa:369	ARAF	40.7952	25.4251	37.8938
hsa04270	Vascular smooth muscle contraction	hsa:115	ADCY9	92.535	50.8021	95.565	hsa-let-7c, hsa-let-7b, hsa-miR-181b, hsa-let-7a, hsa-let-7i, hsa-miR-24, hsa-miR-181a, hsa-miR-181d, hsa-miR-19b, hsa-miR-19a, hsa-miR-196a, hsa-miR-196b, hsa-let-7f, hsa-let-7g
hsa04270	Vascular smooth muscle contraction	hsa:5499	PPP1CA	105.036	108.772	124.032
hsa04270	Vascular smooth muscle contraction	hsa:808	CALM3	204.21	208.499	221.71	hsa-miR-196a, hsa-miR-27a, hsa-miR-27b, hsa-miR-361-5p, hsa-miR-196b, hsa-miR-320b, hsa-miR-29b, hsa-miR-320c, hsa-miR-29a, hsa-miR-320a, hsa-miR-320d, hsa-miR-185
hsa04270	Vascular smooth muscle contraction	hsa:4637	MYL6	1991.62	1899.08	1935.11	hsa-miR-29b, hsa-miR-29a
hsa04310	Wnt signaling pathway	hsa:5330	PLCB2	23.7618	29.543	25.0843
hsa04310	Wnt signaling pathway	hsa:5579	PRKCB	28.4448	22.7754	26.1974
hsa04310	Wnt signaling pathway	hsa:5528	PPP2R5D	37.8541	41.5757	26.8251
hsa04310	Wnt signaling pathway	hsa:5331	PLCB3	39.2993	44.0558	44.6525
hsa04310	Wnt signaling pathway	hsa:1855	DVL1	41.0931	29.7841	47.7951
hsa04310	Wnt signaling pathway	hsa:7475	WNT6	43.2108	39.8393	35.8829
hsa04310	Wnt signaling pathway	hsa:5525	PPP2R5A	58.6066	56.4629	49.3161
hsa04310	Wnt signaling pathway	hsa:5530	PPP3CA	60.4892	64.5346	50.7658	hsa-miR-30d, hsa-miR-21, hsa-miR-30b, hsa-miR-30c, hsa-miR-106b, hsa-let-7a, hsa-let-7f, hsa-let-7g, hsa-let-7i, hsa-miR-20a, hsa-miR-93, hsa-miR-185, hsa-miR-20b
hsa04310	Wnt signaling pathway	hsa:9978	RBX1	62.459	40.9016	92.8794
hsa04310	Wnt signaling pathway	hsa:3725	JUN	84.7632	102.857	92.7771
hsa04310	Wnt signaling pathway	hsa:1487	CTBP1	159.081	110.599	107.935
hsa04310	Wnt signaling pathway	hsa:6907	TBL1X	231.849	207.105	226.983	hsa-miR-20a, hsa-miR-20b, hsa-miR-106a, hsa-miR-93, hsa-miR-106b, hsa-miR-17
hsa04310	Wnt signaling pathway	hsa:8061	FOSL1	306.674	219.676	347.589	hsa-miR-16, hsa-miR-130b, hsa-miR-15a, hsa-miR-15b, hsa-miR-19a, hsa-miR-19b
hsa04310	Wnt signaling pathway	hsa:896	CCND3	341.442	298.564	334.126	hsa-miR-15b, hsa-miR-15a
hsa04310	Wnt signaling pathway	hsa:5879	RAC1	1394.01	1117.09	1297.8	hsa-miR-320a, hsa-miR-320d, hsa-miR-320b, hsa-miR-320c
hsa04320	Dorso-ventral axis formation	hsa:3845	KRAS	42.7045	27.3004	30.4007	hsa-miR-27b, hsa-miR-181a, hsa-miR-181d, hsa-miR-27a, hsa-miR-181b, hsa-miR-19a, hsa-miR-30b, hsa-miR-19b, hsa-miR-30d, hsa-miR-30c, hsa-miR-155
hsa04330	Notch signaling pathway	hsa:171558	PTCRA	20.7482	20.4563	20.1
hsa04330	Notch signaling pathway	hsa:1855	DVL1	41.0931	29.7841	47.7951
hsa04330	Notch signaling pathway	hsa:6868	ADAM17	63.0127	48.9563	35.0199
hsa04330	Notch signaling pathway	hsa:9612	NCOR2	89.3386	67.7123	88.5738	hsa-miR-16, hsa-miR-29a, hsa-miR-29b, hsa-miR-30b, hsa-miR-30d, hsa-miR-30c
hsa04330	Notch signaling pathway	hsa:1487	CTBP1	159.081	110.599	107.935
hsa04330	Notch signaling pathway	hsa:3516	RBPJ	367.443	282.898	419.188	hsa-miR-21, hsa-miR-223
hsa04340	Hedgehog signaling pathway	hsa:7475	WNT6	43.2108	39.8393	35.8829
hsa04340	Hedgehog signaling pathway	hsa:1455	CSNK1G2	58.6772	48.8828	53.0816	hsa-miR-103, hsa-miR-155, hsa-miR-107, hsa-miR-422a, hsa-miR-378
hsa04340	Hedgehog signaling pathway	hsa:1453	CSNK1D	164.697	106.98	144.351
hsa04350	TGF-beta signaling pathway	hsa:57154	SMURF1	21.4327	20.5902	27.5582	hsa-miR-15a, hsa-miR-15b, hsa-miR-16
hsa04350	TGF-beta signaling pathway	hsa:93	ACVR2B	42.2358	25.3971	34.3738	hsa-miR-16, hsa-let-7b, hsa-let-7c, hsa-miR-15b, hsa-let-7d, hsa-miR-181a, hsa-miR-27b, hsa-let-7i, hsa-miR-181d, hsa-let-7a, hsa-miR-23b, hsa-miR-183, hsa-miR-107, hsa-miR-148a, hsa-miR-181b, hsa-let-7g, hsa-miR-155, hsa-miR-23a, hsa-let-7f, hsa-miR-15a, hsa-miR-103, hsa-miR-27a
hsa04350	TGF-beta signaling pathway	hsa:9978	RBX1	62.459	40.9016	92.8794
hsa04350	TGF-beta signaling pathway	hsa:64750	SMURF2	67.3823	28.9472	30.8573	hsa-miR-15a, hsa-miR-16, hsa-miR-15b
hsa04350	TGF-beta signaling pathway	hsa:1874	E2F4	72.2666	81.3411	66.2867
hsa04360	Axon guidance	hsa:1944	EFNA3	34.9205	42.7305	36.3176	hsa-miR-30c, hsa-miR-210, hsa-miR-30b, hsa-miR-30d, hsa-miR-27a, hsa-miR-27b
hsa04360	Axon guidance	hsa:3845	KRAS	42.7045	27.3004	30.4007	hsa-miR-27b, hsa-miR-181a, hsa-miR-181d, hsa-miR-27a, hsa-miR-181b, hsa-miR-19a, hsa-miR-30b, hsa-miR-19b, hsa-miR-30d, hsa-miR-30c, hsa-miR-155
hsa04360	Axon guidance	hsa:29984	RHOD	44.0999	43.0086	41.237
hsa04360	Axon guidance	hsa:5530	PPP3CA	60.4892	64.5346	50.7658	hsa-miR-30d, hsa-miR-21, hsa-miR-30b, hsa-miR-30c, hsa-miR-106b, hsa-let-7a, hsa-let-7f, hsa-let-7g, hsa-let-7i, hsa-miR-20a, hsa-miR-93, hsa-miR-185, hsa-miR-20b
hsa04360	Axon guidance	hsa:2771	GNAI2	78.8909	66.6842	49.3501	hsa-miR-30b, hsa-miR-30d, hsa-miR-30c, hsa-miR-222, hsa-miR-221
hsa04360	Axon guidance	hsa:7852	CXCR4	171.738	159.749	146.26
hsa04360	Axon guidance	hsa:54910	SEMA4C	335.04	256.009	247.06	hsa-let-7c, hsa-miR-19a, hsa-miR-19b, hsa-miR-181a, hsa-let-7a, hsa-let-7i, hsa-let-7d, hsa-let-7b, hsa-miR-181b, hsa-miR-181d, hsa-let-7g, hsa-let-7f
hsa04360	Axon guidance	hsa:5879	RAC1	1394.01	1117.09	1297.8	hsa-miR-320a, hsa-miR-320d, hsa-miR-320b, hsa-miR-320c
hsa04360	Axon guidance	hsa:1072	CFL1	2033.55	1961.05	1797.81	hsa-miR-103, hsa-miR-107
hsa04370	VEGF signaling pathway	hsa:5579	PRKCB	28.4448	22.7754	26.1974
hsa04370	VEGF signaling pathway	hsa:3845	KRAS	42.7045	27.3004	30.4007	hsa-miR-27b, hsa-miR-181a, hsa-miR-181d, hsa-miR-27a, hsa-miR-181b, hsa-miR-19a, hsa-miR-30b, hsa-miR-19b, hsa-miR-30d, hsa-miR-30c, hsa-miR-155
hsa04370	VEGF signaling pathway	hsa:5530	PPP3CA	60.4892	64.5346	50.7658	hsa-miR-30d, hsa-miR-21, hsa-miR-30b, hsa-miR-30c, hsa-miR-106b, hsa-let-7a, hsa-let-7f, hsa-let-7g, hsa-let-7i, hsa-miR-20a, hsa-miR-93, hsa-miR-185, hsa-miR-20b
hsa04370	VEGF signaling pathway	hsa:5293	PIK3CD	74.1471	74.3314	72.9686	hsa-miR-30d, hsa-miR-30b, hsa-miR-30c
hsa04370	VEGF signaling pathway	hsa:56848	SPHK2	97.1512	60.8783	55.7648	hsa-miR-19a, hsa-miR-130b, hsa-miR-19b
hsa04370	VEGF signaling pathway	hsa:5291	PIK3CB	175.731	122.088	165.575
hsa04370	VEGF signaling pathway	hsa:3315	HSPB1	360.481	317.115	407.47
hsa04370	VEGF signaling pathway	hsa:5879	RAC1	1394.01	1117.09	1297.8	hsa-miR-320a, hsa-miR-320d, hsa-miR-320b, hsa-miR-320c
hsa04510	Focal adhesion	hsa:2002	ELK1	26.6397	27.5463	21.7548	hsa-miR-185
hsa04510	Focal adhesion	hsa:3611	ILK	27.5377	29.5682	20.1784
hsa04510	Focal adhesion	hsa:5579	PRKCB	28.4448	22.7754	26.1974
hsa04510	Focal adhesion	hsa:87	ACTN1	28.5581	35.5943	23.1264	hsa-miR-30b, hsa-miR-30c, hsa-miR-30d, hsa-miR-19b, hsa-miR-19a
hsa04510	Focal adhesion	hsa:2317	FLNB	29.7462	21.0561	28.7631
hsa04510	Focal adhesion	hsa:3480	IGF1R	33.0941	25.7473	20.426	hsa-let-7g, hsa-let-7c, hsa-miR-223, hsa-miR-320d, hsa-let-7i, hsa-miR-320a, hsa-miR-320b, hsa-let-7a, hsa-let-7d, hsa-miR-422a, hsa-let-7b, hsa-let-7f, hsa-miR-378, hsa-miR-320c, hsa-miR-30b, hsa-miR-30d, hsa-miR-30c
hsa04510	Focal adhesion	hsa:3082	HGF	51.8275	41.7306	35.4543	hsa-miR-26b, hsa-miR-26a
hsa04510	Focal adhesion	hsa:5170	PDPK1	67.797	64.3209	70.9693	hsa-miR-181a, hsa-miR-27b, hsa-miR-181b, hsa-miR-181d, hsa-miR-23b, hsa-miR-23a, hsa-miR-27a
hsa04510	Focal adhesion	hsa:5293	PIK3CD	74.1471	74.3314	72.9686	hsa-miR-30d, hsa-miR-30b, hsa-miR-30c
hsa04510	Focal adhesion	hsa:3725	JUN	84.7632	102.857	92.7771
hsa04510	Focal adhesion	hsa:3915	LAMC1	98.1105	53.9427	52.6392	hsa-miR-29a, hsa-miR-181b, hsa-miR-16, hsa-miR-181d, hsa-miR-15b, hsa-miR-15a, hsa-miR-181a, hsa-miR-29b, hsa-miR-103, hsa-miR-107
hsa04510	Focal adhesion	hsa:5499	PPP1CA	105.036	108.772	124.032
hsa04510	Focal adhesion	hsa:1284	COL4A2	171.569	142.401	213.258	hsa-miR-29a, hsa-let-7f, hsa-let-7g, hsa-let-7a, hsa-let-7d, hsa-miR-29b, hsa-let-7b, hsa-let-7c, hsa-let-7i
hsa04510	Focal adhesion	hsa:5228	PGF	175.688	282.543	287.31	hsa-miR-335
hsa04510	Focal adhesion	hsa:5291	PIK3CB	175.731	122.088	165.575
hsa04510	Focal adhesion	hsa:1729	DIAPH1	193.261	123.473	88.2313	hsa-miR-16, hsa-miR-15b, hsa-miR-24, hsa-miR-15a, hsa-miR-185
hsa04510	Focal adhesion	hsa:3678	ITGA5	219.227	204.038	270.344	hsa-miR-27b, hsa-miR-92a, hsa-miR-148a, hsa-miR-26a, hsa-miR-92b, hsa-miR-30c, hsa-miR-25, hsa-miR-26b, hsa-miR-27a, hsa-miR-30b, hsa-miR-30d
hsa04510	Focal adhesion	hsa:896	CCND3	341.442	298.564	334.126	hsa-miR-15b, hsa-miR-15a
hsa04510	Focal adhesion	hsa:5879	RAC1	1394.01	1117.09	1297.8	hsa-miR-320a, hsa-miR-320d, hsa-miR-320b, hsa-miR-320c
hsa04510	Focal adhesion	hsa:60	ACTB	3588.34	3101.62	3078.11
hsa04512	ECM-receptor interaction	hsa:6385	SDC4	22.0671	34.1912	21.1792
hsa04512	ECM-receptor interaction	hsa:3915	LAMC1	98.1105	53.9427	52.6392	hsa-miR-29a, hsa-miR-181b, hsa-miR-16, hsa-miR-181d, hsa-miR-15b, hsa-miR-15a, hsa-miR-181a, hsa-miR-29b, hsa-miR-103, hsa-miR-107
hsa04512	ECM-receptor interaction	hsa:3339	HSPG2	106.284	69.6091	127.288	hsa-miR-29b, hsa-miR-15a, hsa-miR-16, hsa-miR-15b, hsa-miR-29a
hsa04512	ECM-receptor interaction	hsa:1284	COL4A2	171.569	142.401	213.258	hsa-miR-29a, hsa-let-7f, hsa-let-7g, hsa-let-7a, hsa-let-7d, hsa-miR-29b, hsa-let-7b, hsa-let-7c, hsa-let-7i
hsa04512	ECM-receptor interaction	hsa:3678	ITGA5	219.227	204.038	270.344	hsa-miR-27b, hsa-miR-92a, hsa-miR-148a, hsa-miR-26a, hsa-miR-92b, hsa-miR-30c, hsa-miR-25, hsa-miR-26b, hsa-miR-27a, hsa-miR-30b, hsa-miR-30d
hsa04514	Cell adhesion molecules (CAMs)	hsa:6693	SPN	21.5739	33.2266	32.9948
hsa04514	Cell adhesion molecules (CAMs)	hsa:6385	SDC4	22.0671	34.1912	21.1792
hsa04514	Cell adhesion molecules (CAMs)	hsa:958	CD40	27.142	34.6133	36.2478
hsa04514	Cell adhesion molecules (CAMs)	hsa:3107	HLA-C	30.2223	33.2068	23.1323
hsa04514	Cell adhesion molecules (CAMs)	hsa:23308	ICOSLG	32.996	35.7501	24.282
hsa04514	Cell adhesion molecules (CAMs)	hsa:5175	PECAM1	36.6136	42.5083	29.1266
hsa04514	Cell adhesion molecules (CAMs)	hsa:6404	SELPLG	37.5476	29.4412	27.2273
hsa04514	Cell adhesion molecules (CAMs)	hsa:3135	HLA-G	41.1327	43.4546	34.4868
hsa04514	Cell adhesion molecules (CAMs)	hsa:3385	ICAM3	61.3083	85.2167	71.1505
hsa04514	Cell adhesion molecules (CAMs)	hsa:920	CD4	80.7718	53.4742	96.4358	hsa-miR-222, hsa-miR-181a, hsa-miR-221, hsa-miR-181b
hsa04520	Adherens junction	hsa:87	ACTN1	28.5581	35.5943	23.1264	hsa-miR-30b, hsa-miR-30c, hsa-miR-30d, hsa-miR-19b, hsa-miR-19a
hsa04520	Adherens junction	hsa:3480	IGF1R	33.0941	25.7473	20.426	hsa-let-7g, hsa-let-7c, hsa-miR-223, hsa-miR-320d, hsa-let-7i, hsa-miR-320a, hsa-miR-320b, hsa-let-7a, hsa-let-7d, hsa-miR-422a, hsa-let-7b, hsa-let-7f, hsa-miR-378, hsa-miR-320c, hsa-miR-30b, hsa-miR-30d, hsa-miR-30c
hsa04520	Adherens junction	hsa:1500	CTNND1	38.4254	41.2706	26.1974	hsa-miR-361-5p, hsa-miR-29b, hsa-miR-29a, hsa-miR-425, hsa-miR-197
hsa04520	Adherens junction	hsa:3643	INSR	62.476	59.1487	60.6669	hsa-let-7c, hsa-let-7f, hsa-let-7a, hsa-miR-15a, hsa-miR-16, hsa-let-7g, hsa-miR-15b, hsa-let-7b, hsa-miR-27a, hsa-let-7i, hsa-miR-27b, hsa-let-7d
hsa04520	Adherens junction	hsa:5777	PTPN6	81.0008	88.9421	76.8478
hsa04520	Adherens junction	hsa:7454	WAS	224.568	205.117	235.797
hsa04520	Adherens junction	hsa:7525	YES1	276.989	200.034	299.419	hsa-miR-17, hsa-miR-23a, hsa-miR-320c, hsa-miR-23b, hsa-miR-30b, hsa-miR-320a, hsa-miR-27b, hsa-miR-320d, hsa-miR-320b, hsa-miR-27a, hsa-miR-106b, hsa-miR-93, hsa-miR-20b, hsa-miR-30c, hsa-miR-20a, hsa-miR-106a, hsa-miR-30d, hsa-miR-183
hsa04520	Adherens junction	hsa:5879	RAC1	1394.01	1117.09	1297.8	hsa-miR-320a, hsa-miR-320d, hsa-miR-320b, hsa-miR-320c
hsa04520	Adherens junction	hsa:60	ACTB	3588.34	3101.62	3078.11
hsa04530	Tight junction	hsa:5579	PRKCB	28.4448	22.7754	26.1974
hsa04530	Tight junction	hsa:87	ACTN1	28.5581	35.5943	23.1264	hsa-miR-30b, hsa-miR-30c, hsa-miR-30d, hsa-miR-19b, hsa-miR-19a
hsa04530	Tight junction	hsa:6709	SPTAN1	29.3485	33.57	29.0292	hsa-miR-29a, hsa-miR-29b
hsa04530	Tight junction	hsa:11336	EXOC3	31.5268	33.6979	32.9603
hsa04530	Tight junction	hsa:4627	MYH9	36.9548	30.9979	31.3905	hsa-miR-103, hsa-miR-107
hsa04530	Tight junction	hsa:3845	KRAS	42.7045	27.3004	30.4007	hsa-miR-27b, hsa-miR-181a, hsa-miR-181d, hsa-miR-27a, hsa-miR-181b, hsa-miR-19a, hsa-miR-30b, hsa-miR-19b, hsa-miR-30d, hsa-miR-30c, hsa-miR-155
hsa04530	Tight junction	hsa:93643	TJAP1	48.632	46.6227	41.6988
hsa04530	Tight junction	hsa:2771	GNAI2	78.8909	66.6842	49.3501	hsa-miR-30b, hsa-miR-30d, hsa-miR-30c, hsa-miR-222, hsa-miR-221
hsa04530	Tight junction	hsa:1019	CDK4	137.028	119.51	145.82
hsa04530	Tight junction	hsa:7525	YES1	276.989	200.034	299.419	hsa-miR-17, hsa-miR-23a, hsa-miR-320c, hsa-miR-23b, hsa-miR-30b, hsa-miR-320a, hsa-miR-27b, hsa-miR-320d, hsa-miR-320b, hsa-miR-27a, hsa-miR-106b, hsa-miR-93, hsa-miR-20b, hsa-miR-30c, hsa-miR-20a, hsa-miR-106a, hsa-miR-30d, hsa-miR-183
hsa04530	Tight junction	hsa:5872	RAB13	354.154	262.743	353.572	hsa-miR-19a, hsa-miR-19b
hsa04530	Tight junction	hsa:60	ACTB	3588.34	3101.62	3078.11
hsa04540	Gap junction	hsa:7278	TUBA3C	21.1014	25.3742	32.4445
hsa04540	Gap junction	hsa:5330	PLCB2	23.7618	29.543	25.0843
hsa04540	Gap junction	hsa:5579	PRKCB	28.4448	22.7754	26.1974
hsa04540	Gap junction	hsa:2767	GNA11	35.1524	27.797	31.8297
hsa04540	Gap junction	hsa:5331	PLCB3	39.2993	44.0558	44.6525
hsa04540	Gap junction	hsa:3845	KRAS	42.7045	27.3004	30.4007	hsa-miR-27b, hsa-miR-181a, hsa-miR-181d, hsa-miR-27a, hsa-miR-181b, hsa-miR-19a, hsa-miR-30b, hsa-miR-19b, hsa-miR-30d, hsa-miR-30c, hsa-miR-155
hsa04540	Gap junction	hsa:113457	TUBA3D	47.0052	50.8217	49.9442
hsa04540	Gap junction	hsa:2771	GNAI2	78.8909	66.6842	49.3501	hsa-miR-30b, hsa-miR-30d, hsa-miR-30c, hsa-miR-222, hsa-miR-221
hsa04540	Gap junction	hsa:7277	TUBA4A	84.8944	98.4613	82.4956
hsa04540	Gap junction	hsa:115	ADCY9	92.535	50.8021	95.565	hsa-let-7c, hsa-let-7b, hsa-miR-181b, hsa-let-7a, hsa-let-7i, hsa-miR-24, hsa-miR-181a, hsa-miR-181d, hsa-miR-19b, hsa-miR-19a, hsa-miR-196a, hsa-miR-196b, hsa-let-7f, hsa-let-7g
hsa04540	Gap junction	hsa:1453	CSNK1D	164.697	106.98	144.351
hsa04540	Gap junction	hsa:10381	TUBB3	234.322	234.519	271.936
hsa04540	Gap junction	hsa:10383	TUBB2C	676.149	546.756	757.738
hsa04540	Gap junction	hsa:10376	TUBA1B	2423.08	1939.64	2041.23
hsa04610	Complement and coagulation cascades	hsa:2152	F3	222.604	183.948	273.72	hsa-miR-17, hsa-miR-27b, hsa-miR-19b, hsa-miR-223, hsa-miR-20b, hsa-miR-19a, hsa-miR-106b, hsa-miR-27a, hsa-miR-106a, hsa-miR-20a, hsa-miR-93
hsa04612	Antigen processing and presentation	hsa:3107	HLA-C	30.2223	33.2068	23.1323
hsa04612	Antigen processing and presentation	hsa:6890	TAP1	34.4341	27.941	25.8144
hsa04612	Antigen processing and presentation	hsa:3135	HLA-G	41.1327	43.4546	34.4868
hsa04612	Antigen processing and presentation	hsa:4802	NFYC	78.5631	74.6029	101.164	hsa-miR-92b, hsa-miR-25, hsa-miR-92a
hsa04612	Antigen processing and presentation	hsa:920	CD4	80.7718	53.4742	96.4358	hsa-miR-222, hsa-miR-181a, hsa-miR-221, hsa-miR-181b
hsa04612	Antigen processing and presentation	hsa:5721	PSME2	111.797	125.474	119.817
hsa04614	Renin-angiotensin system	hsa:290	ANPEP	177.073	183.263	154.555
hsa04614	Renin-angiotensin system	hsa:5476	CTSA	210.24	149.65	189.224	hsa-miR-20b
hsa04620	Toll-like receptor signaling pathway	hsa:9641	IKBKE	20.4111	20.5642	21.9902	hsa-let-7a, hsa-let-7b, hsa-let-7i, hsa-let-7c, hsa-let-7g, hsa-miR-155, hsa-let-7f, hsa-let-7d
hsa04620	Toll-like receptor signaling pathway	hsa:8517	IKBKG	22.4706	25.9877	23.5074
hsa04620	Toll-like receptor signaling pathway	hsa:958	CD40	27.142	34.6133	36.2478
hsa04620	Toll-like receptor signaling pathway	hsa:3665	IRF7	52.3194	38.7932	42.0091
hsa04620	Toll-like receptor signaling pathway	hsa:3455	IFNAR2	73.2588	44.4423	48.3625
hsa04620	Toll-like receptor signaling pathway	hsa:5293	PIK3CD	74.1471	74.3314	72.9686	hsa-miR-30d, hsa-miR-30b, hsa-miR-30c
hsa04620	Toll-like receptor signaling pathway	hsa:6772	STAT1	80.2132	77.1671	77.8489
hsa04620	Toll-like receptor signaling pathway	hsa:3725	JUN	84.7632	102.857	92.7771
hsa04620	Toll-like receptor signaling pathway	hsa:5606	MAP2K3	152.271	105.204	89.1359
hsa04620	Toll-like receptor signaling pathway	hsa:5291	PIK3CB	175.731	122.088	165.575
hsa04620	Toll-like receptor signaling pathway	hsa:841	CASP8	343.334	221.491	232.951
hsa04620	Toll-like receptor signaling pathway	hsa:6352	CCL5	406.763	347.756	361.784
hsa04620	Toll-like receptor signaling pathway	hsa:3654	IRAK1	430.87	365.141	353.572	hsa-miR-146b-5p, hsa-miR-146a
hsa04620	Toll-like receptor signaling pathway	hsa:5879	RAC1	1394.01	1117.09	1297.8	hsa-miR-320a, hsa-miR-320d, hsa-miR-320b, hsa-miR-320c
hsa04621	NOD-like receptor signaling pathway	hsa:8517	IKBKG	22.4706	25.9877	23.5074
hsa04621	NOD-like receptor signaling pathway	hsa:7128	TNFAIP3	42.9313	32.9184	26.7002	hsa-miR-18b, hsa-let-7f, hsa-let-7a, hsa-let-7i, hsa-miR-18a, hsa-miR-19a, hsa-miR-23a, hsa-let-7d, hsa-miR-23b, hsa-let-7g, hsa-miR-19b, hsa-let-7b, hsa-let-7c
hsa04621	NOD-like receptor signaling pathway	hsa:7184	HSP90B1	139.767	206.384	123.519	hsa-miR-181b, hsa-miR-23a, hsa-miR-223, hsa-miR-23b, hsa-miR-181a, hsa-miR-181d, hsa-miR-148a
hsa04621	NOD-like receptor signaling pathway	hsa:29108	PYCARD	226.111	185.437	242.265
hsa04621	NOD-like receptor signaling pathway	hsa:22900	CARD8	278.179	187.535	236.661
hsa04621	NOD-like receptor signaling pathway	hsa:841	CASP8	343.334	221.491	232.951
hsa04621	NOD-like receptor signaling pathway	hsa:6352	CCL5	406.763	347.756	361.784
hsa04622	RIG-I-like receptor signaling pathway	hsa:9641	IKBKE	20.4111	20.5642	21.9902	hsa-let-7a, hsa-let-7b, hsa-let-7i, hsa-let-7c, hsa-let-7g, hsa-miR-155, hsa-let-7f, hsa-let-7d
hsa04622	RIG-I-like receptor signaling pathway	hsa:8517	IKBKG	22.4706	25.9877	23.5074
hsa04622	RIG-I-like receptor signaling pathway	hsa:54941	RNF125	32.3766	38.8553	39.9596	hsa-miR-103, hsa-miR-181d, hsa-miR-181b, hsa-miR-15b, hsa-miR-107, hsa-miR-181a, hsa-miR-15a, hsa-miR-16
hsa04622	RIG-I-like receptor signaling pathway	hsa:9474	ATG5	49.844	30.2052	37.6821	hsa-miR-30c, hsa-miR-30b, hsa-miR-30d, hsa-miR-181a, hsa-miR-181b
hsa04622	RIG-I-like receptor signaling pathway	hsa:3665	IRF7	52.3194	38.7932	42.0091
hsa04622	RIG-I-like receptor signaling pathway	hsa:79671	NLRX1	56.8924	40.388	44.4573
hsa04622	RIG-I-like receptor signaling pathway	hsa:9636	ISG15	124.415	116.608	114.685
hsa04622	RIG-I-like receptor signaling pathway	hsa:841	CASP8	343.334	221.491	232.951
hsa04623	Cytosolic DNA-sensing pathway	hsa:9641	IKBKE	20.4111	20.5642	21.9902	hsa-let-7a, hsa-let-7b, hsa-let-7i, hsa-let-7c, hsa-let-7g, hsa-miR-155, hsa-let-7f, hsa-let-7d
hsa04623	Cytosolic DNA-sensing pathway	hsa:8517	IKBKG	22.4706	25.9877	23.5074
hsa04623	Cytosolic DNA-sensing pathway	hsa:9533	POLR1C	41.9288	34.0158	52.3808
hsa04623	Cytosolic DNA-sensing pathway	hsa:3665	IRF7	52.3194	38.7932	42.0091
hsa04623	Cytosolic DNA-sensing pathway	hsa:51082	POLR1D	52.7242	35.7032	44.4573	hsa-miR-29b, hsa-miR-30b, hsa-miR-30d, hsa-miR-30c, hsa-miR-29a
hsa04623	Cytosolic DNA-sensing pathway	hsa:103	ADAR	169.726	142.197	139.684
hsa04623	Cytosolic DNA-sensing pathway	hsa:29108	PYCARD	226.111	185.437	242.265
hsa04623	Cytosolic DNA-sensing pathway	hsa:6352	CCL5	406.763	347.756	361.784
hsa04630	Jak-STAT signaling pathway	hsa:7297	TYK2	46.8913	35.7032	30.4087
hsa04630	Jak-STAT signaling pathway	hsa:3460	IFNGR2	50.9105	39.1324	26.3487
hsa04630	Jak-STAT signaling pathway	hsa:6776	STAT5A	53.3441	29.4412	26.7908
hsa04630	Jak-STAT signaling pathway	hsa:9655	SOCS5	55.453	46.3812	39.7451	hsa-miR-19b, hsa-miR-19a, hsa-miR-130b, hsa-miR-25, hsa-miR-26b, hsa-miR-26a, hsa-miR-18b, hsa-miR-18a
hsa04630	Jak-STAT signaling pathway	hsa:3455	IFNAR2	73.2588	44.4423	48.3625
hsa04630	Jak-STAT signaling pathway	hsa:5293	PIK3CD	74.1471	74.3314	72.9686	hsa-miR-30d, hsa-miR-30b, hsa-miR-30c
hsa04630	Jak-STAT signaling pathway	hsa:6772	STAT1	80.2132	77.1671	77.8489
hsa04630	Jak-STAT signaling pathway	hsa:5777	PTPN6	81.0008	88.9421	76.8478
hsa04630	Jak-STAT signaling pathway	hsa:8651	SOCS1	119.499	41.6325	62.7994	hsa-miR-30d, hsa-miR-155, hsa-miR-19b, hsa-miR-30c, hsa-miR-19a, hsa-miR-30b, hsa-let-7f, hsa-let-7a, hsa-let-7d, hsa-let-7c, hsa-let-7g, hsa-let-7i, hsa-let-7b
hsa04630	Jak-STAT signaling pathway	hsa:1154	CISH	143.422	88.9821	76.6111
hsa04630	Jak-STAT signaling pathway	hsa:3716	JAK1	166.725	135.643	203.573	hsa-miR-23a, hsa-miR-20a, hsa-miR-30c, hsa-miR-20b, hsa-miR-23b, hsa-miR-17, hsa-miR-30b, hsa-miR-93, hsa-miR-106a, hsa-miR-30d, hsa-miR-106b
hsa04630	Jak-STAT signaling pathway	hsa:5291	PIK3CB	175.731	122.088	165.575
hsa04630	Jak-STAT signaling pathway	hsa:896	CCND3	341.442	298.564	334.126	hsa-miR-15b, hsa-miR-15a
hsa04630	Jak-STAT signaling pathway	hsa:10379	IRF9	899.357	644.47	775.554	hsa-miR-106b, hsa-miR-20a, hsa-miR-106a, hsa-miR-20b, hsa-miR-93, hsa-miR-17
hsa04640	Hematopoietic cell lineage	hsa:915	CD3D	58.4753	52.2064	28.378
hsa04640	Hematopoietic cell lineage	hsa:920	CD4	80.7718	53.4742	96.4358	hsa-miR-222, hsa-miR-181a, hsa-miR-221, hsa-miR-181b
hsa04640	Hematopoietic cell lineage	hsa:290	ANPEP	177.073	183.263	154.555
hsa04640	Hematopoietic cell lineage	hsa:3678	ITGA5	219.227	204.038	270.344	hsa-miR-27b, hsa-miR-92a, hsa-miR-148a, hsa-miR-26a, hsa-miR-92b, hsa-miR-30c, hsa-miR-25, hsa-miR-26b, hsa-miR-27a, hsa-miR-30b, hsa-miR-30d
hsa04650	Natural killer cell mediated cytotoxicity	hsa:5551	PRF1	24.1507	33.3224	24.1507
hsa04650	Natural killer cell mediated cytotoxicity	hsa:5579	PRKCB	28.4448	22.7754	26.1974
hsa04650	Natural killer cell mediated cytotoxicity	hsa:3107	HLA-C	30.2223	33.2068	23.1323
hsa04650	Natural killer cell mediated cytotoxicity	hsa:369	ARAF	40.7952	25.4251	37.8938
hsa04650	Natural killer cell mediated cytotoxicity	hsa:3135	HLA-G	41.1327	43.4546	34.4868
hsa04650	Natural killer cell mediated cytotoxicity	hsa:3845	KRAS	42.7045	27.3004	30.4007	hsa-miR-27b, hsa-miR-181a, hsa-miR-181d, hsa-miR-27a, hsa-miR-181b, hsa-miR-19a, hsa-miR-30b, hsa-miR-19b, hsa-miR-30d, hsa-miR-30c, hsa-miR-155
hsa04650	Natural killer cell mediated cytotoxicity	hsa:637	BID	44.8344	28.944	39.7451
hsa04650	Natural killer cell mediated cytotoxicity	hsa:3460	IFNGR2	50.9105	39.1324	26.3487
hsa04650	Natural killer cell mediated cytotoxicity	hsa:5530	PPP3CA	60.4892	64.5346	50.7658	hsa-miR-30d, hsa-miR-21, hsa-miR-30b, hsa-miR-30c, hsa-miR-106b, hsa-let-7a, hsa-let-7f, hsa-let-7g, hsa-let-7i, hsa-miR-20a, hsa-miR-93, hsa-miR-185, hsa-miR-20b
hsa04650	Natural killer cell mediated cytotoxicity	hsa:3455	IFNAR2	73.2588	44.4423	48.3625
hsa04650	Natural killer cell mediated cytotoxicity	hsa:5293	PIK3CD	74.1471	74.3314	72.9686	hsa-miR-30d, hsa-miR-30b, hsa-miR-30c
hsa04650	Natural killer cell mediated cytotoxicity	hsa:5777	PTPN6	81.0008	88.9421	76.8478
hsa04650	Natural killer cell mediated cytotoxicity	hsa:5291	PIK3CB	175.731	122.088	165.575
hsa04650	Natural killer cell mediated cytotoxicity	hsa:4277	MICB	256.348	242.32	228.27
hsa04650	Natural killer cell mediated cytotoxicity	hsa:5879	RAC1	1394.01	1117.09	1297.8	hsa-miR-320a, hsa-miR-320d, hsa-miR-320b, hsa-miR-320c
hsa04660	T cell receptor signaling pathway	hsa:8517	IKBKG	22.4706	25.9877	23.5074
hsa04660	T cell receptor signaling pathway	hsa:3845	KRAS	42.7045	27.3004	30.4007	hsa-miR-27b, hsa-miR-181a, hsa-miR-181d, hsa-miR-27a, hsa-miR-181b, hsa-miR-19a, hsa-miR-30b, hsa-miR-19b, hsa-miR-30d, hsa-miR-30c, hsa-miR-155
hsa04660	T cell receptor signaling pathway	hsa:915	CD3D	58.4753	52.2064	28.378
hsa04660	T cell receptor signaling pathway	hsa:4794	NFKBIE	59.1877	52.9871	40.8211
hsa04660	T cell receptor signaling pathway	hsa:5530	PPP3CA	60.4892	64.5346	50.7658	hsa-miR-30d, hsa-miR-21, hsa-miR-30b, hsa-miR-30c, hsa-miR-106b, hsa-let-7a, hsa-let-7f, hsa-let-7g, hsa-let-7i, hsa-miR-20a, hsa-miR-93, hsa-miR-185, hsa-miR-20b
hsa04660	T cell receptor signaling pathway	hsa:5293	PIK3CD	74.1471	74.3314	72.9686	hsa-miR-30d, hsa-miR-30b, hsa-miR-30c
hsa04660	T cell receptor signaling pathway	hsa:920	CD4	80.7718	53.4742	96.4358	hsa-miR-222, hsa-miR-181a, hsa-miR-221, hsa-miR-181b
hsa04660	T cell receptor signaling pathway	hsa:5777	PTPN6	81.0008	88.9421	76.8478
hsa04660	T cell receptor signaling pathway	hsa:3725	JUN	84.7632	102.857	92.7771
hsa04660	T cell receptor signaling pathway	hsa:1019	CDK4	137.028	119.51	145.82
hsa04660	T cell receptor signaling pathway	hsa:5291	PIK3CB	175.731	122.088	165.575
hsa04662	B cell receptor signaling pathway	hsa:8517	IKBKG	22.4706	25.9877	23.5074
hsa04662	B cell receptor signaling pathway	hsa:5579	PRKCB	28.4448	22.7754	26.1974
hsa04662	B cell receptor signaling pathway	hsa:3845	KRAS	42.7045	27.3004	30.4007	hsa-miR-27b, hsa-miR-181a, hsa-miR-181d, hsa-miR-27a, hsa-miR-181b, hsa-miR-19a, hsa-miR-30b, hsa-miR-19b, hsa-miR-30d, hsa-miR-30c, hsa-miR-155
hsa04662	B cell receptor signaling pathway	hsa:4794	NFKBIE	59.1877	52.9871	40.8211
hsa04662	B cell receptor signaling pathway	hsa:5530	PPP3CA	60.4892	64.5346	50.7658	hsa-miR-30d, hsa-miR-21, hsa-miR-30b, hsa-miR-30c, hsa-miR-106b, hsa-let-7a, hsa-let-7f, hsa-let-7g, hsa-let-7i, hsa-miR-20a, hsa-miR-93, hsa-miR-185, hsa-miR-20b
hsa04662	B cell receptor signaling pathway	hsa:5293	PIK3CD	74.1471	74.3314	72.9686	hsa-miR-30d, hsa-miR-30b, hsa-miR-30c
hsa04662	B cell receptor signaling pathway	hsa:5777	PTPN6	81.0008	88.9421	76.8478
hsa04662	B cell receptor signaling pathway	hsa:3725	JUN	84.7632	102.857	92.7771
hsa04662	B cell receptor signaling pathway	hsa:8519	IFITM1	148.126	166.567	176.283
hsa04662	B cell receptor signaling pathway	hsa:5291	PIK3CB	175.731	122.088	165.575
hsa04662	B cell receptor signaling pathway	hsa:5879	RAC1	1394.01	1117.09	1297.8	hsa-miR-320a, hsa-miR-320d, hsa-miR-320b, hsa-miR-320c
hsa04664	Fc epsilon RI signaling pathway	hsa:5579	PRKCB	28.4448	22.7754	26.1974
hsa04664	Fc epsilon RI signaling pathway	hsa:3845	KRAS	42.7045	27.3004	30.4007	hsa-miR-27b, hsa-miR-181a, hsa-miR-181d, hsa-miR-27a, hsa-miR-181b, hsa-miR-19a, hsa-miR-30b, hsa-miR-19b, hsa-miR-30d, hsa-miR-30c, hsa-miR-155
hsa04664	Fc epsilon RI signaling pathway	hsa:5293	PIK3CD	74.1471	74.3314	72.9686	hsa-miR-30d, hsa-miR-30b, hsa-miR-30c
hsa04664	Fc epsilon RI signaling pathway	hsa:5606	MAP2K3	152.271	105.204	89.1359
hsa04664	Fc epsilon RI signaling pathway	hsa:5291	PIK3CB	175.731	122.088	165.575
hsa04664	Fc epsilon RI signaling pathway	hsa:5879	RAC1	1394.01	1117.09	1297.8	hsa-miR-320a, hsa-miR-320d, hsa-miR-320b, hsa-miR-320c
hsa04666	Fc gamma R-mediated phagocytosis	hsa:5579	PRKCB	28.4448	22.7754	26.1974
hsa04666	Fc gamma R-mediated phagocytosis	hsa:5293	PIK3CD	74.1471	74.3314	72.9686	hsa-miR-30d, hsa-miR-30b, hsa-miR-30c
hsa04666	Fc gamma R-mediated phagocytosis	hsa:10095	ARPC1B	92.6122	68.5767	35.2545
hsa04666	Fc gamma R-mediated phagocytosis	hsa:56848	SPHK2	97.1512	60.8783	55.7648	hsa-miR-19a, hsa-miR-130b, hsa-miR-19b
hsa04666	Fc gamma R-mediated phagocytosis	hsa:5291	PIK3CB	175.731	122.088	165.575
hsa04666	Fc gamma R-mediated phagocytosis	hsa:7454	WAS	224.568	205.117	235.797
hsa04666	Fc gamma R-mediated phagocytosis	hsa:10109	ARPC2	1391.19	1401.86	1379.92
hsa04666	Fc gamma R-mediated phagocytosis	hsa:5879	RAC1	1394.01	1117.09	1297.8	hsa-miR-320a, hsa-miR-320d, hsa-miR-320b, hsa-miR-320c
hsa04666	Fc gamma R-mediated phagocytosis	hsa:1072	CFL1	2033.55	1961.05	1797.81	hsa-miR-103, hsa-miR-107
hsa04670	Leukocyte transendothelial migration	hsa:5579	PRKCB	28.4448	22.7754	26.1974
hsa04670	Leukocyte transendothelial migration	hsa:87	ACTN1	28.5581	35.5943	23.1264	hsa-miR-30b, hsa-miR-30c, hsa-miR-30d, hsa-miR-19b, hsa-miR-19a
hsa04670	Leukocyte transendothelial migration	hsa:1535	CYBA	36.5361	25.7523	27.0184
hsa04670	Leukocyte transendothelial migration	hsa:5175	PECAM1	36.6136	42.5083	29.1266
hsa04670	Leukocyte transendothelial migration	hsa:1500	CTNND1	38.4254	41.2706	26.1974	hsa-miR-361-5p, hsa-miR-29b, hsa-miR-29a, hsa-miR-425, hsa-miR-197
hsa04670	Leukocyte transendothelial migration	hsa:10411	RAPGEF3	64.2686	53.1837	57.49
hsa04670	Leukocyte transendothelial migration	hsa:5293	PIK3CD	74.1471	74.3314	72.9686	hsa-miR-30d, hsa-miR-30b, hsa-miR-30c
hsa04670	Leukocyte transendothelial migration	hsa:2771	GNAI2	78.8909	66.6842	49.3501	hsa-miR-30b, hsa-miR-30d, hsa-miR-30c, hsa-miR-222, hsa-miR-221
hsa04670	Leukocyte transendothelial migration	hsa:4318	MMP9	83.2004	69.1447	59.7923
hsa04670	Leukocyte transendothelial migration	hsa:7852	CXCR4	171.738	159.749	146.26
hsa04670	Leukocyte transendothelial migration	hsa:5291	PIK3CB	175.731	122.088	165.575
hsa04670	Leukocyte transendothelial migration	hsa:5879	RAC1	1394.01	1117.09	1297.8	hsa-miR-320a, hsa-miR-320d, hsa-miR-320b, hsa-miR-320c
hsa04670	Leukocyte transendothelial migration	hsa:60	ACTB	3588.34	3101.62	3078.11
hsa04672	Intestinal immune network for IgA production	hsa:958	CD40	27.142	34.6133	36.2478
hsa04672	Intestinal immune network for IgA production	hsa:23308	ICOSLG	32.996	35.7501	24.282
hsa04672	Intestinal immune network for IgA production	hsa:7852	CXCR4	171.738	159.749	146.26
hsa04710	Circadian rhythm - mammal	hsa:8864	PER2	51.9148	42.2699	24.7954	hsa-miR-92b, hsa-miR-30c, hsa-miR-24, hsa-miR-92a, hsa-miR-30b, hsa-miR-25, hsa-miR-30d, hsa-miR-21
hsa04710	Circadian rhythm - mammal	hsa:9978	RBX1	62.459	40.9016	92.8794
hsa04710	Circadian rhythm - mammal	hsa:1408	CRY2	151.065	80.1981	133.583	hsa-let-7g, hsa-miR-24, hsa-let-7f, hsa-let-7d, hsa-miR-20b, hsa-let-7i, hsa-miR-93, hsa-let-7a, hsa-let-7b, hsa-miR-20a, hsa-miR-106b, hsa-let-7c
hsa04710	Circadian rhythm - mammal	hsa:1453	CSNK1D	164.697	106.98	144.351
hsa04720	Long-term potentiation	hsa:5330	PLCB2	23.7618	29.543	25.0843
hsa04720	Long-term potentiation	hsa:5579	PRKCB	28.4448	22.7754	26.1974
hsa04720	Long-term potentiation	hsa:5331	PLCB3	39.2993	44.0558	44.6525
hsa04720	Long-term potentiation	hsa:369	ARAF	40.7952	25.4251	37.8938
hsa04720	Long-term potentiation	hsa:3845	KRAS	42.7045	27.3004	30.4007	hsa-miR-27b, hsa-miR-181a, hsa-miR-181d, hsa-miR-27a, hsa-miR-181b, hsa-miR-19a, hsa-miR-30b, hsa-miR-19b, hsa-miR-30d, hsa-miR-30c, hsa-miR-155
hsa04720	Long-term potentiation	hsa:6195	RPS6KA1	51.056	43.4536	30.4692	hsa-miR-20a, hsa-miR-106a, hsa-miR-106b, hsa-miR-20b, hsa-miR-17, hsa-miR-93
hsa04720	Long-term potentiation	hsa:5530	PPP3CA	60.4892	64.5346	50.7658	hsa-miR-30d, hsa-miR-21, hsa-miR-30b, hsa-miR-30c, hsa-miR-106b, hsa-let-7a, hsa-let-7f, hsa-let-7g, hsa-let-7i, hsa-miR-20a, hsa-miR-93, hsa-miR-185, hsa-miR-20b
hsa04720	Long-term potentiation	hsa:10411	RAPGEF3	64.2686	53.1837	57.49
hsa04720	Long-term potentiation	hsa:5499	PPP1CA	105.036	108.772	124.032
hsa04720	Long-term potentiation	hsa:808	CALM3	204.21	208.499	221.71	hsa-miR-196a, hsa-miR-27a, hsa-miR-27b, hsa-miR-361-5p, hsa-miR-196b, hsa-miR-320b, hsa-miR-29b, hsa-miR-320c, hsa-miR-29a, hsa-miR-320a, hsa-miR-320d, hsa-miR-185
hsa04722	Neurotrophin signaling pathway	hsa:8986	RPS6KA4	30.1369	28.2691	23.8146	hsa-miR-20a, hsa-miR-92b, hsa-miR-106b, hsa-miR-92a, hsa-miR-25, hsa-miR-142-5p, hsa-let-7d
hsa04722	Neurotrophin signaling pathway	hsa:3845	KRAS	42.7045	27.3004	30.4007	hsa-miR-27b, hsa-miR-181a, hsa-miR-181d, hsa-miR-27a, hsa-miR-181b, hsa-miR-19a, hsa-miR-30b, hsa-miR-19b, hsa-miR-30d, hsa-miR-30c, hsa-miR-155
hsa04722	Neurotrophin signaling pathway	hsa:4215	MAP3K3	47.5118	45.0838	30.4528	hsa-let-7i, hsa-miR-23b, hsa-miR-20a, hsa-let-7b, hsa-miR-181b, hsa-miR-181a, hsa-miR-93, hsa-let-7c, hsa-miR-17, hsa-miR-106a, hsa-miR-23a, hsa-miR-181d, hsa-let-7g, hsa-let-7f, hsa-miR-106b, hsa-miR-20b, hsa-let-7a
hsa04722	Neurotrophin signaling pathway	hsa:6195	RPS6KA1	51.056	43.4536	30.4692	hsa-miR-20a, hsa-miR-106a, hsa-miR-106b, hsa-miR-20b, hsa-miR-17, hsa-miR-93
hsa04722	Neurotrophin signaling pathway	hsa:396	ARHGDIA	53.2583	60.0614	67.3902	hsa-miR-15a, hsa-miR-15b, hsa-miR-16
hsa04722	Neurotrophin signaling pathway	hsa:4794	NFKBIE	59.1877	52.9871	40.8211
hsa04722	Neurotrophin signaling pathway	hsa:11108	PRDM4	65.9453	61.5043	38.6699	hsa-miR-181a, hsa-miR-15a, hsa-miR-181d, hsa-miR-15b, hsa-miR-16, hsa-miR-181b
hsa04722	Neurotrophin signaling pathway	hsa:1445	CSK	66.9518	51.2673	35.7559
hsa04722	Neurotrophin signaling pathway	hsa:5293	PIK3CD	74.1471	74.3314	72.9686	hsa-miR-30d, hsa-miR-30b, hsa-miR-30c
hsa04722	Neurotrophin signaling pathway	hsa:3725	JUN	84.7632	102.857	92.7771
hsa04722	Neurotrophin signaling pathway	hsa:4217	MAP3K5	116.427	78.353	71.9857	hsa-miR-30b, hsa-miR-106a, hsa-miR-20a, hsa-miR-17, hsa-miR-30c, hsa-miR-93, hsa-miR-23b, hsa-miR-20b, hsa-miR-23a, hsa-miR-30d, hsa-miR-106b
hsa04722	Neurotrophin signaling pathway	hsa:5291	PIK3CB	175.731	122.088	165.575
hsa04722	Neurotrophin signaling pathway	hsa:808	CALM3	204.21	208.499	221.71	hsa-miR-196a, hsa-miR-27a, hsa-miR-27b, hsa-miR-361-5p, hsa-miR-196b, hsa-miR-320b, hsa-miR-29b, hsa-miR-320c, hsa-miR-29a, hsa-miR-320a, hsa-miR-320d, hsa-miR-185
hsa04722	Neurotrophin signaling pathway	hsa:3654	IRAK1	430.87	365.141	353.572	hsa-miR-146b-5p, hsa-miR-146a
hsa04722	Neurotrophin signaling pathway	hsa:8660	IRS2	610.786	349.155	423.374	hsa-let-7f, hsa-let-7c, hsa-miR-23a, hsa-miR-181b, hsa-miR-15a, hsa-miR-181a, hsa-miR-23b, hsa-miR-103, hsa-miR-16, hsa-miR-107, hsa-miR-30d, hsa-miR-30c, hsa-miR-181d, hsa-miR-30b, hsa-let-7d, hsa-let-7g, hsa-let-7a, hsa-let-7i, hsa-miR-15b, hsa-let-7b
hsa04722	Neurotrophin signaling pathway	hsa:5879	RAC1	1394.01	1117.09	1297.8	hsa-miR-320a, hsa-miR-320d, hsa-miR-320b, hsa-miR-320c
hsa04730	Long-term depression	hsa:2768	GNA12	20.7707	20.597	29.2216
hsa04730	Long-term depression	hsa:5330	PLCB2	23.7618	29.543	25.0843
hsa04730	Long-term depression	hsa:5579	PRKCB	28.4448	22.7754	26.1974
hsa04730	Long-term depression	hsa:3480	IGF1R	33.0941	25.7473	20.426	hsa-let-7g, hsa-let-7c, hsa-miR-223, hsa-miR-320d, hsa-let-7i, hsa-miR-320a, hsa-miR-320b, hsa-let-7a, hsa-let-7d, hsa-miR-422a, hsa-let-7b, hsa-let-7f, hsa-miR-378, hsa-miR-320c, hsa-miR-30b, hsa-miR-30d, hsa-miR-30c
hsa04730	Long-term depression	hsa:2767	GNA11	35.1524	27.797	31.8297
hsa04730	Long-term depression	hsa:5331	PLCB3	39.2993	44.0558	44.6525
hsa04730	Long-term depression	hsa:369	ARAF	40.7952	25.4251	37.8938
hsa04730	Long-term depression	hsa:3845	KRAS	42.7045	27.3004	30.4007	hsa-miR-27b, hsa-miR-181a, hsa-miR-181d, hsa-miR-27a, hsa-miR-181b, hsa-miR-19a, hsa-miR-30b, hsa-miR-19b, hsa-miR-30d, hsa-miR-30c, hsa-miR-155
hsa04730	Long-term depression	hsa:2771	GNAI2	78.8909	66.6842	49.3501	hsa-miR-30b, hsa-miR-30d, hsa-miR-30c, hsa-miR-222, hsa-miR-221
hsa04740	Olfactory transduction	hsa:808	CALM3	204.21	208.499	221.71	hsa-miR-196a, hsa-miR-27a, hsa-miR-27b, hsa-miR-361-5p, hsa-miR-196b, hsa-miR-320b, hsa-miR-29b, hsa-miR-320c, hsa-miR-29a, hsa-miR-320a, hsa-miR-320d, hsa-miR-185
hsa04742	Taste transduction	hsa:5330	PLCB2	23.7618	29.543	25.0843
hsa04744	Phototransduction	hsa:808	CALM3	204.21	208.499	221.71	hsa-miR-196a, hsa-miR-27a, hsa-miR-27b, hsa-miR-361-5p, hsa-miR-196b, hsa-miR-320b, hsa-miR-29b, hsa-miR-320c, hsa-miR-29a, hsa-miR-320a, hsa-miR-320d, hsa-miR-185
hsa04810	Regulation of actin cytoskeleton	hsa:2768	GNA12	20.7707	20.597	29.2216
hsa04810	Regulation of actin cytoskeleton	hsa:8396	PIP4K2B	21.072	24.4508	20.9796	hsa-miR-30c, hsa-miR-181b, hsa-miR-181a, hsa-miR-30b, hsa-miR-181d, hsa-miR-30d
hsa04810	Regulation of actin cytoskeleton	hsa:87	ACTN1	28.5581	35.5943	23.1264	hsa-miR-30b, hsa-miR-30c, hsa-miR-30d, hsa-miR-19b, hsa-miR-19a
hsa04810	Regulation of actin cytoskeleton	hsa:79837	PIP4K2C	32.5666	25.9547	23.08
hsa04810	Regulation of actin cytoskeleton	hsa:6548	SLC9A1	35.3511	24.5651	23.2445	hsa-miR-92b, hsa-miR-92a, hsa-miR-25
hsa04810	Regulation of actin cytoskeleton	hsa:4627	MYH9	36.9548	30.9979	31.3905	hsa-miR-103, hsa-miR-107
hsa04810	Regulation of actin cytoskeleton	hsa:369	ARAF	40.7952	25.4251	37.8938
hsa04810	Regulation of actin cytoskeleton	hsa:3845	KRAS	42.7045	27.3004	30.4007	hsa-miR-27b, hsa-miR-181a, hsa-miR-181d, hsa-miR-27a, hsa-miR-181b, hsa-miR-19a, hsa-miR-30b, hsa-miR-19b, hsa-miR-30d, hsa-miR-30c, hsa-miR-155
hsa04810	Regulation of actin cytoskeleton	hsa:28964	GIT1	48.8546	57.2863	48.804	hsa-miR-425, hsa-miR-15a
hsa04810	Regulation of actin cytoskeleton	hsa:1445	CSK	66.9518	51.2673	35.7559
hsa04810	Regulation of actin cytoskeleton	hsa:5293	PIK3CD	74.1471	74.3314	72.9686	hsa-miR-30d, hsa-miR-30b, hsa-miR-30c
hsa04810	Regulation of actin cytoskeleton	hsa:10095	ARPC1B	92.6122	68.5767	35.2545
hsa04810	Regulation of actin cytoskeleton	hsa:5499	PPP1CA	105.036	108.772	124.032
hsa04810	Regulation of actin cytoskeleton	hsa:5291	PIK3CB	175.731	122.088	165.575
hsa04810	Regulation of actin cytoskeleton	hsa:1729	DIAPH1	193.261	123.473	88.2313	hsa-miR-16, hsa-miR-15b, hsa-miR-24, hsa-miR-15a, hsa-miR-185
hsa04810	Regulation of actin cytoskeleton	hsa:3678	ITGA5	219.227	204.038	270.344	hsa-miR-27b, hsa-miR-92a, hsa-miR-148a, hsa-miR-26a, hsa-miR-92b, hsa-miR-30c, hsa-miR-25, hsa-miR-26b, hsa-miR-27a, hsa-miR-30b, hsa-miR-30d
hsa04810	Regulation of actin cytoskeleton	hsa:7454	WAS	224.568	205.117	235.797
hsa04810	Regulation of actin cytoskeleton	hsa:10109	ARPC2	1391.19	1401.86	1379.92
hsa04810	Regulation of actin cytoskeleton	hsa:5879	RAC1	1394.01	1117.09	1297.8	hsa-miR-320a, hsa-miR-320d, hsa-miR-320b, hsa-miR-320c
hsa04810	Regulation of actin cytoskeleton	hsa:1072	CFL1	2033.55	1961.05	1797.81	hsa-miR-103, hsa-miR-107
hsa04810	Regulation of actin cytoskeleton	hsa:60	ACTB	3588.34	3101.62	3078.11
hsa04910	Insulin signaling pathway	hsa:2319	FLOT2	25.7722	22.7896	34.9123	hsa-miR-146a, hsa-miR-146b-5p, hsa-miR-107, hsa-miR-103, hsa-miR-148a, hsa-miR-221, hsa-miR-130b, hsa-miR-185, hsa-miR-15b, hsa-miR-15a
hsa04910	Insulin signaling pathway	hsa:2002	ELK1	26.6397	27.5463	21.7548	hsa-miR-185
hsa04910	Insulin signaling pathway	hsa:369	ARAF	40.7952	25.4251	37.8938
hsa04910	Insulin signaling pathway	hsa:3845	KRAS	42.7045	27.3004	30.4007	hsa-miR-27b, hsa-miR-181a, hsa-miR-181d, hsa-miR-27a, hsa-miR-181b, hsa-miR-19a, hsa-miR-30b, hsa-miR-19b, hsa-miR-30d, hsa-miR-30c, hsa-miR-155
hsa04910	Insulin signaling pathway	hsa:3643	INSR	62.476	59.1487	60.6669	hsa-let-7c, hsa-let-7f, hsa-let-7a, hsa-miR-15a, hsa-miR-16, hsa-let-7g, hsa-miR-15b, hsa-let-7b, hsa-miR-27a, hsa-let-7i, hsa-miR-27b, hsa-let-7d
hsa04910	Insulin signaling pathway	hsa:5170	PDPK1	67.797	64.3209	70.9693	hsa-miR-181a, hsa-miR-27b, hsa-miR-181b, hsa-miR-181d, hsa-miR-23b, hsa-miR-23a, hsa-miR-27a
hsa04910	Insulin signaling pathway	hsa:23265	EXOC7	70.524	65.576	51.1904
hsa04910	Insulin signaling pathway	hsa:5293	PIK3CD	74.1471	74.3314	72.9686	hsa-miR-30d, hsa-miR-30b, hsa-miR-30c
hsa04910	Insulin signaling pathway	hsa:1978	EIF4EBP1	77.9477	77.9477	112.456
hsa04910	Insulin signaling pathway	hsa:5499	PPP1CA	105.036	108.772	124.032
hsa04910	Insulin signaling pathway	hsa:8651	SOCS1	119.499	41.6325	62.7994	hsa-miR-30d, hsa-miR-155, hsa-miR-19b, hsa-miR-30c, hsa-miR-19a, hsa-miR-30b, hsa-let-7f, hsa-let-7a, hsa-let-7d, hsa-let-7c, hsa-let-7g, hsa-let-7i, hsa-let-7b
hsa04910	Insulin signaling pathway	hsa:23433	RHOQ	151.065	119.411	100.587
hsa04910	Insulin signaling pathway	hsa:5291	PIK3CB	175.731	122.088	165.575
hsa04910	Insulin signaling pathway	hsa:5576	PRKAR2A	187.293	212.188	207.342	hsa-miR-15b, hsa-miR-185, hsa-miR-15a, hsa-miR-16
hsa04910	Insulin signaling pathway	hsa:808	CALM3	204.21	208.499	221.71	hsa-miR-196a, hsa-miR-27a, hsa-miR-27b, hsa-miR-361-5p, hsa-miR-196b, hsa-miR-320b, hsa-miR-29b, hsa-miR-320c, hsa-miR-29a, hsa-miR-320a, hsa-miR-320d, hsa-miR-185
hsa04910	Insulin signaling pathway	hsa:8660	IRS2	610.786	349.155	423.374	hsa-let-7f, hsa-let-7c, hsa-miR-23a, hsa-miR-181b, hsa-miR-15a, hsa-miR-181a, hsa-miR-23b, hsa-miR-103, hsa-miR-16, hsa-miR-107, hsa-miR-30d, hsa-miR-30c, hsa-miR-181d, hsa-miR-30b, hsa-let-7d, hsa-let-7g, hsa-let-7a, hsa-let-7i, hsa-miR-15b, hsa-let-7b
hsa04910	Insulin signaling pathway	hsa:2872	MKNK2	651.974	504.879	497.113
hsa04910	Insulin signaling pathway	hsa:9470	EIF4E2	888.978	831.281	1005.62	hsa-miR-29b, hsa-miR-29a
hsa04912	GnRH signaling pathway	hsa:5330	PLCB2	23.7618	29.543	25.0843
hsa04912	GnRH signaling pathway	hsa:2002	ELK1	26.6397	27.5463	21.7548	hsa-miR-185
hsa04912	GnRH signaling pathway	hsa:4323	MMP14	26.9481	32.9327	26.6378	hsa-miR-26a, hsa-miR-26b, hsa-miR-181b, hsa-miR-181a, hsa-miR-181d, hsa-miR-24
hsa04912	GnRH signaling pathway	hsa:5579	PRKCB	28.4448	22.7754	26.1974
hsa04912	GnRH signaling pathway	hsa:2767	GNA11	35.1524	27.797	31.8297
hsa04912	GnRH signaling pathway	hsa:5331	PLCB3	39.2993	44.0558	44.6525
hsa04912	GnRH signaling pathway	hsa:4216	MAP3K4	40.0714	23.1264	29.3553	hsa-miR-183, hsa-miR-16, hsa-miR-148a, hsa-miR-27b, hsa-miR-15a, hsa-miR-15b, hsa-miR-27a
hsa04912	GnRH signaling pathway	hsa:3845	KRAS	42.7045	27.3004	30.4007	hsa-miR-27b, hsa-miR-181a, hsa-miR-181d, hsa-miR-27a, hsa-miR-181b, hsa-miR-19a, hsa-miR-30b, hsa-miR-19b, hsa-miR-30d, hsa-miR-30c, hsa-miR-155
hsa04912	GnRH signaling pathway	hsa:4215	MAP3K3	47.5118	45.0838	30.4528	hsa-let-7i, hsa-miR-23b, hsa-miR-20a, hsa-let-7b, hsa-miR-181b, hsa-miR-181a, hsa-miR-93, hsa-let-7c, hsa-miR-17, hsa-miR-106a, hsa-miR-23a, hsa-miR-181d, hsa-let-7g, hsa-let-7f, hsa-miR-106b, hsa-miR-20b, hsa-let-7a
hsa04912	GnRH signaling pathway	hsa:3725	JUN	84.7632	102.857	92.7771
hsa04912	GnRH signaling pathway	hsa:115	ADCY9	92.535	50.8021	95.565	hsa-let-7c, hsa-let-7b, hsa-miR-181b, hsa-let-7a, hsa-let-7i, hsa-miR-24, hsa-miR-181a, hsa-miR-181d, hsa-miR-19b, hsa-miR-19a, hsa-miR-196a, hsa-miR-196b, hsa-let-7f, hsa-let-7g
hsa04912	GnRH signaling pathway	hsa:5606	MAP2K3	152.271	105.204	89.1359
hsa04912	GnRH signaling pathway	hsa:808	CALM3	204.21	208.499	221.71	hsa-miR-196a, hsa-miR-27a, hsa-miR-27b, hsa-miR-361-5p, hsa-miR-196b, hsa-miR-320b, hsa-miR-29b, hsa-miR-320c, hsa-miR-29a, hsa-miR-320a, hsa-miR-320d, hsa-miR-185
hsa04914	Progesterone-mediated oocyte maturation	hsa:3480	IGF1R	33.0941	25.7473	20.426	hsa-let-7g, hsa-let-7c, hsa-miR-223, hsa-miR-320d, hsa-let-7i, hsa-miR-320a, hsa-miR-320b, hsa-let-7a, hsa-let-7d, hsa-miR-422a, hsa-let-7b, hsa-let-7f, hsa-miR-378, hsa-miR-320c, hsa-miR-30b, hsa-miR-30d, hsa-miR-30c
hsa04914	Progesterone-mediated oocyte maturation	hsa:51343	FZR1	33.3428	35.9375	23.1498
hsa04914	Progesterone-mediated oocyte maturation	hsa:995	CDC25C	36.9599	24.32	35.1954
hsa04914	Progesterone-mediated oocyte maturation	hsa:369	ARAF	40.7952	25.4251	37.8938
hsa04914	Progesterone-mediated oocyte maturation	hsa:996	CDC27	41.4913	26.2194	26.1974	hsa-miR-181d, hsa-miR-25, hsa-miR-92a, hsa-miR-181b, hsa-miR-92b, hsa-miR-181a
hsa04914	Progesterone-mediated oocyte maturation	hsa:3845	KRAS	42.7045	27.3004	30.4007	hsa-miR-27b, hsa-miR-181a, hsa-miR-181d, hsa-miR-27a, hsa-miR-181b, hsa-miR-19a, hsa-miR-30b, hsa-miR-19b, hsa-miR-30d, hsa-miR-30c, hsa-miR-155
hsa04914	Progesterone-mediated oocyte maturation	hsa:6195	RPS6KA1	51.056	43.4536	30.4692	hsa-miR-20a, hsa-miR-106a, hsa-miR-106b, hsa-miR-20b, hsa-miR-17, hsa-miR-93
hsa04914	Progesterone-mediated oocyte maturation	hsa:5293	PIK3CD	74.1471	74.3314	72.9686	hsa-miR-30d, hsa-miR-30b, hsa-miR-30c
hsa04914	Progesterone-mediated oocyte maturation	hsa:2771	GNAI2	78.8909	66.6842	49.3501	hsa-miR-30b, hsa-miR-30d, hsa-miR-30c, hsa-miR-222, hsa-miR-221
hsa04914	Progesterone-mediated oocyte maturation	hsa:115	ADCY9	92.535	50.8021	95.565	hsa-let-7c, hsa-let-7b, hsa-miR-181b, hsa-let-7a, hsa-let-7i, hsa-miR-24, hsa-miR-181a, hsa-miR-181d, hsa-miR-19b, hsa-miR-19a, hsa-miR-196a, hsa-miR-196b, hsa-let-7f, hsa-let-7g
hsa04914	Progesterone-mediated oocyte maturation	hsa:993	CDC25A	114.313	92.044	104.78	hsa-miR-16, hsa-miR-339-5p, hsa-let-7c, hsa-let-7b, hsa-miR-15b, hsa-miR-15a, hsa-miR-196a, hsa-miR-196b, hsa-let-7f, hsa-let-7g, hsa-miR-21, hsa-let-7d, hsa-let-7a, hsa-let-7i, hsa-miR-103, hsa-miR-107
hsa04914	Progesterone-mediated oocyte maturation	hsa:5291	PIK3CB	175.731	122.088	165.575
hsa04914	Progesterone-mediated oocyte maturation	hsa:891	CCNB1	195.762	162.539	256.265
hsa04914	Progesterone-mediated oocyte maturation	hsa:9088	PKMYT1	370.111	206.532	397.842
hsa04916	Melanogenesis	hsa:5330	PLCB2	23.7618	29.543	25.0843
hsa04916	Melanogenesis	hsa:5579	PRKCB	28.4448	22.7754	26.1974
hsa04916	Melanogenesis	hsa:5331	PLCB3	39.2993	44.0558	44.6525
hsa04916	Melanogenesis	hsa:1855	DVL1	41.0931	29.7841	47.7951
hsa04916	Melanogenesis	hsa:3845	KRAS	42.7045	27.3004	30.4007	hsa-miR-27b, hsa-miR-181a, hsa-miR-181d, hsa-miR-27a, hsa-miR-181b, hsa-miR-19a, hsa-miR-30b, hsa-miR-19b, hsa-miR-30d, hsa-miR-30c, hsa-miR-155
hsa04916	Melanogenesis	hsa:7475	WNT6	43.2108	39.8393	35.8829
hsa04916	Melanogenesis	hsa:2771	GNAI2	78.8909	66.6842	49.3501	hsa-miR-30b, hsa-miR-30d, hsa-miR-30c, hsa-miR-222, hsa-miR-221
hsa04916	Melanogenesis	hsa:115	ADCY9	92.535	50.8021	95.565	hsa-let-7c, hsa-let-7b, hsa-miR-181b, hsa-let-7a, hsa-let-7i, hsa-miR-24, hsa-miR-181a, hsa-miR-181d, hsa-miR-19b, hsa-miR-19a, hsa-miR-196a, hsa-miR-196b, hsa-let-7f, hsa-let-7g
hsa04916	Melanogenesis	hsa:808	CALM3	204.21	208.499	221.71	hsa-miR-196a, hsa-miR-27a, hsa-miR-27b, hsa-miR-361-5p, hsa-miR-196b, hsa-miR-320b, hsa-miR-29b, hsa-miR-320c, hsa-miR-29a, hsa-miR-320a, hsa-miR-320d, hsa-miR-185
hsa04920	Adipocytokine signaling pathway	hsa:8517	IKBKG	22.4706	25.9877	23.5074
hsa04920	Adipocytokine signaling pathway	hsa:4794	NFKBIE	59.1877	52.9871	40.8211
hsa04920	Adipocytokine signaling pathway	hsa:2181	ACSL3	66.3969	36.4851	73.3645	hsa-miR-223, hsa-miR-26b, hsa-miR-26a
hsa04920	Adipocytokine signaling pathway	hsa:7132	TNFRSF1A	141.536	124.367	123.556	hsa-miR-29b, hsa-miR-29a
hsa04920	Adipocytokine signaling pathway	hsa:10645	CAMKK2	144.274	164.353	123.453	hsa-miR-29a, hsa-miR-18b, hsa-miR-29b, hsa-miR-30d, hsa-miR-30b, hsa-miR-30c, hsa-miR-18a
hsa04920	Adipocytokine signaling pathway	hsa:8660	IRS2	610.786	349.155	423.374	hsa-let-7f, hsa-let-7c, hsa-miR-23a, hsa-miR-181b, hsa-miR-15a, hsa-miR-181a, hsa-miR-23b, hsa-miR-103, hsa-miR-16, hsa-miR-107, hsa-miR-30d, hsa-miR-30c, hsa-miR-181d, hsa-miR-30b, hsa-let-7d, hsa-let-7g, hsa-let-7a, hsa-let-7i, hsa-miR-15b, hsa-let-7b
hsa04930	Type II diabetes mellitus	hsa:3643	INSR	62.476	59.1487	60.6669	hsa-let-7c, hsa-let-7f, hsa-let-7a, hsa-miR-15a, hsa-miR-16, hsa-let-7g, hsa-miR-15b, hsa-let-7b, hsa-miR-27a, hsa-let-7i, hsa-miR-27b, hsa-let-7d
hsa04930	Type II diabetes mellitus	hsa:5293	PIK3CD	74.1471	74.3314	72.9686	hsa-miR-30d, hsa-miR-30b, hsa-miR-30c
hsa04930	Type II diabetes mellitus	hsa:8651	SOCS1	119.499	41.6325	62.7994	hsa-miR-30d, hsa-miR-155, hsa-miR-19b, hsa-miR-30c, hsa-miR-19a, hsa-miR-30b, hsa-let-7f, hsa-let-7a, hsa-let-7d, hsa-let-7c, hsa-let-7g, hsa-let-7i, hsa-let-7b
hsa04930	Type II diabetes mellitus	hsa:5291	PIK3CB	175.731	122.088	165.575
hsa04930	Type II diabetes mellitus	hsa:8660	IRS2	610.786	349.155	423.374	hsa-let-7f, hsa-let-7c, hsa-miR-23a, hsa-miR-181b, hsa-miR-15a, hsa-miR-181a, hsa-miR-23b, hsa-miR-103, hsa-miR-16, hsa-miR-107, hsa-miR-30d, hsa-miR-30c, hsa-miR-181d, hsa-miR-30b, hsa-let-7d, hsa-let-7g, hsa-let-7a, hsa-let-7i, hsa-miR-15b, hsa-let-7b
hsa04940	Type I diabetes mellitus	hsa:5551	PRF1	24.1507	33.3224	24.1507
hsa04940	Type I diabetes mellitus	hsa:3107	HLA-C	30.2223	33.2068	23.1323
hsa04940	Type I diabetes mellitus	hsa:3135	HLA-G	41.1327	43.4546	34.4868
hsa04960	Aldosterone-regulated sodium reabsorption	hsa:5579	PRKCB	28.4448	22.7754	26.1974
hsa04960	Aldosterone-regulated sodium reabsorption	hsa:3845	KRAS	42.7045	27.3004	30.4007	hsa-miR-27b, hsa-miR-181a, hsa-miR-181d, hsa-miR-27a, hsa-miR-181b, hsa-miR-19a, hsa-miR-30b, hsa-miR-19b, hsa-miR-30d, hsa-miR-30c, hsa-miR-155
hsa04960	Aldosterone-regulated sodium reabsorption	hsa:2810	SFN	55.863	73.1464	60.7962
hsa04960	Aldosterone-regulated sodium reabsorption	hsa:3643	INSR	62.476	59.1487	60.6669	hsa-let-7c, hsa-let-7f, hsa-let-7a, hsa-miR-15a, hsa-miR-16, hsa-let-7g, hsa-miR-15b, hsa-let-7b, hsa-miR-27a, hsa-let-7i, hsa-miR-27b, hsa-let-7d
hsa04960	Aldosterone-regulated sodium reabsorption	hsa:5170	PDPK1	67.797	64.3209	70.9693	hsa-miR-181a, hsa-miR-27b, hsa-miR-181b, hsa-miR-181d, hsa-miR-23b, hsa-miR-23a, hsa-miR-27a
hsa04960	Aldosterone-regulated sodium reabsorption	hsa:5293	PIK3CD	74.1471	74.3314	72.9686	hsa-miR-30d, hsa-miR-30b, hsa-miR-30c
hsa04960	Aldosterone-regulated sodium reabsorption	hsa:6446	SGK1	77.8362	34.6083	63.8918	hsa-miR-23b, hsa-miR-15a, hsa-miR-15b, hsa-miR-29b, hsa-miR-19b, hsa-miR-23a, hsa-miR-19a, hsa-miR-16, hsa-miR-29a, hsa-miR-103, hsa-miR-107
hsa04960	Aldosterone-regulated sodium reabsorption	hsa:5291	PIK3CB	175.731	122.088	165.575
hsa04960	Aldosterone-regulated sodium reabsorption	hsa:8660	IRS2	610.786	349.155	423.374	hsa-let-7f, hsa-let-7c, hsa-miR-23a, hsa-miR-181b, hsa-miR-15a, hsa-miR-181a, hsa-miR-23b, hsa-miR-103, hsa-miR-16, hsa-miR-107, hsa-miR-30d, hsa-miR-30c, hsa-miR-181d, hsa-miR-30b, hsa-let-7d, hsa-let-7g, hsa-let-7a, hsa-let-7i, hsa-miR-15b, hsa-let-7b
hsa04962	Vasopressin-regulated water reabsorption	hsa:5878	RAB5C	40.051	33.7686	59.4892	hsa-miR-18a, hsa-miR-24, hsa-miR-18b
hsa04962	Vasopressin-regulated water reabsorption	hsa:84516	DCTN5	49.2987	36.8027	58.7326	hsa-miR-15a, hsa-miR-16
hsa04962	Vasopressin-regulated water reabsorption	hsa:396	ARHGDIA	53.2583	60.0614	67.3902	hsa-miR-15a, hsa-miR-15b, hsa-miR-16
hsa04962	Vasopressin-regulated water reabsorption	hsa:5869	RAB5B	72.2588	51.0364	60.906	hsa-miR-20b, hsa-miR-106b, hsa-miR-93, hsa-miR-106a, hsa-miR-24, hsa-miR-17, hsa-miR-130b, hsa-miR-20a, hsa-miR-19a, hsa-miR-19b, hsa-miR-185, hsa-let-7i, hsa-let-7b
hsa04962	Vasopressin-regulated water reabsorption	hsa:115	ADCY9	92.535	50.8021	95.565	hsa-let-7c, hsa-let-7b, hsa-miR-181b, hsa-let-7a, hsa-let-7i, hsa-miR-24, hsa-miR-181a, hsa-miR-181d, hsa-miR-19b, hsa-miR-19a, hsa-miR-196a, hsa-miR-196b, hsa-let-7f, hsa-let-7g
hsa04962	Vasopressin-regulated water reabsorption	hsa:1778	DYNC1H1	111.16	58.6839	75.8081
hsa04966	Collecting duct acid secretion	hsa:10312	TCIRG1	47.5994	40.8928	47.1549
hsa04966	Collecting duct acid secretion	hsa:527	ATP6V0C	61.4981	67.9872	63.6246
hsa04966	Collecting duct acid secretion	hsa:9114	ATP6V0D1	69.979	54.0192	55.0483
hsa04966	Collecting duct acid secretion	hsa:529	ATP6V1E1	145.834	101.144	134.126	hsa-miR-23b, hsa-miR-23a
hsa04966	Collecting duct acid secretion	hsa:8992	ATP6V0E1	585.411	785.188	294.951
hsa04970	Salivary secretion	hsa:490	ATP2B1	22.2437	20.2672	26.1598	hsa-miR-30b, hsa-miR-181a, hsa-miR-181d, hsa-miR-181b, hsa-miR-30c, hsa-miR-223, hsa-miR-27b, hsa-miR-30d, hsa-miR-27a, hsa-miR-15a, hsa-miR-29b, hsa-miR-16, hsa-let-7i, hsa-let-7b, hsa-let-7f, hsa-miR-142-5p, hsa-let-7a, hsa-miR-29a, hsa-let-7d, hsa-miR-23a, hsa-let-7g, hsa-miR-18b, hsa-let-7c, hsa-miR-155
hsa04970	Salivary secretion	hsa:1471	CST3	22.7647	25.3227	24.505
hsa04970	Salivary secretion	hsa:5330	PLCB2	23.7618	29.543	25.0843
hsa04970	Salivary secretion	hsa:5579	PRKCB	28.4448	22.7754	26.1974
hsa04970	Salivary secretion	hsa:6548	SLC9A1	35.3511	24.5651	23.2445	hsa-miR-92b, hsa-miR-92a, hsa-miR-25
hsa04970	Salivary secretion	hsa:5331	PLCB3	39.2993	44.0558	44.6525
hsa04970	Salivary secretion	hsa:493	ATP2B4	46.6168	30.7699	38.8281	hsa-let-7b, hsa-miR-29a, hsa-let-7a, hsa-let-7c, hsa-miR-29b, hsa-miR-148a, hsa-let-7d, hsa-let-7f
hsa04970	Salivary secretion	hsa:3783	KCNN4	80.0544	66.6842	72.5814	hsa-miR-15b, hsa-miR-16, hsa-miR-15a
hsa04970	Salivary secretion	hsa:115	ADCY9	92.535	50.8021	95.565	hsa-let-7c, hsa-let-7b, hsa-miR-181b, hsa-let-7a, hsa-let-7i, hsa-miR-24, hsa-miR-181a, hsa-miR-181d, hsa-miR-19b, hsa-miR-19a, hsa-miR-196a, hsa-miR-196b, hsa-let-7f, hsa-let-7g
hsa04970	Salivary secretion	hsa:808	CALM3	204.21	208.499	221.71	hsa-miR-196a, hsa-miR-27a, hsa-miR-27b, hsa-miR-361-5p, hsa-miR-196b, hsa-miR-320b, hsa-miR-29b, hsa-miR-320c, hsa-miR-29a, hsa-miR-320a, hsa-miR-320d, hsa-miR-185
hsa04970	Salivary secretion	hsa:154	ADRB2	323.705	215.538	342.743	hsa-miR-15a, hsa-let-7g, hsa-miR-15b, hsa-let-7i, hsa-miR-16, hsa-miR-30c, hsa-let-7d, hsa-let-7b, hsa-miR-30b, hsa-let-7f, hsa-let-7c, hsa-miR-30d, hsa-let-7a
hsa04971	Gastric acid secretion	hsa:5330	PLCB2	23.7618	29.543	25.0843
hsa04971	Gastric acid secretion	hsa:5579	PRKCB	28.4448	22.7754	26.1974
hsa04971	Gastric acid secretion	hsa:6548	SLC9A1	35.3511	24.5651	23.2445	hsa-miR-92b, hsa-miR-92a, hsa-miR-25
hsa04971	Gastric acid secretion	hsa:5331	PLCB3	39.2993	44.0558	44.6525
hsa04971	Gastric acid secretion	hsa:2771	GNAI2	78.8909	66.6842	49.3501	hsa-miR-30b, hsa-miR-30d, hsa-miR-30c, hsa-miR-222, hsa-miR-221
hsa04971	Gastric acid secretion	hsa:115	ADCY9	92.535	50.8021	95.565	hsa-let-7c, hsa-let-7b, hsa-miR-181b, hsa-let-7a, hsa-let-7i, hsa-miR-24, hsa-miR-181a, hsa-miR-181d, hsa-miR-19b, hsa-miR-19a, hsa-miR-196a, hsa-miR-196b, hsa-let-7f, hsa-let-7g
hsa04971	Gastric acid secretion	hsa:808	CALM3	204.21	208.499	221.71	hsa-miR-196a, hsa-miR-27a, hsa-miR-27b, hsa-miR-361-5p, hsa-miR-196b, hsa-miR-320b, hsa-miR-29b, hsa-miR-320c, hsa-miR-29a, hsa-miR-320a, hsa-miR-320d, hsa-miR-185
hsa04971	Gastric acid secretion	hsa:60	ACTB	3588.34	3101.62	3078.11
hsa05010	Alzheimer's disease	hsa:5330	PLCB2	23.7618	29.543	25.0843
hsa05010	Alzheimer's disease	hsa:4704	NDUFA9	36.8348	38.3738	36.8348
hsa05010	Alzheimer's disease	hsa:6389	SDHA	37.2443	46.8731	30.8396
hsa05010	Alzheimer's disease	hsa:5331	PLCB3	39.2993	44.0558	44.6525
hsa05010	Alzheimer's disease	hsa:489	ATP2A3	39.5462	36.2641	39.7451
hsa05010	Alzheimer's disease	hsa:513	ATP5D	42.3006	20.6772	31.3647
hsa05010	Alzheimer's disease	hsa:637	BID	44.8344	28.944	39.7451
hsa05010	Alzheimer's disease	hsa:4728	NDUFS8	58.3231	65.2599	40.3171
hsa05010	Alzheimer's disease	hsa:5530	PPP3CA	60.4892	64.5346	50.7658	hsa-miR-30d, hsa-miR-21, hsa-miR-30b, hsa-miR-30c, hsa-miR-106b, hsa-let-7a, hsa-let-7f, hsa-let-7g, hsa-let-7i, hsa-miR-20a, hsa-miR-93, hsa-miR-185, hsa-miR-20b
hsa05010	Alzheimer's disease	hsa:6868	ADAM17	63.0127	48.9563	35.0199
hsa05010	Alzheimer's disease	hsa:4723	NDUFV1	90.9798	85.6933	70.58
hsa05010	Alzheimer's disease	hsa:4701	NDUFA7	94.3155	75.8555	59.4171
hsa05010	Alzheimer's disease	hsa:516	ATP5G1	97.7297	87.737	89.1394	hsa-miR-29b, hsa-miR-29a
hsa05010	Alzheimer's disease	hsa:7132	TNFRSF1A	141.536	124.367	123.556	hsa-miR-29b, hsa-miR-29a
hsa05010	Alzheimer's disease	hsa:1351	COX8A	147.8	154.917	132.555
hsa05010	Alzheimer's disease	hsa:3028	HSD17B10	166.268	166.861	233.602
hsa05010	Alzheimer's disease	hsa:4708	NDUFB2	180.958	189.485	190.003
hsa05010	Alzheimer's disease	hsa:4714	NDUFB8	186.387	221.552	192.801
hsa05010	Alzheimer's disease	hsa:808	CALM3	204.21	208.499	221.71	hsa-miR-196a, hsa-miR-27a, hsa-miR-27b, hsa-miR-361-5p, hsa-miR-196b, hsa-miR-320b, hsa-miR-29b, hsa-miR-320c, hsa-miR-29a, hsa-miR-320a, hsa-miR-320d, hsa-miR-185
hsa05010	Alzheimer's disease	hsa:1329	COX5B	242.454	212.188	224.379
hsa05010	Alzheimer's disease	hsa:488	ATP2A2	321.034	183.873	275.416	hsa-miR-92a, hsa-miR-92b, hsa-miR-25, hsa-let-7g, hsa-miR-24, hsa-miR-30b, hsa-miR-30d, hsa-miR-30c, hsa-let-7d, hsa-miR-185, hsa-let-7i, hsa-let-7b, hsa-let-7c, hsa-let-7f, hsa-miR-181a, hsa-miR-148a, hsa-miR-181b, hsa-let-7a
hsa05010	Alzheimer's disease	hsa:841	CASP8	343.334	221.491	232.951
hsa05010	Alzheimer's disease	hsa:4696	NDUFA3	379.622	296.19	419.409	hsa-miR-23a, hsa-miR-23b
hsa05010	Alzheimer's disease	hsa:1337	COX6A1	735.26	604.327	860.82
hsa05010	Alzheimer's disease	hsa:4717	NDUFC1	1040.19	676.822	899.832
hsa05010	Alzheimer's disease	hsa:514	ATP5E	1187.05	1054.26	1432.5
hsa05012	Parkinson's disease	hsa:9246	UBE2L6	20.7699	25.8874	20.2672
hsa05012	Parkinson's disease	hsa:4704	NDUFA9	36.8348	38.3738	36.8348
hsa05012	Parkinson's disease	hsa:6389	SDHA	37.2443	46.8731	30.8396
hsa05012	Parkinson's disease	hsa:513	ATP5D	42.3006	20.6772	31.3647
hsa05012	Parkinson's disease	hsa:7317	UBA1	52.6213	40.5081	77.1838
hsa05012	Parkinson's disease	hsa:4728	NDUFS8	58.3231	65.2599	40.3171
hsa05012	Parkinson's disease	hsa:4723	NDUFV1	90.9798	85.6933	70.58
hsa05012	Parkinson's disease	hsa:4701	NDUFA7	94.3155	75.8555	59.4171
hsa05012	Parkinson's disease	hsa:516	ATP5G1	97.7297	87.737	89.1394	hsa-miR-29b, hsa-miR-29a
hsa05012	Parkinson's disease	hsa:1351	COX8A	147.8	154.917	132.555
hsa05012	Parkinson's disease	hsa:4708	NDUFB2	180.958	189.485	190.003
hsa05012	Parkinson's disease	hsa:4714	NDUFB8	186.387	221.552	192.801
hsa05012	Parkinson's disease	hsa:1329	COX5B	242.454	212.188	224.379
hsa05012	Parkinson's disease	hsa:4696	NDUFA3	379.622	296.19	419.409	hsa-miR-23a, hsa-miR-23b
hsa05012	Parkinson's disease	hsa:7419	VDAC3	507.518	506.856	507.344
hsa05012	Parkinson's disease	hsa:1337	COX6A1	735.26	604.327	860.82
hsa05012	Parkinson's disease	hsa:4717	NDUFC1	1040.19	676.822	899.832
hsa05012	Parkinson's disease	hsa:514	ATP5E	1187.05	1054.26	1432.5
hsa05014	Amyotrophic lateral sclerosis (ALS)	hsa:637	BID	44.8344	28.944	39.7451
hsa05014	Amyotrophic lateral sclerosis (ALS)	hsa:5530	PPP3CA	60.4892	64.5346	50.7658	hsa-miR-30d, hsa-miR-21, hsa-miR-30b, hsa-miR-30c, hsa-miR-106b, hsa-let-7a, hsa-let-7f, hsa-let-7g, hsa-let-7i, hsa-miR-20a, hsa-miR-93, hsa-miR-185, hsa-miR-20b
hsa05014	Amyotrophic lateral sclerosis (ALS)	hsa:4217	MAP3K5	116.427	78.353	71.9857	hsa-miR-30b, hsa-miR-106a, hsa-miR-20a, hsa-miR-17, hsa-miR-30c, hsa-miR-93, hsa-miR-23b, hsa-miR-20b, hsa-miR-23a, hsa-miR-30d, hsa-miR-106b
hsa05014	Amyotrophic lateral sclerosis (ALS)	hsa:7132	TNFRSF1A	141.536	124.367	123.556	hsa-miR-29b, hsa-miR-29a
hsa05014	Amyotrophic lateral sclerosis (ALS)	hsa:5606	MAP2K3	152.271	105.204	89.1359
hsa05014	Amyotrophic lateral sclerosis (ALS)	hsa:5879	RAC1	1394.01	1117.09	1297.8	hsa-miR-320a, hsa-miR-320d, hsa-miR-320b, hsa-miR-320c
hsa05016	Huntington's disease	hsa:5330	PLCB2	23.7618	29.543	25.0843
hsa05016	Huntington's disease	hsa:1211	CLTA	25.3313	31.572	45.6991
hsa05016	Huntington's disease	hsa:6874	TAF4	28.1808	29.3611	44.5877	hsa-miR-19a, hsa-miR-148a, hsa-miR-19b, hsa-miR-130b
hsa05016	Huntington's disease	hsa:1212	CLTB	30.9511	37.3404	44.4573
hsa05016	Huntington's disease	hsa:5432	POLR2C	31.101	37.1575	39.7451
hsa05016	Huntington's disease	hsa:4704	NDUFA9	36.8348	38.3738	36.8348
hsa05016	Huntington's disease	hsa:6389	SDHA	37.2443	46.8731	30.8396
hsa05016	Huntington's disease	hsa:5331	PLCB3	39.2993	44.0558	44.6525
hsa05016	Huntington's disease	hsa:513	ATP5D	42.3006	20.6772	31.3647
hsa05016	Huntington's disease	hsa:5435	POLR2F	43.6265	46.2655	47.9728
hsa05016	Huntington's disease	hsa:5430	POLR2A	52.3194	50.7392	38.5261
hsa05016	Huntington's disease	hsa:4728	NDUFS8	58.3231	65.2599	40.3171
hsa05016	Huntington's disease	hsa:5441	POLR2L	80.8647	87.3118	89.0938
hsa05016	Huntington's disease	hsa:5438	POLR2I	82.5149	62.462	46.6052
hsa05016	Huntington's disease	hsa:4723	NDUFV1	90.9798	85.6933	70.58
hsa05016	Huntington's disease	hsa:4701	NDUFA7	94.3155	75.8555	59.4171
hsa05016	Huntington's disease	hsa:516	ATP5G1	97.7297	87.737	89.1394	hsa-miR-29b, hsa-miR-29a
hsa05016	Huntington's disease	hsa:1351	COX8A	147.8	154.917	132.555
hsa05016	Huntington's disease	hsa:5436	POLR2G	154.178	229.817	133.051
hsa05016	Huntington's disease	hsa:4708	NDUFB2	180.958	189.485	190.003
hsa05016	Huntington's disease	hsa:4714	NDUFB8	186.387	221.552	192.801
hsa05016	Huntington's disease	hsa:1329	COX5B	242.454	212.188	224.379
hsa05016	Huntington's disease	hsa:841	CASP8	343.334	221.491	232.951
hsa05016	Huntington's disease	hsa:4696	NDUFA3	379.622	296.19	419.409	hsa-miR-23a, hsa-miR-23b
hsa05016	Huntington's disease	hsa:7419	VDAC3	507.518	506.856	507.344
hsa05016	Huntington's disease	hsa:1337	COX6A1	735.26	604.327	860.82
hsa05016	Huntington's disease	hsa:4717	NDUFC1	1040.19	676.822	899.832
hsa05016	Huntington's disease	hsa:1175	AP2S1	1057.55	926.213	1038.4	hsa-let-7b, hsa-let-7c, hsa-let-7d
hsa05016	Huntington's disease	hsa:514	ATP5E	1187.05	1054.26	1432.5
hsa05020	Prion diseases	hsa:2002	ELK1	26.6397	27.5463	21.7548	hsa-miR-185
hsa05020	Prion diseases	hsa:1958	EGR1	31.5445	26.3487	30.7653	hsa-miR-183
hsa05020	Prion diseases	hsa:3915	LAMC1	98.1105	53.9427	52.6392	hsa-miR-29a, hsa-miR-181b, hsa-miR-16, hsa-miR-181d, hsa-miR-15b, hsa-miR-15a, hsa-miR-181a, hsa-miR-29b, hsa-miR-103, hsa-miR-107
hsa05020	Prion diseases	hsa:10963	STIP1	138.168	94.8645	85.2904
hsa05020	Prion diseases	hsa:6352	CCL5	406.763	347.756	361.784
hsa05100	Bacterial invasion of epithelial cells	hsa:1211	CLTA	25.3313	31.572	45.6991
hsa05100	Bacterial invasion of epithelial cells	hsa:3611	ILK	27.5377	29.5682	20.1784
hsa05100	Bacterial invasion of epithelial cells	hsa:1212	CLTB	30.9511	37.3404	44.4573
hsa05100	Bacterial invasion of epithelial cells	hsa:5293	PIK3CD	74.1471	74.3314	72.9686	hsa-miR-30d, hsa-miR-30b, hsa-miR-30c
hsa05100	Bacterial invasion of epithelial cells	hsa:391	RHOG	91.5997	81.2234	117.32
hsa05100	Bacterial invasion of epithelial cells	hsa:10095	ARPC1B	92.6122	68.5767	35.2545
hsa05100	Bacterial invasion of epithelial cells	hsa:5291	PIK3CB	175.731	122.088	165.575
hsa05100	Bacterial invasion of epithelial cells	hsa:3678	ITGA5	219.227	204.038	270.344	hsa-miR-27b, hsa-miR-92a, hsa-miR-148a, hsa-miR-26a, hsa-miR-92b, hsa-miR-30c, hsa-miR-25, hsa-miR-26b, hsa-miR-27a, hsa-miR-30b, hsa-miR-30d
hsa05100	Bacterial invasion of epithelial cells	hsa:7454	WAS	224.568	205.117	235.797
hsa05100	Bacterial invasion of epithelial cells	hsa:10109	ARPC2	1391.19	1401.86	1379.92
hsa05100	Bacterial invasion of epithelial cells	hsa:5879	RAC1	1394.01	1117.09	1297.8	hsa-miR-320a, hsa-miR-320d, hsa-miR-320b, hsa-miR-320c
hsa05100	Bacterial invasion of epithelial cells	hsa:60	ACTB	3588.34	3101.62	3078.11
hsa05110	Vibrio cholerae infection	hsa:5579	PRKCB	28.4448	22.7754	26.1974
hsa05110	Vibrio cholerae infection	hsa:10312	TCIRG1	47.5994	40.8928	47.1549
hsa05110	Vibrio cholerae infection	hsa:527	ATP6V0C	61.4981	67.9872	63.6246
hsa05110	Vibrio cholerae infection	hsa:9114	ATP6V0D1	69.979	54.0192	55.0483
hsa05110	Vibrio cholerae infection	hsa:115	ADCY9	92.535	50.8021	95.565	hsa-let-7c, hsa-let-7b, hsa-miR-181b, hsa-let-7a, hsa-let-7i, hsa-miR-24, hsa-miR-181a, hsa-miR-181d, hsa-miR-19b, hsa-miR-19a, hsa-miR-196a, hsa-miR-196b, hsa-let-7f, hsa-let-7g
hsa05110	Vibrio cholerae infection	hsa:533	ATP6V0B	102.395	117.708	66.3712
hsa05110	Vibrio cholerae infection	hsa:529	ATP6V1E1	145.834	101.144	134.126	hsa-miR-23b, hsa-miR-23a
hsa05110	Vibrio cholerae infection	hsa:8992	ATP6V0E1	585.411	785.188	294.951
hsa05110	Vibrio cholerae infection	hsa:60	ACTB	3588.34	3101.62	3078.11
hsa05120	Epithelial cell signaling in Helicobacter pylori infection	hsa:8517	IKBKG	22.4706	25.9877	23.5074
hsa05120	Epithelial cell signaling in Helicobacter pylori infection	hsa:10312	TCIRG1	47.5994	40.8928	47.1549
hsa05120	Epithelial cell signaling in Helicobacter pylori infection	hsa:28964	GIT1	48.8546	57.2863	48.804	hsa-miR-425, hsa-miR-15a
hsa05120	Epithelial cell signaling in Helicobacter pylori infection	hsa:527	ATP6V0C	61.4981	67.9872	63.6246
hsa05120	Epithelial cell signaling in Helicobacter pylori infection	hsa:6868	ADAM17	63.0127	48.9563	35.0199
hsa05120	Epithelial cell signaling in Helicobacter pylori infection	hsa:1445	CSK	66.9518	51.2673	35.7559
hsa05120	Epithelial cell signaling in Helicobacter pylori infection	hsa:9114	ATP6V0D1	69.979	54.0192	55.0483
hsa05120	Epithelial cell signaling in Helicobacter pylori infection	hsa:3725	JUN	84.7632	102.857	92.7771
hsa05120	Epithelial cell signaling in Helicobacter pylori infection	hsa:533	ATP6V0B	102.395	117.708	66.3712
hsa05120	Epithelial cell signaling in Helicobacter pylori infection	hsa:529	ATP6V1E1	145.834	101.144	134.126	hsa-miR-23b, hsa-miR-23a
hsa05120	Epithelial cell signaling in Helicobacter pylori infection	hsa:6352	CCL5	406.763	347.756	361.784
hsa05120	Epithelial cell signaling in Helicobacter pylori infection	hsa:8992	ATP6V0E1	585.411	785.188	294.951
hsa05120	Epithelial cell signaling in Helicobacter pylori infection	hsa:5879	RAC1	1394.01	1117.09	1297.8	hsa-miR-320a, hsa-miR-320d, hsa-miR-320b, hsa-miR-320c
hsa05130	Pathogenic Escherichia coli infection	hsa:7278	TUBA3C	21.1014	25.3742	32.4445
hsa05130	Pathogenic Escherichia coli infection	hsa:113457	TUBA3D	47.0052	50.8217	49.9442
hsa05130	Pathogenic Escherichia coli infection	hsa:7277	TUBA4A	84.8944	98.4613	82.4956
hsa05130	Pathogenic Escherichia coli infection	hsa:10095	ARPC1B	92.6122	68.5767	35.2545
hsa05130	Pathogenic Escherichia coli infection	hsa:7454	WAS	224.568	205.117	235.797
hsa05130	Pathogenic Escherichia coli infection	hsa:10381	TUBB3	234.322	234.519	271.936
hsa05130	Pathogenic Escherichia coli infection	hsa:10383	TUBB2C	676.149	546.756	757.738
hsa05130	Pathogenic Escherichia coli infection	hsa:10109	ARPC2	1391.19	1401.86	1379.92
hsa05130	Pathogenic Escherichia coli infection	hsa:10376	TUBA1B	2423.08	1939.64	2041.23
hsa05130	Pathogenic Escherichia coli infection	hsa:60	ACTB	3588.34	3101.62	3078.11
hsa05131	Shigellosis	hsa:8517	IKBKG	22.4706	25.9877	23.5074
hsa05131	Shigellosis	hsa:9474	ATG5	49.844	30.2052	37.6821	hsa-miR-30c, hsa-miR-30b, hsa-miR-30d, hsa-miR-181a, hsa-miR-181b
hsa05131	Shigellosis	hsa:1445	CSK	66.9518	51.2673	35.7559
hsa05131	Shigellosis	hsa:391	RHOG	91.5997	81.2234	117.32
hsa05131	Shigellosis	hsa:10095	ARPC1B	92.6122	68.5767	35.2545
hsa05131	Shigellosis	hsa:1729	DIAPH1	193.261	123.473	88.2313	hsa-miR-16, hsa-miR-15b, hsa-miR-24, hsa-miR-15a, hsa-miR-185
hsa05131	Shigellosis	hsa:3678	ITGA5	219.227	204.038	270.344	hsa-miR-27b, hsa-miR-92a, hsa-miR-148a, hsa-miR-26a, hsa-miR-92b, hsa-miR-30c, hsa-miR-25, hsa-miR-26b, hsa-miR-27a, hsa-miR-30b, hsa-miR-30d
hsa05131	Shigellosis	hsa:7454	WAS	224.568	205.117	235.797
hsa05131	Shigellosis	hsa:10109	ARPC2	1391.19	1401.86	1379.92
hsa05131	Shigellosis	hsa:5879	RAC1	1394.01	1117.09	1297.8	hsa-miR-320a, hsa-miR-320d, hsa-miR-320b, hsa-miR-320c
hsa05131	Shigellosis	hsa:60	ACTB	3588.34	3101.62	3078.11
hsa05140	Leishmaniasis	hsa:2002	ELK1	26.6397	27.5463	21.7548	hsa-miR-185
hsa05140	Leishmaniasis	hsa:5579	PRKCB	28.4448	22.7754	26.1974
hsa05140	Leishmaniasis	hsa:1535	CYBA	36.5361	25.7523	27.0184
hsa05140	Leishmaniasis	hsa:3460	IFNGR2	50.9105	39.1324	26.3487
hsa05140	Leishmaniasis	hsa:6772	STAT1	80.2132	77.1671	77.8489
hsa05140	Leishmaniasis	hsa:5777	PTPN6	81.0008	88.9421	76.8478
hsa05140	Leishmaniasis	hsa:3725	JUN	84.7632	102.857	92.7771
hsa05140	Leishmaniasis	hsa:3716	JAK1	166.725	135.643	203.573	hsa-miR-23a, hsa-miR-20a, hsa-miR-30c, hsa-miR-20b, hsa-miR-23b, hsa-miR-17, hsa-miR-30b, hsa-miR-93, hsa-miR-106a, hsa-miR-30d, hsa-miR-106b
hsa05140	Leishmaniasis	hsa:3654	IRAK1	430.87	365.141	353.572	hsa-miR-146b-5p, hsa-miR-146a
hsa05142	Chagas disease	hsa:8517	IKBKG	22.4706	25.9877	23.5074
hsa05142	Chagas disease	hsa:5330	PLCB2	23.7618	29.543	25.0843
hsa05142	Chagas disease	hsa:2767	GNA11	35.1524	27.797	31.8297
hsa05142	Chagas disease	hsa:5331	PLCB3	39.2993	44.0558	44.6525
hsa05142	Chagas disease	hsa:3460	IFNGR2	50.9105	39.1324	26.3487
hsa05142	Chagas disease	hsa:915	CD3D	58.4753	52.2064	28.378
hsa05142	Chagas disease	hsa:5293	PIK3CD	74.1471	74.3314	72.9686	hsa-miR-30d, hsa-miR-30b, hsa-miR-30c
hsa05142	Chagas disease	hsa:2769	GNA15	75.0276	63.6635	57.603
hsa05142	Chagas disease	hsa:2771	GNAI2	78.8909	66.6842	49.3501	hsa-miR-30b, hsa-miR-30d, hsa-miR-30c, hsa-miR-222, hsa-miR-221
hsa05142	Chagas disease	hsa:3725	JUN	84.7632	102.857	92.7771
hsa05142	Chagas disease	hsa:7132	TNFRSF1A	141.536	124.367	123.556	hsa-miR-29b, hsa-miR-29a
hsa05142	Chagas disease	hsa:5291	PIK3CB	175.731	122.088	165.575
hsa05142	Chagas disease	hsa:841	CASP8	343.334	221.491	232.951
hsa05142	Chagas disease	hsa:6352	CCL5	406.763	347.756	361.784
hsa05142	Chagas disease	hsa:3654	IRAK1	430.87	365.141	353.572	hsa-miR-146b-5p, hsa-miR-146a
hsa05144	Malaria	hsa:6385	SDC4	22.0671	34.1912	21.1792
hsa05144	Malaria	hsa:958	CD40	27.142	34.6133	36.2478
hsa05144	Malaria	hsa:5175	PECAM1	36.6136	42.5083	29.1266
hsa05144	Malaria	hsa:3082	HGF	51.8275	41.7306	35.4543	hsa-miR-26b, hsa-miR-26a
hsa05146	Amoebiasis	hsa:5330	PLCB2	23.7618	29.543	25.0843
hsa05146	Amoebiasis	hsa:5579	PRKCB	28.4448	22.7754	26.1974
hsa05146	Amoebiasis	hsa:87	ACTN1	28.5581	35.5943	23.1264	hsa-miR-30b, hsa-miR-30c, hsa-miR-30d, hsa-miR-19b, hsa-miR-19a
hsa05146	Amoebiasis	hsa:2767	GNA11	35.1524	27.797	31.8297
hsa05146	Amoebiasis	hsa:5331	PLCB3	39.2993	44.0558	44.6525
hsa05146	Amoebiasis	hsa:5878	RAB5C	40.051	33.7686	59.4892	hsa-miR-18a, hsa-miR-24, hsa-miR-18b
hsa05146	Amoebiasis	hsa:5869	RAB5B	72.2588	51.0364	60.906	hsa-miR-20b, hsa-miR-106b, hsa-miR-93, hsa-miR-106a, hsa-miR-24, hsa-miR-17, hsa-miR-130b, hsa-miR-20a, hsa-miR-19a, hsa-miR-19b, hsa-miR-185, hsa-let-7i, hsa-let-7b
hsa05146	Amoebiasis	hsa:5293	PIK3CD	74.1471	74.3314	72.9686	hsa-miR-30d, hsa-miR-30b, hsa-miR-30c
hsa05146	Amoebiasis	hsa:2769	GNA15	75.0276	63.6635	57.603
hsa05146	Amoebiasis	hsa:3915	LAMC1	98.1105	53.9427	52.6392	hsa-miR-29a, hsa-miR-181b, hsa-miR-16, hsa-miR-181d, hsa-miR-15b, hsa-miR-15a, hsa-miR-181a, hsa-miR-29b, hsa-miR-103, hsa-miR-107
hsa05146	Amoebiasis	hsa:1284	COL4A2	171.569	142.401	213.258	hsa-miR-29a, hsa-let-7f, hsa-let-7g, hsa-let-7a, hsa-let-7d, hsa-miR-29b, hsa-let-7b, hsa-let-7c, hsa-let-7i
hsa05146	Amoebiasis	hsa:5291	PIK3CB	175.731	122.088	165.575
hsa05146	Amoebiasis	hsa:3315	HSPB1	360.481	317.115	407.47
hsa05210	Colorectal cancer	hsa:369	ARAF	40.7952	25.4251	37.8938
hsa05210	Colorectal cancer	hsa:3845	KRAS	42.7045	27.3004	30.4007	hsa-miR-27b, hsa-miR-181a, hsa-miR-181d, hsa-miR-27a, hsa-miR-181b, hsa-miR-19a, hsa-miR-30b, hsa-miR-19b, hsa-miR-30d, hsa-miR-30c, hsa-miR-155
hsa05210	Colorectal cancer	hsa:5900	RALGDS	47.6359	40.1005	30.4043
hsa05210	Colorectal cancer	hsa:5293	PIK3CD	74.1471	74.3314	72.9686	hsa-miR-30d, hsa-miR-30b, hsa-miR-30c
hsa05210	Colorectal cancer	hsa:3725	JUN	84.7632	102.857	92.7771
hsa05210	Colorectal cancer	hsa:5291	PIK3CB	175.731	122.088	165.575
hsa05210	Colorectal cancer	hsa:5879	RAC1	1394.01	1117.09	1297.8	hsa-miR-320a, hsa-miR-320d, hsa-miR-320b, hsa-miR-320c
hsa05211	Renal cell carcinoma	hsa:112398	EGLN2	34.5302	39.6085	34.8744	hsa-miR-15a, hsa-miR-23a, hsa-miR-23b, hsa-miR-16, hsa-miR-15b
hsa05211	Renal cell carcinoma	hsa:369	ARAF	40.7952	25.4251	37.8938
hsa05211	Renal cell carcinoma	hsa:3845	KRAS	42.7045	27.3004	30.4007	hsa-miR-27b, hsa-miR-181a, hsa-miR-181d, hsa-miR-27a, hsa-miR-181b, hsa-miR-19a, hsa-miR-30b, hsa-miR-19b, hsa-miR-30d, hsa-miR-30c, hsa-miR-155
hsa05211	Renal cell carcinoma	hsa:3082	HGF	51.8275	41.7306	35.4543	hsa-miR-26b, hsa-miR-26a
hsa05211	Renal cell carcinoma	hsa:9978	RBX1	62.459	40.9016	92.8794
hsa05211	Renal cell carcinoma	hsa:5293	PIK3CD	74.1471	74.3314	72.9686	hsa-miR-30d, hsa-miR-30b, hsa-miR-30c
hsa05211	Renal cell carcinoma	hsa:3725	JUN	84.7632	102.857	92.7771
hsa05211	Renal cell carcinoma	hsa:5228	PGF	175.688	282.543	287.31	hsa-miR-335
hsa05211	Renal cell carcinoma	hsa:5291	PIK3CB	175.731	122.088	165.575
hsa05211	Renal cell carcinoma	hsa:5879	RAC1	1394.01	1117.09	1297.8	hsa-miR-320a, hsa-miR-320d, hsa-miR-320b, hsa-miR-320c
hsa05212	Pancreatic cancer	hsa:8517	IKBKG	22.4706	25.9877	23.5074
hsa05212	Pancreatic cancer	hsa:1869	E2F1	29.1466	20.7834	28.4545	hsa-miR-20a, hsa-miR-106a, hsa-miR-17, hsa-miR-93, hsa-miR-106b, hsa-miR-20b
hsa05212	Pancreatic cancer	hsa:369	ARAF	40.7952	25.4251	37.8938
hsa05212	Pancreatic cancer	hsa:3845	KRAS	42.7045	27.3004	30.4007	hsa-miR-27b, hsa-miR-181a, hsa-miR-181d, hsa-miR-27a, hsa-miR-181b, hsa-miR-19a, hsa-miR-30b, hsa-miR-19b, hsa-miR-30d, hsa-miR-30c, hsa-miR-155
hsa05212	Pancreatic cancer	hsa:5900	RALGDS	47.6359	40.1005	30.4043
hsa05212	Pancreatic cancer	hsa:5898	RALA	52.8234	66.1855	55.4326	hsa-miR-181b, hsa-miR-181d, hsa-miR-181a, hsa-miR-183, hsa-miR-24, hsa-miR-222, hsa-miR-221, hsa-miR-29b
hsa05212	Pancreatic cancer	hsa:5293	PIK3CD	74.1471	74.3314	72.9686	hsa-miR-30d, hsa-miR-30b, hsa-miR-30c
hsa05212	Pancreatic cancer	hsa:6772	STAT1	80.2132	77.1671	77.8489
hsa05212	Pancreatic cancer	hsa:1019	CDK4	137.028	119.51	145.82
hsa05212	Pancreatic cancer	hsa:3716	JAK1	166.725	135.643	203.573	hsa-miR-23a, hsa-miR-20a, hsa-miR-30c, hsa-miR-20b, hsa-miR-23b, hsa-miR-17, hsa-miR-30b, hsa-miR-93, hsa-miR-106a, hsa-miR-30d, hsa-miR-106b
hsa05212	Pancreatic cancer	hsa:5228	PGF	175.688	282.543	287.31	hsa-miR-335
hsa05212	Pancreatic cancer	hsa:5291	PIK3CB	175.731	122.088	165.575
hsa05212	Pancreatic cancer	hsa:1871	E2F3	456.728	314.701	379.726	hsa-miR-320b, hsa-miR-320c, hsa-miR-106b, hsa-miR-148a, hsa-miR-93, hsa-miR-30c, hsa-miR-17, hsa-miR-92b, hsa-miR-320d, hsa-miR-20a, hsa-miR-25, hsa-miR-16, hsa-miR-106a, hsa-miR-92a, hsa-miR-15a, hsa-miR-30b, hsa-miR-30d, hsa-miR-15b, hsa-miR-20b, hsa-miR-320a, hsa-miR-210
hsa05212	Pancreatic cancer	hsa:5879	RAC1	1394.01	1117.09	1297.8	hsa-miR-320a, hsa-miR-320d, hsa-miR-320b, hsa-miR-320c
hsa05213	Endometrial cancer	hsa:2002	ELK1	26.6397	27.5463	21.7548	hsa-miR-185
hsa05213	Endometrial cancer	hsa:3611	ILK	27.5377	29.5682	20.1784
hsa05213	Endometrial cancer	hsa:369	ARAF	40.7952	25.4251	37.8938
hsa05213	Endometrial cancer	hsa:3845	KRAS	42.7045	27.3004	30.4007	hsa-miR-27b, hsa-miR-181a, hsa-miR-181d, hsa-miR-27a, hsa-miR-181b, hsa-miR-19a, hsa-miR-30b, hsa-miR-19b, hsa-miR-30d, hsa-miR-30c, hsa-miR-155
hsa05213	Endometrial cancer	hsa:5170	PDPK1	67.797	64.3209	70.9693	hsa-miR-181a, hsa-miR-27b, hsa-miR-181b, hsa-miR-181d, hsa-miR-23b, hsa-miR-23a, hsa-miR-27a
hsa05213	Endometrial cancer	hsa:5293	PIK3CD	74.1471	74.3314	72.9686	hsa-miR-30d, hsa-miR-30b, hsa-miR-30c
hsa05213	Endometrial cancer	hsa:5291	PIK3CB	175.731	122.088	165.575
hsa05214	Glioma	hsa:5579	PRKCB	28.4448	22.7754	26.1974
hsa05214	Glioma	hsa:1869	E2F1	29.1466	20.7834	28.4545	hsa-miR-20a, hsa-miR-106a, hsa-miR-17, hsa-miR-93, hsa-miR-106b, hsa-miR-20b
hsa05214	Glioma	hsa:3480	IGF1R	33.0941	25.7473	20.426	hsa-let-7g, hsa-let-7c, hsa-miR-223, hsa-miR-320d, hsa-let-7i, hsa-miR-320a, hsa-miR-320b, hsa-let-7a, hsa-let-7d, hsa-miR-422a, hsa-let-7b, hsa-let-7f, hsa-miR-378, hsa-miR-320c, hsa-miR-30b, hsa-miR-30d, hsa-miR-30c
hsa05214	Glioma	hsa:369	ARAF	40.7952	25.4251	37.8938
hsa05214	Glioma	hsa:3845	KRAS	42.7045	27.3004	30.4007	hsa-miR-27b, hsa-miR-181a, hsa-miR-181d, hsa-miR-27a, hsa-miR-181b, hsa-miR-19a, hsa-miR-30b, hsa-miR-19b, hsa-miR-30d, hsa-miR-30c, hsa-miR-155
hsa05214	Glioma	hsa:5293	PIK3CD	74.1471	74.3314	72.9686	hsa-miR-30d, hsa-miR-30b, hsa-miR-30c
hsa05214	Glioma	hsa:1019	CDK4	137.028	119.51	145.82
hsa05214	Glioma	hsa:5291	PIK3CB	175.731	122.088	165.575
hsa05214	Glioma	hsa:808	CALM3	204.21	208.499	221.71	hsa-miR-196a, hsa-miR-27a, hsa-miR-27b, hsa-miR-361-5p, hsa-miR-196b, hsa-miR-320b, hsa-miR-29b, hsa-miR-320c, hsa-miR-29a, hsa-miR-320a, hsa-miR-320d, hsa-miR-185
hsa05214	Glioma	hsa:1871	E2F3	456.728	314.701	379.726	hsa-miR-320b, hsa-miR-320c, hsa-miR-106b, hsa-miR-148a, hsa-miR-93, hsa-miR-30c, hsa-miR-17, hsa-miR-92b, hsa-miR-320d, hsa-miR-20a, hsa-miR-25, hsa-miR-16, hsa-miR-106a, hsa-miR-92a, hsa-miR-15a, hsa-miR-30b, hsa-miR-30d, hsa-miR-15b, hsa-miR-20b, hsa-miR-320a, hsa-miR-210
hsa05215	Prostate cancer	hsa:8517	IKBKG	22.4706	25.9877	23.5074
hsa05215	Prostate cancer	hsa:1869	E2F1	29.1466	20.7834	28.4545	hsa-miR-20a, hsa-miR-106a, hsa-miR-17, hsa-miR-93, hsa-miR-106b, hsa-miR-20b
hsa05215	Prostate cancer	hsa:3480	IGF1R	33.0941	25.7473	20.426	hsa-let-7g, hsa-let-7c, hsa-miR-223, hsa-miR-320d, hsa-let-7i, hsa-miR-320a, hsa-miR-320b, hsa-let-7a, hsa-let-7d, hsa-miR-422a, hsa-let-7b, hsa-let-7f, hsa-miR-378, hsa-miR-320c, hsa-miR-30b, hsa-miR-30d, hsa-miR-30c
hsa05215	Prostate cancer	hsa:369	ARAF	40.7952	25.4251	37.8938
hsa05215	Prostate cancer	hsa:3845	KRAS	42.7045	27.3004	30.4007	hsa-miR-27b, hsa-miR-181a, hsa-miR-181d, hsa-miR-27a, hsa-miR-181b, hsa-miR-19a, hsa-miR-30b, hsa-miR-19b, hsa-miR-30d, hsa-miR-30c, hsa-miR-155
hsa05215	Prostate cancer	hsa:5170	PDPK1	67.797	64.3209	70.9693	hsa-miR-181a, hsa-miR-27b, hsa-miR-181b, hsa-miR-181d, hsa-miR-23b, hsa-miR-23a, hsa-miR-27a
hsa05215	Prostate cancer	hsa:5293	PIK3CD	74.1471	74.3314	72.9686	hsa-miR-30d, hsa-miR-30b, hsa-miR-30c
hsa05215	Prostate cancer	hsa:2950	GSTP1	98.033	85.5949	87.5245
hsa05215	Prostate cancer	hsa:7184	HSP90B1	139.767	206.384	123.519	hsa-miR-181b, hsa-miR-23a, hsa-miR-223, hsa-miR-23b, hsa-miR-181a, hsa-miR-181d, hsa-miR-148a
hsa05215	Prostate cancer	hsa:5291	PIK3CB	175.731	122.088	165.575
hsa05215	Prostate cancer	hsa:898	CCNE1	331.726	235.8	237.611	hsa-miR-15b, hsa-miR-16, hsa-miR-103, hsa-miR-15a, hsa-miR-107, hsa-miR-26a, hsa-miR-26b
hsa05215	Prostate cancer	hsa:1871	E2F3	456.728	314.701	379.726	hsa-miR-320b, hsa-miR-320c, hsa-miR-106b, hsa-miR-148a, hsa-miR-93, hsa-miR-30c, hsa-miR-17, hsa-miR-92b, hsa-miR-320d, hsa-miR-20a, hsa-miR-25, hsa-miR-16, hsa-miR-106a, hsa-miR-92a, hsa-miR-15a, hsa-miR-30b, hsa-miR-30d, hsa-miR-15b, hsa-miR-20b, hsa-miR-320a, hsa-miR-210
hsa05216	Thyroid cancer	hsa:7849	PAX8	39.2761	40.9815	31.0196	hsa-miR-378, hsa-miR-422a
hsa05216	Thyroid cancer	hsa:3845	KRAS	42.7045	27.3004	30.4007	hsa-miR-27b, hsa-miR-181a, hsa-miR-181d, hsa-miR-27a, hsa-miR-181b, hsa-miR-19a, hsa-miR-30b, hsa-miR-19b, hsa-miR-30d, hsa-miR-30c, hsa-miR-155
hsa05217	Basal cell carcinoma	hsa:1855	DVL1	41.0931	29.7841	47.7951
hsa05217	Basal cell carcinoma	hsa:7475	WNT6	43.2108	39.8393	35.8829
hsa05218	Melanoma	hsa:1869	E2F1	29.1466	20.7834	28.4545	hsa-miR-20a, hsa-miR-106a, hsa-miR-17, hsa-miR-93, hsa-miR-106b, hsa-miR-20b
hsa05218	Melanoma	hsa:3480	IGF1R	33.0941	25.7473	20.426	hsa-let-7g, hsa-let-7c, hsa-miR-223, hsa-miR-320d, hsa-let-7i, hsa-miR-320a, hsa-miR-320b, hsa-let-7a, hsa-let-7d, hsa-miR-422a, hsa-let-7b, hsa-let-7f, hsa-miR-378, hsa-miR-320c, hsa-miR-30b, hsa-miR-30d, hsa-miR-30c
hsa05218	Melanoma	hsa:369	ARAF	40.7952	25.4251	37.8938
hsa05218	Melanoma	hsa:3845	KRAS	42.7045	27.3004	30.4007	hsa-miR-27b, hsa-miR-181a, hsa-miR-181d, hsa-miR-27a, hsa-miR-181b, hsa-miR-19a, hsa-miR-30b, hsa-miR-19b, hsa-miR-30d, hsa-miR-30c, hsa-miR-155
hsa05218	Melanoma	hsa:3082	HGF	51.8275	41.7306	35.4543	hsa-miR-26b, hsa-miR-26a
hsa05218	Melanoma	hsa:5293	PIK3CD	74.1471	74.3314	72.9686	hsa-miR-30d, hsa-miR-30b, hsa-miR-30c
hsa05218	Melanoma	hsa:1019	CDK4	137.028	119.51	145.82
hsa05218	Melanoma	hsa:5291	PIK3CB	175.731	122.088	165.575
hsa05218	Melanoma	hsa:1871	E2F3	456.728	314.701	379.726	hsa-miR-320b, hsa-miR-320c, hsa-miR-106b, hsa-miR-148a, hsa-miR-93, hsa-miR-30c, hsa-miR-17, hsa-miR-92b, hsa-miR-320d, hsa-miR-20a, hsa-miR-25, hsa-miR-16, hsa-miR-106a, hsa-miR-92a, hsa-miR-15a, hsa-miR-30b, hsa-miR-30d, hsa-miR-15b, hsa-miR-20b, hsa-miR-320a, hsa-miR-210
hsa05219	Bladder cancer	hsa:1869	E2F1	29.1466	20.7834	28.4545	hsa-miR-20a, hsa-miR-106a, hsa-miR-17, hsa-miR-93, hsa-miR-106b, hsa-miR-20b
hsa05219	Bladder cancer	hsa:369	ARAF	40.7952	25.4251	37.8938
hsa05219	Bladder cancer	hsa:3845	KRAS	42.7045	27.3004	30.4007	hsa-miR-27b, hsa-miR-181a, hsa-miR-181d, hsa-miR-27a, hsa-miR-181b, hsa-miR-19a, hsa-miR-30b, hsa-miR-19b, hsa-miR-30d, hsa-miR-30c, hsa-miR-155
hsa05219	Bladder cancer	hsa:4318	MMP9	83.2004	69.1447	59.7923
hsa05219	Bladder cancer	hsa:1019	CDK4	137.028	119.51	145.82
hsa05219	Bladder cancer	hsa:5228	PGF	175.688	282.543	287.31	hsa-miR-335
hsa05219	Bladder cancer	hsa:1871	E2F3	456.728	314.701	379.726	hsa-miR-320b, hsa-miR-320c, hsa-miR-106b, hsa-miR-148a, hsa-miR-93, hsa-miR-30c, hsa-miR-17, hsa-miR-92b, hsa-miR-320d, hsa-miR-20a, hsa-miR-25, hsa-miR-16, hsa-miR-106a, hsa-miR-92a, hsa-miR-15a, hsa-miR-30b, hsa-miR-30d, hsa-miR-15b, hsa-miR-20b, hsa-miR-320a, hsa-miR-210
hsa05220	Chronic myeloid leukemia	hsa:8517	IKBKG	22.4706	25.9877	23.5074
hsa05220	Chronic myeloid leukemia	hsa:1869	E2F1	29.1466	20.7834	28.4545	hsa-miR-20a, hsa-miR-106a, hsa-miR-17, hsa-miR-93, hsa-miR-106b, hsa-miR-20b
hsa05220	Chronic myeloid leukemia	hsa:369	ARAF	40.7952	25.4251	37.8938
hsa05220	Chronic myeloid leukemia	hsa:861	RUNX1	41.7759	61.4877	27.5293	hsa-miR-20a, hsa-miR-30d, hsa-miR-93, hsa-miR-20b, hsa-miR-23a, hsa-miR-181b, hsa-miR-18b, hsa-miR-27b, hsa-miR-27a, hsa-miR-30c, hsa-miR-17, hsa-miR-181d, hsa-miR-30b, hsa-miR-23b, hsa-miR-106a, hsa-miR-181a, hsa-miR-106b, hsa-miR-18a
hsa05220	Chronic myeloid leukemia	hsa:3845	KRAS	42.7045	27.3004	30.4007	hsa-miR-27b, hsa-miR-181a, hsa-miR-181d, hsa-miR-27a, hsa-miR-181b, hsa-miR-19a, hsa-miR-30b, hsa-miR-19b, hsa-miR-30d, hsa-miR-30c, hsa-miR-155
hsa05220	Chronic myeloid leukemia	hsa:6776	STAT5A	53.3441	29.4412	26.7908
hsa05220	Chronic myeloid leukemia	hsa:5293	PIK3CD	74.1471	74.3314	72.9686	hsa-miR-30d, hsa-miR-30b, hsa-miR-30c
hsa05220	Chronic myeloid leukemia	hsa:1019	CDK4	137.028	119.51	145.82
hsa05220	Chronic myeloid leukemia	hsa:1487	CTBP1	159.081	110.599	107.935
hsa05220	Chronic myeloid leukemia	hsa:5291	PIK3CB	175.731	122.088	165.575
hsa05220	Chronic myeloid leukemia	hsa:1871	E2F3	456.728	314.701	379.726	hsa-miR-320b, hsa-miR-320c, hsa-miR-106b, hsa-miR-148a, hsa-miR-93, hsa-miR-30c, hsa-miR-17, hsa-miR-92b, hsa-miR-320d, hsa-miR-20a, hsa-miR-25, hsa-miR-16, hsa-miR-106a, hsa-miR-92a, hsa-miR-15a, hsa-miR-30b, hsa-miR-30d, hsa-miR-15b, hsa-miR-20b, hsa-miR-320a, hsa-miR-210
hsa05221	Acute myeloid leukemia	hsa:8517	IKBKG	22.4706	25.9877	23.5074
hsa05221	Acute myeloid leukemia	hsa:369	ARAF	40.7952	25.4251	37.8938
hsa05221	Acute myeloid leukemia	hsa:5914	RARA	41.6754	34.3168	31.3471	hsa-miR-27b, hsa-miR-27a
hsa05221	Acute myeloid leukemia	hsa:861	RUNX1	41.7759	61.4877	27.5293	hsa-miR-20a, hsa-miR-30d, hsa-miR-93, hsa-miR-20b, hsa-miR-23a, hsa-miR-181b, hsa-miR-18b, hsa-miR-27b, hsa-miR-27a, hsa-miR-30c, hsa-miR-17, hsa-miR-181d, hsa-miR-30b, hsa-miR-23b, hsa-miR-106a, hsa-miR-181a, hsa-miR-106b, hsa-miR-18a
hsa05221	Acute myeloid leukemia	hsa:3845	KRAS	42.7045	27.3004	30.4007	hsa-miR-27b, hsa-miR-181a, hsa-miR-181d, hsa-miR-27a, hsa-miR-181b, hsa-miR-19a, hsa-miR-30b, hsa-miR-19b, hsa-miR-30d, hsa-miR-30c, hsa-miR-155
hsa05221	Acute myeloid leukemia	hsa:6776	STAT5A	53.3441	29.4412	26.7908
hsa05221	Acute myeloid leukemia	hsa:5293	PIK3CD	74.1471	74.3314	72.9686	hsa-miR-30d, hsa-miR-30b, hsa-miR-30c
hsa05221	Acute myeloid leukemia	hsa:1978	EIF4EBP1	77.9477	77.9477	112.456
hsa05221	Acute myeloid leukemia	hsa:5291	PIK3CB	175.731	122.088	165.575
hsa05222	Small cell lung cancer	hsa:8517	IKBKG	22.4706	25.9877	23.5074
hsa05222	Small cell lung cancer	hsa:1869	E2F1	29.1466	20.7834	28.4545	hsa-miR-20a, hsa-miR-106a, hsa-miR-17, hsa-miR-93, hsa-miR-106b, hsa-miR-20b
hsa05222	Small cell lung cancer	hsa:5293	PIK3CD	74.1471	74.3314	72.9686	hsa-miR-30d, hsa-miR-30b, hsa-miR-30c
hsa05222	Small cell lung cancer	hsa:3915	LAMC1	98.1105	53.9427	52.6392	hsa-miR-29a, hsa-miR-181b, hsa-miR-16, hsa-miR-181d, hsa-miR-15b, hsa-miR-15a, hsa-miR-181a, hsa-miR-29b, hsa-miR-103, hsa-miR-107
hsa05222	Small cell lung cancer	hsa:1019	CDK4	137.028	119.51	145.82
hsa05222	Small cell lung cancer	hsa:1284	COL4A2	171.569	142.401	213.258	hsa-miR-29a, hsa-let-7f, hsa-let-7g, hsa-let-7a, hsa-let-7d, hsa-miR-29b, hsa-let-7b, hsa-let-7c, hsa-let-7i
hsa05222	Small cell lung cancer	hsa:5291	PIK3CB	175.731	122.088	165.575
hsa05222	Small cell lung cancer	hsa:6502	SKP2	236.72	151.027	274.342
hsa05222	Small cell lung cancer	hsa:898	CCNE1	331.726	235.8	237.611	hsa-miR-15b, hsa-miR-16, hsa-miR-103, hsa-miR-15a, hsa-miR-107, hsa-miR-26a, hsa-miR-26b
hsa05222	Small cell lung cancer	hsa:1871	E2F3	456.728	314.701	379.726	hsa-miR-320b, hsa-miR-320c, hsa-miR-106b, hsa-miR-148a, hsa-miR-93, hsa-miR-30c, hsa-miR-17, hsa-miR-92b, hsa-miR-320d, hsa-miR-20a, hsa-miR-25, hsa-miR-16, hsa-miR-106a, hsa-miR-92a, hsa-miR-15a, hsa-miR-30b, hsa-miR-30d, hsa-miR-15b, hsa-miR-20b, hsa-miR-320a, hsa-miR-210
hsa05223	Non-small cell lung cancer	hsa:5579	PRKCB	28.4448	22.7754	26.1974
hsa05223	Non-small cell lung cancer	hsa:1869	E2F1	29.1466	20.7834	28.4545	hsa-miR-20a, hsa-miR-106a, hsa-miR-17, hsa-miR-93, hsa-miR-106b, hsa-miR-20b
hsa05223	Non-small cell lung cancer	hsa:369	ARAF	40.7952	25.4251	37.8938
hsa05223	Non-small cell lung cancer	hsa:3845	KRAS	42.7045	27.3004	30.4007	hsa-miR-27b, hsa-miR-181a, hsa-miR-181d, hsa-miR-27a, hsa-miR-181b, hsa-miR-19a, hsa-miR-30b, hsa-miR-19b, hsa-miR-30d, hsa-miR-30c, hsa-miR-155
hsa05223	Non-small cell lung cancer	hsa:5170	PDPK1	67.797	64.3209	70.9693	hsa-miR-181a, hsa-miR-27b, hsa-miR-181b, hsa-miR-181d, hsa-miR-23b, hsa-miR-23a, hsa-miR-27a
hsa05223	Non-small cell lung cancer	hsa:5293	PIK3CD	74.1471	74.3314	72.9686	hsa-miR-30d, hsa-miR-30b, hsa-miR-30c
hsa05223	Non-small cell lung cancer	hsa:1019	CDK4	137.028	119.51	145.82
hsa05223	Non-small cell lung cancer	hsa:5291	PIK3CB	175.731	122.088	165.575
hsa05223	Non-small cell lung cancer	hsa:1871	E2F3	456.728	314.701	379.726	hsa-miR-320b, hsa-miR-320c, hsa-miR-106b, hsa-miR-148a, hsa-miR-93, hsa-miR-30c, hsa-miR-17, hsa-miR-92b, hsa-miR-320d, hsa-miR-20a, hsa-miR-25, hsa-miR-16, hsa-miR-106a, hsa-miR-92a, hsa-miR-15a, hsa-miR-30b, hsa-miR-30d, hsa-miR-15b, hsa-miR-20b, hsa-miR-320a, hsa-miR-210
hsa05310	Asthma	hsa:958	CD40	27.142	34.6133	36.2478
hsa05310	Asthma	hsa:5553	PRG2	732.522	761.344	849.524
hsa05320	Autoimmune thyroid disease	hsa:5551	PRF1	24.1507	33.3224	24.1507
hsa05320	Autoimmune thyroid disease	hsa:958	CD40	27.142	34.6133	36.2478
hsa05320	Autoimmune thyroid disease	hsa:3107	HLA-C	30.2223	33.2068	23.1323
hsa05320	Autoimmune thyroid disease	hsa:3135	HLA-G	41.1327	43.4546	34.4868
hsa05322	Systemic lupus erythematosus	hsa:958	CD40	27.142	34.6133	36.2478
hsa05322	Systemic lupus erythematosus	hsa:87	ACTN1	28.5581	35.5943	23.1264	hsa-miR-30b, hsa-miR-30c, hsa-miR-30d, hsa-miR-19b, hsa-miR-19a
hsa05322	Systemic lupus erythematosus	hsa:3014	H2AFX	197.751	191.131	159.752	hsa-miR-24
hsa05322	Systemic lupus erythematosus	hsa:8364	HIST1H4C	428.988	438.06	349.491
hsa05322	Systemic lupus erythematosus	hsa:6738	TROVE2	449.265	461.575	485.978	hsa-miR-27a, hsa-miR-27b
hsa05330	Allograft rejection	hsa:5551	PRF1	24.1507	33.3224	24.1507
hsa05330	Allograft rejection	hsa:958	CD40	27.142	34.6133	36.2478
hsa05330	Allograft rejection	hsa:3107	HLA-C	30.2223	33.2068	23.1323
hsa05330	Allograft rejection	hsa:3135	HLA-G	41.1327	43.4546	34.4868
hsa05332	Graft-versus-host disease	hsa:5551	PRF1	24.1507	33.3224	24.1507
hsa05332	Graft-versus-host disease	hsa:3107	HLA-C	30.2223	33.2068	23.1323
hsa05332	Graft-versus-host disease	hsa:3135	HLA-G	41.1327	43.4546	34.4868
hsa05340	Primary immunodeficiency	hsa:8517	IKBKG	22.4706	25.9877	23.5074
hsa05340	Primary immunodeficiency	hsa:64421	DCLRE1C	26.4256	31.3518	33.8762
hsa05340	Primary immunodeficiency	hsa:958	CD40	27.142	34.6133	36.2478
hsa05340	Primary immunodeficiency	hsa:6890	TAP1	34.4341	27.941	25.8144
hsa05340	Primary immunodeficiency	hsa:915	CD3D	58.4753	52.2064	28.378
hsa05340	Primary immunodeficiency	hsa:100	ADA	74.9928	66.302	108.626
hsa05340	Primary immunodeficiency	hsa:920	CD4	80.7718	53.4742	96.4358	hsa-miR-222, hsa-miR-181a, hsa-miR-221, hsa-miR-181b
hsa05340	Primary immunodeficiency	hsa:7374	UNG	89.5205	76.5718	67.9368
hsa05410	Hypertrophic cardiomyopathy (HCM)	hsa:4607	MYBPC3	23.8882	28.746	25.1317
hsa05410	Hypertrophic cardiomyopathy (HCM)	hsa:4000	LMNA	43.1173	59.4915	34.0664
hsa05410	Hypertrophic cardiomyopathy (HCM)	hsa:2010	EMD	61.666	45.1404	39.8308
hsa05410	Hypertrophic cardiomyopathy (HCM)	hsa:27092	CACNG4	153.43	142.94	140.705	hsa-miR-29b, hsa-miR-29a, hsa-let-7i
hsa05410	Hypertrophic cardiomyopathy (HCM)	hsa:3678	ITGA5	219.227	204.038	270.344	hsa-miR-27b, hsa-miR-92a, hsa-miR-148a, hsa-miR-26a, hsa-miR-92b, hsa-miR-30c, hsa-miR-25, hsa-miR-26b, hsa-miR-27a, hsa-miR-30b, hsa-miR-30d
hsa05410	Hypertrophic cardiomyopathy (HCM)	hsa:488	ATP2A2	321.034	183.873	275.416	hsa-miR-92a, hsa-miR-92b, hsa-miR-25, hsa-let-7g, hsa-miR-24, hsa-miR-30b, hsa-miR-30d, hsa-miR-30c, hsa-let-7d, hsa-miR-185, hsa-let-7i, hsa-let-7b, hsa-let-7c, hsa-let-7f, hsa-miR-181a, hsa-miR-148a, hsa-miR-181b, hsa-let-7a
hsa05410	Hypertrophic cardiomyopathy (HCM)	hsa:60	ACTB	3588.34	3101.62	3078.11
hsa05412	Arrhythmogenic right ventricular cardiomyopathy (ARVC)	hsa:87	ACTN1	28.5581	35.5943	23.1264	hsa-miR-30b, hsa-miR-30c, hsa-miR-30d, hsa-miR-19b, hsa-miR-19a
hsa05412	Arrhythmogenic right ventricular cardiomyopathy (ARVC)	hsa:4000	LMNA	43.1173	59.4915	34.0664
hsa05412	Arrhythmogenic right ventricular cardiomyopathy (ARVC)	hsa:2010	EMD	61.666	45.1404	39.8308
hsa05412	Arrhythmogenic right ventricular cardiomyopathy (ARVC)	hsa:27092	CACNG4	153.43	142.94	140.705	hsa-miR-29b, hsa-miR-29a, hsa-let-7i
hsa05412	Arrhythmogenic right ventricular cardiomyopathy (ARVC)	hsa:3678	ITGA5	219.227	204.038	270.344	hsa-miR-27b, hsa-miR-92a, hsa-miR-148a, hsa-miR-26a, hsa-miR-92b, hsa-miR-30c, hsa-miR-25, hsa-miR-26b, hsa-miR-27a, hsa-miR-30b, hsa-miR-30d
hsa05412	Arrhythmogenic right ventricular cardiomyopathy (ARVC)	hsa:488	ATP2A2	321.034	183.873	275.416	hsa-miR-92a, hsa-miR-92b, hsa-miR-25, hsa-let-7g, hsa-miR-24, hsa-miR-30b, hsa-miR-30d, hsa-miR-30c, hsa-let-7d, hsa-miR-185, hsa-let-7i, hsa-let-7b, hsa-let-7c, hsa-let-7f, hsa-miR-181a, hsa-miR-148a, hsa-miR-181b, hsa-let-7a
hsa05412	Arrhythmogenic right ventricular cardiomyopathy (ARVC)	hsa:60	ACTB	3588.34	3101.62	3078.11
hsa05414	Dilated cardiomyopathy	hsa:4607	MYBPC3	23.8882	28.746	25.1317
hsa05414	Dilated cardiomyopathy	hsa:4000	LMNA	43.1173	59.4915	34.0664
hsa05414	Dilated cardiomyopathy	hsa:2010	EMD	61.666	45.1404	39.8308
hsa05414	Dilated cardiomyopathy	hsa:115	ADCY9	92.535	50.8021	95.565	hsa-let-7c, hsa-let-7b, hsa-miR-181b, hsa-let-7a, hsa-let-7i, hsa-miR-24, hsa-miR-181a, hsa-miR-181d, hsa-miR-19b, hsa-miR-19a, hsa-miR-196a, hsa-miR-196b, hsa-let-7f, hsa-let-7g
hsa05414	Dilated cardiomyopathy	hsa:27092	CACNG4	153.43	142.94	140.705	hsa-miR-29b, hsa-miR-29a, hsa-let-7i
hsa05414	Dilated cardiomyopathy	hsa:3678	ITGA5	219.227	204.038	270.344	hsa-miR-27b, hsa-miR-92a, hsa-miR-148a, hsa-miR-26a, hsa-miR-92b, hsa-miR-30c, hsa-miR-25, hsa-miR-26b, hsa-miR-27a, hsa-miR-30b, hsa-miR-30d
hsa05414	Dilated cardiomyopathy	hsa:488	ATP2A2	321.034	183.873	275.416	hsa-miR-92a, hsa-miR-92b, hsa-miR-25, hsa-let-7g, hsa-miR-24, hsa-miR-30b, hsa-miR-30d, hsa-miR-30c, hsa-let-7d, hsa-miR-185, hsa-let-7i, hsa-let-7b, hsa-let-7c, hsa-let-7f, hsa-miR-181a, hsa-miR-148a, hsa-miR-181b, hsa-let-7a
hsa05414	Dilated cardiomyopathy	hsa:60	ACTB	3588.34	3101.62	3078.11
hsa05416	Viral myocarditis	hsa:5551	PRF1	24.1507	33.3224	24.1507
hsa05416	Viral myocarditis	hsa:958	CD40	27.142	34.6133	36.2478
hsa05416	Viral myocarditis	hsa:8672	EIF4G3	29.947	22.9307	22.8417
hsa05416	Viral myocarditis	hsa:3107	HLA-C	30.2223	33.2068	23.1323
hsa05416	Viral myocarditis	hsa:4627	MYH9	36.9548	30.9979	31.3905	hsa-miR-103, hsa-miR-107
hsa05416	Viral myocarditis	hsa:3135	HLA-G	41.1327	43.4546	34.4868
hsa05416	Viral myocarditis	hsa:637	BID	44.8344	28.944	39.7451
hsa05416	Viral myocarditis	hsa:841	CASP8	343.334	221.491	232.951
hsa05416	Viral myocarditis	hsa:5879	RAC1	1394.01	1117.09	1297.8	hsa-miR-320a, hsa-miR-320d, hsa-miR-320b, hsa-miR-320c
hsa05416	Viral myocarditis	hsa:60	ACTB	3588.34	3101.62	3078.11

## Sheet: Ago3
KEGG Pathway ID	KEGG Pathway description	KEGG ID	Gene Symbol	Ago3			gene assosciated miRNAs predicted by at least 2 databases of TargetScan, PicTar or miRanda
hsa00020	Citrate cycle (TCA cycle)	hsa:6389	SDHA	31.1257	38.3021	37.8858
hsa00020	Citrate cycle (TCA cycle)	hsa:3417	IDH1	116.043	106.294	108.157	hsa-miR-92b, hsa-miR-25, hsa-miR-30c, hsa-miR-30d, hsa-miR-92a, hsa-miR-30b, hsa-miR-23a, hsa-miR-23b
hsa00030	Pentose phosphate pathway	hsa:22934	RPIA	92.8322	91.6658	112.011	hsa-miR-23a, hsa-miR-23b
hsa00051	Fructose and mannose metabolism	hsa:6652	SORD	104.532	134.126	138.877
hsa00061	Fatty acid biosynthesis	hsa:27349	MCAT	22.4358	35.7032	34.4355
hsa00071	Fatty acid metabolism	hsa:2181	ACSL3	43.2605	62.0062	70.6789	hsa-miR-26b, hsa-miR-223, hsa-miR-26a
hsa00100	Steroid biosynthesis	hsa:51478	HSD17B7	29.7376	20.4674	37.4152
hsa00100	Steroid biosynthesis	hsa:10682	EBP	145.659	154.574	137.434
hsa00100	Steroid biosynthesis	hsa:6307	SC4MOL	273.364	277.067	325.73	hsa-miR-23b, hsa-miR-223, hsa-miR-19b, hsa-miR-130b, hsa-miR-106b, hsa-miR-23a, hsa-miR-26a, hsa-miR-301a, hsa-miR-17, hsa-miR-19a, hsa-miR-20b, hsa-miR-20a, hsa-miR-93, hsa-miR-26b, hsa-miR-106a
hsa00130	Ubiquinone and other terpenoid-quinone biosynthesis	hsa:51805	COQ3	24.7837	20.5602	25.3229
hsa00140	Steroid hormone biosynthesis	hsa:51478	HSD17B7	29.7376	20.4674	37.4152
hsa00140	Steroid hormone biosynthesis	hsa:1545	CYP1B1	35.0878	69.1026	59.3601	hsa-miR-27b, hsa-miR-27a
hsa00190	Oxidative phosphorylation	hsa:513	ATP5D	23.9021	38.2896	45.5894
hsa00190	Oxidative phosphorylation	hsa:1352	COX10	24.1507	30.9962	36.9678
hsa00190	Oxidative phosphorylation	hsa:4728	NDUFS8	26.3376	42.8293	73.1275
hsa00190	Oxidative phosphorylation	hsa:6389	SDHA	31.1257	38.3021	37.8858
hsa00190	Oxidative phosphorylation	hsa:516	ATP5G1	36.3739	59.6147	64.0927	hsa-miR-29a, hsa-miR-29b
hsa00190	Oxidative phosphorylation	hsa:1329	COX5B	38.4257	33.7367	36.9618
hsa00190	Oxidative phosphorylation	hsa:535	ATP6V0A1	52.1109	43.3928	54.5926
hsa00190	Oxidative phosphorylation	hsa:539	ATP5O	54.0806	53.6152	72.1274
hsa00190	Oxidative phosphorylation	hsa:4701	NDUFA7	64.0091	44.2631	52.2296
hsa00190	Oxidative phosphorylation	hsa:527	ATP6V0C	73.7508	63.7689	78.1173
hsa00190	Oxidative phosphorylation	hsa:4723	NDUFV1	79.6776	74.0455	93.8024
hsa00190	Oxidative phosphorylation	hsa:4698	NDUFA5	86.0597	134.246	169.042
hsa00190	Oxidative phosphorylation	hsa:533	ATP6V0B	110.422	130.701	147.126
hsa00190	Oxidative phosphorylation	hsa:4695	NDUFA2	117.92	110.393	136.448
hsa00190	Oxidative phosphorylation	hsa:529	ATP6V1E1	121.324	105.602	101.954	hsa-miR-23b, hsa-miR-23a
hsa00190	Oxidative phosphorylation	hsa:9551	ATP5J2	285.985	252.824	225.756	hsa-miR-24, hsa-miR-181d, hsa-miR-16, hsa-miR-15a, hsa-miR-15b, hsa-miR-181b, hsa-miR-181a
hsa00190	Oxidative phosphorylation	hsa:4714	NDUFB8	314.772	321.88	321.957
hsa00190	Oxidative phosphorylation	hsa:8992	ATP6V0E1	334.35	274.362	299.272
hsa00190	Oxidative phosphorylation	hsa:521	ATP5I	692.076	630.503	821.479
hsa00230	Purine metabolism	hsa:115	ADCY9	31.2867	39.5546	32.2673	hsa-let-7i, hsa-let-7g, hsa-let-7f, hsa-miR-142-3p, hsa-miR-181d, hsa-miR-19a, hsa-miR-181b, hsa-miR-19b, hsa-miR-181a, hsa-let-7c, hsa-let-7b, hsa-miR-24, hsa-let-7a
hsa00230	Purine metabolism	hsa:4833	NME4	34.8961	33.7367	38.379
hsa00230	Purine metabolism	hsa:9533	POLR1C	42.2083	24.2233	20.6384
hsa00230	Purine metabolism	hsa:5430	POLR2A	42.4048	53.2336	47.9039
hsa00230	Purine metabolism	hsa:3614	IMPDH1	50.9202	49.4392	46.1465	hsa-miR-301a, hsa-miR-29a, hsa-miR-130b, hsa-miR-19b, hsa-miR-19a, hsa-miR-29b
hsa00230	Purine metabolism	hsa:5425	POLD2	53.1727	70.126	66.6842
hsa00230	Purine metabolism	hsa:5141	PDE4A	58.3796	50.6417	66.0298
hsa00230	Purine metabolism	hsa:271	AMPD2	61.8519	60.2889	74.5807
hsa00230	Purine metabolism	hsa:58497	PRUNE	64.5381	64.5799	42.2493	hsa-miR-221, hsa-miR-222
hsa00230	Purine metabolism	hsa:84172	POLR1B	67.9918	93.0039	124.947
hsa00230	Purine metabolism	hsa:1716	DGUOK	120.869	118.226	122.65
hsa00230	Purine metabolism	hsa:124583	CANT1	122.92	100.623	66.7736	hsa-miR-93, hsa-miR-20a, hsa-miR-106a, hsa-miR-20b, hsa-miR-17, hsa-miR-106b
hsa00230	Purine metabolism	hsa:5436	POLR2G	164.502	217.803	217.803
hsa00230	Purine metabolism	hsa:6240	RRM1	299.102	377.39	386.848
hsa00230	Purine metabolism	hsa:5143	PDE4C	302.291	442.342	516.949
hsa00240	Pyrimidine metabolism	hsa:4833	NME4	34.8961	33.7367	38.379
hsa00240	Pyrimidine metabolism	hsa:9533	POLR1C	42.2083	24.2233	20.6384
hsa00240	Pyrimidine metabolism	hsa:5430	POLR2A	42.4048	53.2336	47.9039
hsa00240	Pyrimidine metabolism	hsa:5425	POLD2	53.1727	70.126	66.6842
hsa00240	Pyrimidine metabolism	hsa:84172	POLR1B	67.9918	93.0039	124.947
hsa00240	Pyrimidine metabolism	hsa:124583	CANT1	122.92	100.623	66.7736	hsa-miR-93, hsa-miR-20a, hsa-miR-106a, hsa-miR-20b, hsa-miR-17, hsa-miR-106b
hsa00240	Pyrimidine metabolism	hsa:5436	POLR2G	164.502	217.803	217.803
hsa00240	Pyrimidine metabolism	hsa:6240	RRM1	299.102	377.39	386.848
hsa00240	Pyrimidine metabolism	hsa:1854	DUT	1094.64	1350.39	1297.25
hsa00250	Alanine, aspartate and glutamate metabolism	hsa:2673	GFPT1	27.9398	66.5008	31.0994
hsa00250	Alanine, aspartate and glutamate metabolism	hsa:445	ASS1	58.6152	81.1318	105.514
hsa00260	Glycine, serine and threonine metabolism	hsa:6472	SHMT2	44.1993	55.3461	53.1491
hsa00260	Glycine, serine and threonine metabolism	hsa:211	ALAS1	47.1796	47.1796	29.7934
hsa00270	Cysteine and methionine metabolism	hsa:1789	DNMT3B	24.7335	62.3006	49.5568	hsa-miR-26a, hsa-miR-29b, hsa-miR-26b, hsa-miR-29a
hsa00270	Cysteine and methionine metabolism	hsa:1786	DNMT1	70.8291	91.7509	53.9329
hsa00270	Cysteine and methionine metabolism	hsa:55256	ADI1	99.2906	130.903	124.905
hsa00270	Cysteine and methionine metabolism	hsa:4144	MAT2A	128.608	158.101	96.3659	hsa-miR-30d, hsa-miR-26a, hsa-miR-30b, hsa-miR-320d, hsa-miR-30e, hsa-miR-30c, hsa-miR-23b, hsa-miR-320a, hsa-miR-23a, hsa-miR-320c, hsa-miR-320b, hsa-miR-26b, hsa-miR-221, hsa-miR-222, hsa-miR-93, hsa-miR-29a, hsa-miR-29b, hsa-miR-181a, hsa-miR-181b
hsa00280	Valine, leucine and isoleucine degradation	hsa:1629	DBT	394.88	530.803	565.073	hsa-miR-92b, hsa-miR-29a, hsa-miR-29b, hsa-miR-378, hsa-miR-92a, hsa-miR-25
hsa00290	Valine, leucine and isoleucine biosynthesis	hsa:51520	LARS	132.379	155.063	148.963
hsa00310	Lysine degradation	hsa:7468	WHSC1	43.2775	61.213	59.6713	hsa-miR-107, hsa-miR-103, hsa-miR-221, hsa-miR-23a, hsa-miR-20b, hsa-miR-15b, hsa-miR-23b, hsa-miR-222
hsa00310	Lysine degradation	hsa:79709	GLT25D1	45.9475	49.0967	36.912
hsa00310	Lysine degradation	hsa:51111	SUV420H1	52.9567	61.8207	49.8903	hsa-miR-27a, hsa-miR-29a, hsa-miR-92b, hsa-miR-301a, hsa-miR-25, hsa-miR-27b, hsa-miR-92a, hsa-miR-29b, hsa-miR-130b, hsa-miR-20b, hsa-miR-93, hsa-miR-142-5p, hsa-miR-20a, hsa-miR-106b
hsa00310	Lysine degradation	hsa:6839	SUV39H1	53.0993	62.4325	69.0824	hsa-miR-301a, hsa-miR-130b
hsa00310	Lysine degradation	hsa:29072	SETD2	53.3534	74.517	41.3271	hsa-miR-210
hsa00310	Lysine degradation	hsa:23067	SETD1B	150.431	157.38	112.011
hsa00330	Arginine and proline metabolism	hsa:445	ASS1	58.6152	81.1318	105.514
hsa00350	Tyrosine metabolism	hsa:4282	MIF	55.5052	76.6404	147.197
hsa00360	Phenylalanine metabolism	hsa:4282	MIF	55.5052	76.6404	147.197
hsa00380	Tryptophan metabolism	hsa:1545	CYP1B1	35.0878	69.1026	59.3601	hsa-miR-27b, hsa-miR-27a
hsa00380	Tryptophan metabolism	hsa:7453	WARS	48.9052	50.1294	61.1245
hsa00430	Taurine and hypotaurine metabolism	hsa:2678	GGT1	23.7879	22.0671	23.4855
hsa00450	Selenoamino acid metabolism	hsa:2678	GGT1	23.7879	22.0671	23.4855
hsa00450	Selenoamino acid metabolism	hsa:4141	MARS	112.254	152.565	163.235
hsa00450	Selenoamino acid metabolism	hsa:4144	MAT2A	128.608	158.101	96.3659	hsa-miR-30d, hsa-miR-26a, hsa-miR-30b, hsa-miR-320d, hsa-miR-30e, hsa-miR-30c, hsa-miR-23b, hsa-miR-320a, hsa-miR-23a, hsa-miR-320c, hsa-miR-320b, hsa-miR-26b, hsa-miR-221, hsa-miR-222, hsa-miR-93, hsa-miR-29a, hsa-miR-29b, hsa-miR-181a, hsa-miR-181b
hsa00460	Cyanoamino acid metabolism	hsa:2678	GGT1	23.7879	22.0671	23.4855
hsa00460	Cyanoamino acid metabolism	hsa:6472	SHMT2	44.1993	55.3461	53.1491
hsa00480	Glutathione metabolism	hsa:2678	GGT1	23.7879	22.0671	23.4855
hsa00480	Glutathione metabolism	hsa:2937	GSS	36.7693	49.438	52.8578
hsa00480	Glutathione metabolism	hsa:3417	IDH1	116.043	106.294	108.157	hsa-miR-92b, hsa-miR-25, hsa-miR-30c, hsa-miR-30d, hsa-miR-92a, hsa-miR-30b, hsa-miR-23a, hsa-miR-23b
hsa00480	Glutathione metabolism	hsa:290	ANPEP	203.496	244.129	185.33
hsa00480	Glutathione metabolism	hsa:6240	RRM1	299.102	377.39	386.848
hsa00510	N-Glycan biosynthesis	hsa:11253	MAN1B1	21.0578	20.7979	24.3815	hsa-miR-30b, hsa-miR-30d, hsa-miR-30e, hsa-miR-30c
hsa00510	N-Glycan biosynthesis	hsa:1798	DPAGT1	22.6492	34.8475	42.672
hsa00510	N-Glycan biosynthesis	hsa:23193	GANAB	40.2341	47.479	43.714	hsa-miR-199b-5p
hsa00510	N-Glycan biosynthesis	hsa:4247	MGAT2	58.3701	106.222	101.784
hsa00510	N-Glycan biosynthesis	hsa:6185	RPN2	942.95	1203.85	1118.01	hsa-miR-27b, hsa-miR-27a
hsa00511	Other glycan degradation	hsa:64772	ENGASE	27.9313	25.1404	25.9296
hsa00512	O-Glycan biosynthesis	hsa:6483	ST3GAL2	48.6726	65.87	62.961
hsa00512	O-Glycan biosynthesis	hsa:63917	GALNT11	79.2746	104.693	77.64
hsa00520	Amino sugar and nucleotide sugar metabolism	hsa:2673	GFPT1	27.9398	66.5008	31.0994
hsa00520	Amino sugar and nucleotide sugar metabolism	hsa:1727	CYB5R3	172.104	175.075	172.435
hsa00531	Glycosaminoglycan degradation	hsa:2799	GNS	62.5834	101.534	70.2261	hsa-miR-27a, hsa-let-7c, hsa-miR-17, hsa-let-7i, hsa-let-7b, hsa-let-7g, hsa-miR-93, hsa-miR-27b, hsa-miR-20a, hsa-miR-107, hsa-miR-106a, hsa-miR-103, hsa-let-7f, hsa-let-7a, hsa-miR-106b, hsa-miR-20b
hsa00532	Glycosaminoglycan biosynthesis - chondroitin sulfate	hsa:55501	CHST12	21.138	27.1009	34.2679
hsa00532	Glycosaminoglycan biosynthesis - chondroitin sulfate	hsa:22856	CHSY1	158.532	290.527	233.255	hsa-miR-222, hsa-miR-29b, hsa-miR-26b, hsa-miR-29a, hsa-miR-26a, hsa-miR-221
hsa00533	Glycosaminoglycan biosynthesis - keratan sulfate	hsa:11041	B3GNT1	21.9473	23.2657	26.8872	hsa-let-7d, hsa-let-7c, hsa-let-7f, hsa-miR-23b, hsa-miR-24, hsa-let-7a, hsa-let-7i, hsa-let-7b, hsa-let-7g, hsa-miR-199b-5p, hsa-miR-23a
hsa00533	Glycosaminoglycan biosynthesis - keratan sulfate	hsa:6483	ST3GAL2	48.6726	65.87	62.961
hsa00561	Glycerolipid metabolism	hsa:8527	DGKD	30.8028	30.1916	27.8372	hsa-miR-29b, hsa-miR-29a
hsa00561	Glycerolipid metabolism	hsa:8525	DGKZ	50.6178	56.7536	76.8546	hsa-miR-30e, hsa-miR-30c, hsa-miR-30b, hsa-miR-30d
hsa00562	Inositol phosphate metabolism	hsa:5287	PIK3C2B	22.6575	24.2564	26.6312
hsa00562	Inositol phosphate metabolism	hsa:79837	PIP4K2C	27.8437	20.3961	23.5125
hsa00562	Inositol phosphate metabolism	hsa:5331	PLCB3	29.1235	23.0814	23.0814
hsa00562	Inositol phosphate metabolism	hsa:3633	INPP5B	30.6489	31.7482	50.0507	hsa-miR-223, hsa-miR-24
hsa00562	Inositol phosphate metabolism	hsa:5298	PI4KB	36.1113	27.3285	23.9795	hsa-miR-16, hsa-miR-107, hsa-miR-15b, hsa-miR-103, hsa-miR-15a
hsa00562	Inositol phosphate metabolism	hsa:5293	PIK3CD	79.164	81.5529	104.215	hsa-miR-30d, hsa-miR-30e, hsa-miR-199b-5p, hsa-miR-30c, hsa-miR-30b
hsa00562	Inositol phosphate metabolism	hsa:3705	ITPK1	125.988	108.02	106.697	hsa-miR-30d, hsa-miR-30b, hsa-miR-30c, hsa-miR-130b
hsa00562	Inositol phosphate metabolism	hsa:3632	INPP5A	130.442	129.288	118.243	hsa-miR-181b, hsa-miR-23b, hsa-let-7c, hsa-miR-181a, hsa-let-7i, hsa-miR-142-3p, hsa-let-7g, hsa-let-7f, hsa-let-7a, hsa-let-7b, hsa-miR-23a
hsa00562	Inositol phosphate metabolism	hsa:10423	CDIPT	191.457	193.727	193.727
hsa00563	Glycosylphosphatidylinositol(GPI)-anchor biosynthesis	hsa:8733	GPAA1	59.5384	60.2128	60.7878
hsa00564	Glycerophospholipid metabolism	hsa:254531	LPCAT4	25.3053	22.4595	26.6501
hsa00564	Glycerophospholipid metabolism	hsa:1119	CHKA	26.1777	21.8883	21.0988	hsa-miR-30c, hsa-miR-30b, hsa-miR-30e, hsa-miR-30d
hsa00564	Glycerophospholipid metabolism	hsa:79888	LPCAT1	26.7469	40.399	39.7451
hsa00564	Glycerophospholipid metabolism	hsa:8527	DGKD	30.8028	30.1916	27.8372	hsa-miR-29b, hsa-miR-29a
hsa00564	Glycerophospholipid metabolism	hsa:8525	DGKZ	50.6178	56.7536	76.8546	hsa-miR-30e, hsa-miR-30c, hsa-miR-30b, hsa-miR-30d
hsa00564	Glycerophospholipid metabolism	hsa:11313	LYPLA2	93.7102	106.928	106.928
hsa00564	Glycerophospholipid metabolism	hsa:10423	CDIPT	191.457	193.727	193.727
hsa00565	Ether lipid metabolism	hsa:254531	LPCAT4	25.3053	22.4595	26.6501
hsa00565	Ether lipid metabolism	hsa:79888	LPCAT1	26.7469	40.399	39.7451
hsa00590	Arachidonic acid metabolism	hsa:2678	GGT1	23.7879	22.0671	23.4855
hsa00600	Sphingolipid metabolism	hsa:427	ASAH1	51.7526	55.7258	51.7526
hsa00600	Sphingolipid metabolism	hsa:56848	SPHK2	55.5681	41.6401	45.9547	hsa-miR-130b, hsa-miR-19a, hsa-miR-301a, hsa-miR-19b
hsa00600	Sphingolipid metabolism	hsa:2531	KDSR	77.6111	114.766	124.165	hsa-miR-15b, hsa-miR-15a, hsa-miR-16
hsa00601	Glycosphingolipid biosynthesis - lacto and neolacto series	hsa:11041	B3GNT1	21.9473	23.2657	26.8872	hsa-let-7d, hsa-let-7c, hsa-let-7f, hsa-miR-23b, hsa-miR-24, hsa-let-7a, hsa-let-7i, hsa-let-7b, hsa-let-7g, hsa-miR-199b-5p, hsa-miR-23a
hsa00601	Glycosphingolipid biosynthesis - lacto and neolacto series	hsa:28	ABO	27.8199	28.4275	23.684
hsa00603	Glycosphingolipid biosynthesisglobo series	hsa:6483	ST3GAL2	48.6726	65.87	62.961
hsa00604	Glycosphingolipid biosynthesis ganglio series	hsa:6483	ST3GAL2	48.6726	65.87	62.961
hsa00620	Pyruvate metabolism	hsa:4199	ME1	30.841	38.657	42.2609	hsa-miR-30d, hsa-miR-30c, hsa-miR-30e, hsa-miR-30b
hsa00670	One carbon pool by folate	hsa:6472	SHMT2	44.1993	55.3461	53.1491
hsa00740	Riboflavin metabolism	hsa:55312	RFK	37.3373	53.0176	61.5828
hsa00740	Riboflavin metabolism	hsa:52	ACP1	45.2622	58.3684	62.462
hsa00750	Vitamin B6 metabolism	hsa:8566	PDXK	23.7441	31.4735	44.4572
hsa00830	Retinol metabolism	hsa:51109	RDH11	46.1278	70.1021	69.6441
hsa00860	Porphyrin and chlorophyll metabolism	hsa:3145	HMBS	23.6155	35.0794	35.7032
hsa00860	Porphyrin and chlorophyll metabolism	hsa:1352	COX10	24.1507	30.9962	36.9678
hsa00860	Porphyrin and chlorophyll metabolism	hsa:211	ALAS1	47.1796	47.1796	29.7934
hsa00900	Terpenoid backbone biosynthesis	hsa:4598	MVK	74.1534	76.6098	73.28
hsa00920	Sulfur metabolism	hsa:55501	CHST12	21.138	27.1009	34.2679
hsa00970	Aminoacyl-tRNA biosynthesis	hsa:7453	WARS	48.9052	50.1294	61.1245
hsa00970	Aminoacyl-tRNA biosynthesis	hsa:16	AARS	51.2268	43.1086	28.0746	hsa-miR-24
hsa00970	Aminoacyl-tRNA biosynthesis	hsa:2193	FARSA	78.64	91.5001	96.2264
hsa00970	Aminoacyl-tRNA biosynthesis	hsa:4141	MARS	112.254	152.565	163.235
hsa00970	Aminoacyl-tRNA biosynthesis	hsa:51520	LARS	132.379	155.063	148.963
hsa00970	Aminoacyl-tRNA biosynthesis	hsa:3735	KARS	971.516	907.964	1146.98
hsa00980	Metabolism of xenobiotics by cytochrome P450	hsa:1545	CYP1B1	35.0878	69.1026	59.3601	hsa-miR-27b, hsa-miR-27a
hsa00983	Drug metabolism - other enzymes	hsa:8824	CES2	20.4194	54.8435	50.1273
hsa00983	Drug metabolism - other enzymes	hsa:3614	IMPDH1	50.9202	49.4392	46.1465	hsa-miR-301a, hsa-miR-29a, hsa-miR-130b, hsa-miR-19b, hsa-miR-19a, hsa-miR-29b
hsa02010	ABC transporters	hsa:19	ABCA1	29.9925	43.3928	26.5107	hsa-miR-27b, hsa-miR-26b, hsa-miR-130b, hsa-miR-27a, hsa-miR-106a, hsa-miR-301a, hsa-miR-17, hsa-miR-106b, hsa-miR-26a, hsa-miR-93, hsa-miR-20a, hsa-miR-19b, hsa-miR-19a, hsa-miR-20b, hsa-miR-142-5p, hsa-miR-324-3p
hsa03010	Ribosome	hsa:6165	RPL35A	33.8766	44.4187	52.8712
hsa03010	Ribosome	hsa:6158	RPL28	46.1278	51.5267	44.3763
hsa03010	Ribosome	hsa:6227	RPS21	240.649	202.13	191.02
hsa03010	Ribosome	hsa:6136	RPL12	521.803	516.159	733.813
hsa03010	Ribosome	hsa:11224	RPL35	848.367	573.485	712.611
hsa03010	Ribosome	hsa:6181	RPLP2	1355.86	1562.46	1889.07
hsa03010	Ribosome	hsa:6168	RPL37A	1607.55	1668.69	1839.49
hsa03010	Ribosome	hsa:6137	RPL13	1832.24	1993.64	2439.25
hsa03010	Ribosome	hsa:6169	RPL38	1998.27	1668.87	1904.49
hsa03010	Ribosome	hsa:6204	RPS10	2342.48	2479.55	2660	hsa-miR-26b, hsa-miR-181b, hsa-miR-181a, hsa-miR-15b, hsa-miR-15a, hsa-miR-16, hsa-miR-181d, hsa-miR-26a, hsa-miR-29b, hsa-miR-29a
hsa03010	Ribosome	hsa:6152	RPL24	2788.06	2917.71	3073.8
hsa03010	Ribosome	hsa:6234	RPS28	3026.42	2651.95	3732.09
hsa03010	Ribosome	hsa:6170	RPL39	3126.91	3667.35	4785.2
hsa03010	Ribosome	hsa:6194	RPS6	3530.89	3648.48	3952.17
hsa03018	RNA degradation	hsa:4848	CNOT2	28.2862	63.8828	75.148	hsa-miR-23a, hsa-miR-221, hsa-miR-181b, hsa-miR-301a, hsa-miR-181a, hsa-miR-23b, hsa-miR-181d
hsa03018	RNA degradation	hsa:6499	SKIV2L	38.7451	36.0066	38.8758
hsa03018	RNA degradation	hsa:23658	LSM5	51.3348	51.7869	57.049
hsa03018	RNA degradation	hsa:23019	CNOT1	54.5361	86.5212	67.4928	hsa-miR-181d, hsa-miR-27a, hsa-miR-181b, hsa-miR-181a, hsa-miR-27b
hsa03018	RNA degradation	hsa:9125	RQCD1	62.1401	51.4714	49.931
hsa03018	RNA degradation	hsa:23016	EXOSC7	65.2637	92.947	73.6855
hsa03018	RNA degradation	hsa:5393	EXOSC9	66.4321	75.8304	59.6339
hsa03018	RNA degradation	hsa:25804	LSM4	192.786	192.989	158.953
hsa03020	RNA polymerase	hsa:9533	POLR1C	42.2083	24.2233	20.6384
hsa03020	RNA polymerase	hsa:5430	POLR2A	42.4048	53.2336	47.9039
hsa03020	RNA polymerase	hsa:84172	POLR1B	67.9918	93.0039	124.947
hsa03020	RNA polymerase	hsa:5436	POLR2G	164.502	217.803	217.803
hsa03022	Basal transcription factors	hsa:6874	TAF4	24.1709	23.9199	23.66	hsa-miR-19b, hsa-miR-130b, hsa-miR-301a, hsa-miR-19a
hsa03022	Basal transcription factors	hsa:6882	TAF11	49.931	57.4459	65.1437	hsa-miR-29a, hsa-miR-29b
hsa03022	Basal transcription factors	hsa:6878	TAF6	77.7402	78.1449	79.3715
hsa03022	Basal transcription factors	hsa:6877	TAF5	117.745	119.119	100.569	hsa-miR-16, hsa-miR-24, hsa-miR-107, hsa-miR-15b, hsa-miR-15a, hsa-miR-103, hsa-miR-29b, hsa-miR-29a
hsa03022	Basal transcription factors	hsa:2967	GTF2H3	157.54	141.401	177.273
hsa03030	DNA replication	hsa:5981	RFC1	24.0188	21.8096	24.0188	hsa-miR-197
hsa03030	DNA replication	hsa:4173	MCM4	33.3847	49.039	38.379
hsa03030	DNA replication	hsa:5425	POLD2	53.1727	70.126	66.6842
hsa03030	DNA replication	hsa:4174	MCM5	105.732	94.9925	97.0248
hsa03030	DNA replication	hsa:2237	FEN1	340.726	359.619	338.608
hsa03040	Spliceosome	hsa:9416	DDX23	25.8263	26.1581	28.748
hsa03040	Spliceosome	hsa:58517	RBM25	26.5601	39.7054	68.9795	hsa-miR-23b, hsa-miR-23a
hsa03040	Spliceosome	hsa:988	CDC5L	31.167	48.5587	44.5131
hsa03040	Spliceosome	hsa:10291	SF3A1	37.2401	35.7032	35.7032
hsa03040	Spliceosome	hsa:6434	TRA2B	38.6204	49.842	46.7693
hsa03040	Spliceosome	hsa:9092	SART1	45.0845	47.6105	55.3743
hsa03040	Spliceosome	hsa:24148	PRPF6	47.2437	58.8634	52.977
hsa03040	Spliceosome	hsa:57187	THOC2	49.7371	35.7032	31.5301
hsa03040	Spliceosome	hsa:23658	LSM5	51.3348	51.7869	57.049
hsa03040	Spliceosome	hsa:4809	NHP2L1	54.0691	64.3214	48.5469
hsa03040	Spliceosome	hsa:23450	SF3B3	56.3696	56.3696	69.1205
hsa03040	Spliceosome	hsa:10262	SF3B4	59.3097	78.087	81.3301
hsa03040	Spliceosome	hsa:23451	SF3B1	64.0771	80.221	54.2727
hsa03040	Spliceosome	hsa:6625	SNRNP70	75.4093	76.2229	83.2904
hsa03040	Spliceosome	hsa:6626	SNRPA	82.6964	93.6486	110.409
hsa03040	Spliceosome	hsa:8175	SF3A2	92.5717	99.681	114.553
hsa03040	Spliceosome	hsa:10523	CHERP	92.6388	151.511	148.012
hsa03040	Spliceosome	hsa:23020	SNRNP200	113.491	130.903	94.5262
hsa03040	Spliceosome	hsa:11338	U2AF2	126.39	125.796	109.945
hsa03040	Spliceosome	hsa:10465	PPIH	171.334	233.678	192.573
hsa03040	Spliceosome	hsa:27339	PRPF19	173.363	193.1	166.432	hsa-miR-27b, hsa-miR-27a
hsa03040	Spliceosome	hsa:55660	PRPF40A	176.375	400.184	341.429	hsa-miR-30b, hsa-miR-199b-5p, hsa-miR-30c, hsa-miR-29b, hsa-miR-29a, hsa-miR-30d, hsa-miR-30e
hsa03040	Spliceosome	hsa:25804	LSM4	192.786	192.989	158.953
hsa03040	Spliceosome	hsa:7919	BAT1	228.281	171.131	128.057	hsa-miR-142-3p
hsa03040	Spliceosome	hsa:6628	SNRPB	230.934	219.772	182.815
hsa03040	Spliceosome	hsa:3303	HSPA1A	230.977	279.337	311.984
hsa03040	Spliceosome	hsa:6637	SNRPG	805.649	910.413	855.159
hsa03040	Spliceosome	hsa:6636	SNRPF	948.175	1004.94	788.341
hsa03050	Proteasome	hsa:5701	PSMC2	23.6672	42.4544	36.5042
hsa03050	Proteasome	hsa:9491	PSMF1	57.116	61.2011	82.1492	hsa-miR-181b
hsa03050	Proteasome	hsa:5721	PSME2	184.804	189.158	174.521
hsa03060	Protein export	hsa:60559	SPCS3	125.75	167.347	173.904
hsa03060	Protein export	hsa:7095	SEC62	144.534	205.264	200.405	hsa-miR-221, hsa-miR-222
hsa03320	PPAR signaling pathway	hsa:3611	ILK	25.9172	21.81	24.6802
hsa03320	PPAR signaling pathway	hsa:4199	ME1	30.841	38.657	42.2609	hsa-miR-30d, hsa-miR-30c, hsa-miR-30e, hsa-miR-30b
hsa03320	PPAR signaling pathway	hsa:2181	ACSL3	43.2605	62.0062	70.6789	hsa-miR-26b, hsa-miR-223, hsa-miR-26a
hsa03320	PPAR signaling pathway	hsa:5170	PDPK1	60.6418	56.3145	57.1088	hsa-miR-27a, hsa-miR-23b, hsa-miR-181a, hsa-miR-27b, hsa-miR-23a, hsa-miR-181b, hsa-miR-181d
hsa03410	Base excision repair	hsa:4595	MUTYH	20.5484	26.8872	26.8872
hsa03410	Base excision repair	hsa:4968	OGG1	23.6867	21.769	23.1204
hsa03410	Base excision repair	hsa:5425	POLD2	53.1727	70.126	66.6842
hsa03410	Base excision repair	hsa:7374	UNG	91.3756	109.302	91.0951
hsa03410	Base excision repair	hsa:8930	MBD4	213.357	305.739	306.405
hsa03410	Base excision repair	hsa:2237	FEN1	340.726	359.619	338.608
hsa03410	Base excision repair	hsa:3146	HMGB1	3235.53	3248.39	2690.65	hsa-miR-129-5p, hsa-miR-142-3p
hsa03420	Nucleotide excision repair	hsa:5981	RFC1	24.0188	21.8096	24.0188	hsa-miR-197
hsa03420	Nucleotide excision repair	hsa:2073	ERCC5	42.4048	71.3357	71.3357
hsa03420	Nucleotide excision repair	hsa:5425	POLD2	53.1727	70.126	66.6842
hsa03420	Nucleotide excision repair	hsa:1642	DDB1	62.8608	61.1845	57.5467
hsa03420	Nucleotide excision repair	hsa:5886	RAD23A	119.422	152.971	231.708	hsa-miR-361-5p
hsa03420	Nucleotide excision repair	hsa:2967	GTF2H3	157.54	141.401	177.273
hsa03430	Mismatch repair	hsa:5981	RFC1	24.0188	21.8096	24.0188	hsa-miR-197
hsa03430	Mismatch repair	hsa:5425	POLD2	53.1727	70.126	66.6842
hsa03440	Homologous recombination	hsa:4683	NBN	28.9997	30.0137	23.8607
hsa03440	Homologous recombination	hsa:5425	POLD2	53.1727	70.126	66.6842
hsa03450	Non-homologous end-joining	hsa:2237	FEN1	340.726	359.619	338.608
hsa04010	MAPK signaling pathway	hsa:1616	DAXX	22.7552	33.7367	28.3228
hsa04010	MAPK signaling pathway	hsa:4616	GADD45B	23.3964	25.4858	23.6051
hsa04010	MAPK signaling pathway	hsa:5062	PAK2	24.0789	29.2472	24.6365	hsa-miR-26a, hsa-miR-26b, hsa-miR-23a, hsa-miR-23b
hsa04010	MAPK signaling pathway	hsa:8569	MKNK1	24.9721	29.3399	23.5682	hsa-miR-16, hsa-miR-15a, hsa-miR-15b
hsa04010	MAPK signaling pathway	hsa:6195	RPS6KA1	28.2056	24.3708	26.9642	hsa-miR-342-3p, hsa-miR-20a, hsa-miR-93, hsa-miR-17, hsa-miR-106b, hsa-miR-106a, hsa-miR-20b
hsa04010	MAPK signaling pathway	hsa:8986	RPS6KA4	28.4899	26.5501	24.0164	hsa-miR-92b, hsa-miR-25, hsa-miR-92a, hsa-miR-106b, hsa-miR-20a, hsa-let-7d, hsa-miR-142-5p
hsa04010	MAPK signaling pathway	hsa:9261	MAPKAPK2	28.5299	27.7277	34.0083
hsa04010	MAPK signaling pathway	hsa:9344	TAOK2	34.1217	21.0242	26.4135	hsa-miR-106b, hsa-miR-20a, hsa-miR-93, hsa-miR-142-5p, hsa-miR-20b
hsa04010	MAPK signaling pathway	hsa:10235	RASGRP2	39.1085	28.1855	38.8234
hsa04010	MAPK signaling pathway	hsa:3845	KRAS	46.4613	43.3928	36.1505	hsa-miR-181a, hsa-miR-27b, hsa-miR-19a, hsa-miR-30b, hsa-miR-19b, hsa-miR-155, hsa-miR-30e, hsa-miR-30d, hsa-miR-27a, hsa-miR-181b, hsa-miR-181d, hsa-miR-193a-3p, hsa-miR-30c
hsa04010	MAPK signaling pathway	hsa:5530	PPP3CA	60.4696	111.593	113.671	hsa-miR-30e, hsa-miR-30b, hsa-miR-30d, hsa-miR-30c, hsa-miR-142-3p, hsa-miR-93, hsa-miR-20a, hsa-let-7g, hsa-let-7f, hsa-miR-106b, hsa-let-7i, hsa-let-7a, hsa-miR-20b
hsa04010	MAPK signaling pathway	hsa:57551	TAOK1	68.7934	68.23	77.474	hsa-miR-142-3p, hsa-miR-30d, hsa-miR-24, hsa-miR-30c, hsa-miR-30e, hsa-miR-30b, hsa-miR-16
hsa04010	MAPK signaling pathway	hsa:7867	MAPKAPK3	71.9511	82.1491	76.0717	hsa-miR-27b, hsa-miR-27a
hsa04010	MAPK signaling pathway	hsa:5606	MAP2K3	81.9573	104.291	78.8708
hsa04010	MAPK signaling pathway	hsa:1844	DUSP2	83.493	83.9815	55.4275	hsa-miR-29a, hsa-miR-106a, hsa-miR-17, hsa-miR-93, hsa-miR-29b, hsa-miR-20b, hsa-miR-20a, hsa-miR-106b, hsa-miR-142-5p
hsa04010	MAPK signaling pathway	hsa:27092	CACNG4	150.794	106.594	116.606	hsa-let-7i, hsa-miR-29b, hsa-miR-29a
hsa04010	MAPK signaling pathway	hsa:3727	JUND	165.459	310.481	358.774	hsa-miR-191
hsa04010	MAPK signaling pathway	hsa:4149	MAX	171.298	247.568	192.727	hsa-miR-320b, hsa-miR-320a, hsa-miR-320c, hsa-miR-320d, hsa-miR-146a
hsa04010	MAPK signaling pathway	hsa:3303	HSPA1A	230.977	279.337	311.984
hsa04010	MAPK signaling pathway	hsa:1848	DUSP6	370.801	671.478	519.034	hsa-let-7d
hsa04010	MAPK signaling pathway	hsa:5879	RAC1	885.834	1133.57	972.343	hsa-miR-320a, hsa-miR-142-3p, hsa-miR-320d, hsa-miR-320c, hsa-miR-320b
hsa04012	ErbB signaling pathway	hsa:5062	PAK2	24.0789	29.2472	24.6365	hsa-miR-26a, hsa-miR-26b, hsa-miR-23a, hsa-miR-23b
hsa04012	ErbB signaling pathway	hsa:25	ABL1	31.3572	28.1129	29.5182	hsa-miR-30b, hsa-miR-30c, hsa-miR-30d, hsa-miR-30e
hsa04012	ErbB signaling pathway	hsa:3845	KRAS	46.4613	43.3928	36.1505	hsa-miR-181a, hsa-miR-27b, hsa-miR-19a, hsa-miR-30b, hsa-miR-19b, hsa-miR-155, hsa-miR-30e, hsa-miR-30d, hsa-miR-27a, hsa-miR-181b, hsa-miR-181d, hsa-miR-193a-3p, hsa-miR-30c
hsa04012	ErbB signaling pathway	hsa:6776	STAT5A	48.5729	44.7855	40.1266
hsa04012	ErbB signaling pathway	hsa:8440	NCK2	53.6268	46.2979	37.3803
hsa04012	ErbB signaling pathway	hsa:1978	EIF4EBP1	63.3519	66.1527	54.3448
hsa04012	ErbB signaling pathway	hsa:5293	PIK3CD	79.164	81.5529	104.215	hsa-miR-30d, hsa-miR-30e, hsa-miR-199b-5p, hsa-miR-30c, hsa-miR-30b
hsa04020	Calcium signaling pathway	hsa:493	ATP2B4	27.9247	35.7032	26.9526	hsa-miR-29a, hsa-miR-129-5p, hsa-let-7a, hsa-miR-29b, hsa-let-7f, hsa-let-7b, hsa-let-7d, hsa-let-7c
hsa04020	Calcium signaling pathway	hsa:5331	PLCB3	29.1235	23.0814	23.0814
hsa04020	Calcium signaling pathway	hsa:115	ADCY9	31.2867	39.5546	32.2673	hsa-let-7i, hsa-let-7g, hsa-let-7f, hsa-miR-142-3p, hsa-miR-181d, hsa-miR-19a, hsa-miR-181b, hsa-miR-19b, hsa-miR-181a, hsa-let-7c, hsa-let-7b, hsa-miR-24, hsa-let-7a
hsa04020	Calcium signaling pathway	hsa:154	ADRB2	31.3599	58.8728	36.3261	hsa-let-7b, hsa-let-7c, hsa-miR-30c, hsa-miR-30b, hsa-miR-15a, hsa-let-7i, hsa-let-7a, hsa-miR-15b, hsa-let-7g, hsa-let-7f, hsa-miR-30d, hsa-let-7d, hsa-miR-16
hsa04020	Calcium signaling pathway	hsa:2769	GNA15	36.2182	33.8052	38.5377
hsa04020	Calcium signaling pathway	hsa:489	ATP2A3	36.6915	28.0521	42.3934
hsa04020	Calcium signaling pathway	hsa:5731	PTGER1	49.091	48.4542	54.1656
hsa04020	Calcium signaling pathway	hsa:56848	SPHK2	55.5681	41.6401	45.9547	hsa-miR-130b, hsa-miR-19a, hsa-miR-301a, hsa-miR-19b
hsa04020	Calcium signaling pathway	hsa:5530	PPP3CA	60.4696	111.593	113.671	hsa-miR-30e, hsa-miR-30b, hsa-miR-30d, hsa-miR-30c, hsa-miR-142-3p, hsa-miR-93, hsa-miR-20a, hsa-let-7g, hsa-let-7f, hsa-miR-106b, hsa-let-7i, hsa-let-7a, hsa-miR-20b
hsa04020	Calcium signaling pathway	hsa:488	ATP2A2	189.762	228.782	214.333	hsa-miR-92b, hsa-miR-25, hsa-miR-92a, hsa-let-7a, hsa-let-7d, hsa-miR-30b, hsa-miR-30c, hsa-let-7f, hsa-miR-181b, hsa-miR-24, hsa-let-7c, hsa-let-7b, hsa-miR-181a, hsa-let-7g, hsa-miR-30d, hsa-let-7i
hsa04020	Calcium signaling pathway	hsa:801	CALM1	466.735	581.419	547.771	hsa-miR-129-5p, hsa-miR-181d, hsa-miR-19a, hsa-let-7c, hsa-miR-181b, hsa-miR-181a, hsa-let-7f, hsa-let-7a, hsa-miR-193a-3p, hsa-miR-19b, hsa-let-7i
hsa04060	Cytokine-cytokine receptor interaction	hsa:3455	IFNAR2	21.2347	35.7032	29.2642
hsa04060	Cytokine-cytokine receptor interaction	hsa:958	CD40	25.5589	29.9516	27.571
hsa04060	Cytokine-cytokine receptor interaction	hsa:93	ACVR2B	39.5231	48.3444	28.4801	hsa-miR-155, hsa-let-7b, hsa-miR-15a, hsa-let-7c, hsa-miR-103, hsa-let-7i, hsa-let-7g, hsa-miR-181a, hsa-miR-199b-5p, hsa-miR-181d, hsa-miR-107, hsa-miR-181b, hsa-miR-16, hsa-let-7f, hsa-let-7a, hsa-miR-15b, hsa-let-7d, hsa-miR-27b, hsa-miR-23b, hsa-miR-23a, hsa-miR-27a
hsa04060	Cytokine-cytokine receptor interaction	hsa:23765	IL17RA	39.8802	34.2211	48.3928
hsa04060	Cytokine-cytokine receptor interaction	hsa:91	ACVR1B	69.1205	81.6037	59.6743	hsa-let-7b, hsa-miR-106b, hsa-miR-93, hsa-let-7a, hsa-miR-199b-5p, hsa-let-7c, hsa-miR-20a, hsa-let-7i, hsa-miR-24, hsa-let-7d, hsa-let-7g, hsa-let-7f
hsa04060	Cytokine-cytokine receptor interaction	hsa:80301	PLEKHO2	122.442	73.5589	47.8255	hsa-miR-20a, hsa-miR-20b, hsa-miR-106b, hsa-miR-30d, hsa-miR-24, hsa-miR-30c, hsa-miR-30e, hsa-miR-93, hsa-miR-30b, hsa-miR-17, hsa-miR-106a
hsa04060	Cytokine-cytokine receptor interaction	hsa:7852	CXCR4	224.843	352.932	324.915
hsa04060	Cytokine-cytokine receptor interaction	hsa:6352	CCL5	439.88	344.068	423.936
hsa04062	Chemokine signaling pathway	hsa:6772	STAT1	20.6419	76.897	81.984
hsa04062	Chemokine signaling pathway	hsa:5331	PLCB3	29.1235	23.0814	23.0814
hsa04062	Chemokine signaling pathway	hsa:115	ADCY9	31.2867	39.5546	32.2673	hsa-let-7i, hsa-let-7g, hsa-let-7f, hsa-miR-142-3p, hsa-miR-181d, hsa-miR-19a, hsa-miR-181b, hsa-miR-19b, hsa-miR-181a, hsa-let-7c, hsa-let-7b, hsa-miR-24, hsa-let-7a
hsa04062	Chemokine signaling pathway	hsa:156	ADRBK1	35.3287	26.6778	26.8284	hsa-miR-181d, hsa-miR-181a, hsa-miR-23b, hsa-miR-181b, hsa-miR-23a
hsa04062	Chemokine signaling pathway	hsa:10235	RASGRP2	39.1085	28.1855	38.8234
hsa04062	Chemokine signaling pathway	hsa:3845	KRAS	46.4613	43.3928	36.1505	hsa-miR-181a, hsa-miR-27b, hsa-miR-19a, hsa-miR-30b, hsa-miR-19b, hsa-miR-155, hsa-miR-30e, hsa-miR-30d, hsa-miR-27a, hsa-miR-181b, hsa-miR-181d, hsa-miR-193a-3p, hsa-miR-30c
hsa04062	Chemokine signaling pathway	hsa:4792	NFKBIA	49.7191	53.6268	58.1615
hsa04062	Chemokine signaling pathway	hsa:1445	CSK	52.0045	63.7104	98.6587
hsa04062	Chemokine signaling pathway	hsa:2870	GRK6	60.7878	47.989	44.9645	hsa-miR-19b, hsa-miR-27a, hsa-miR-19a, hsa-miR-27b
hsa04062	Chemokine signaling pathway	hsa:2931	GSK3A	75.5864	66.1065	66.2523
hsa04062	Chemokine signaling pathway	hsa:5293	PIK3CD	79.164	81.5529	104.215	hsa-miR-30d, hsa-miR-30e, hsa-miR-199b-5p, hsa-miR-30c, hsa-miR-30b
hsa04062	Chemokine signaling pathway	hsa:7852	CXCR4	224.843	352.932	324.915
hsa04062	Chemokine signaling pathway	hsa:7454	WAS	227.726	238.93	263.269
hsa04062	Chemokine signaling pathway	hsa:6352	CCL5	439.88	344.068	423.936
hsa04062	Chemokine signaling pathway	hsa:5879	RAC1	885.834	1133.57	972.343	hsa-miR-320a, hsa-miR-142-3p, hsa-miR-320d, hsa-miR-320c, hsa-miR-320b
hsa04070	Phosphatidylinositol signaling system	hsa:3635	INPP5D	21.6582	26.0048	24.8014	hsa-miR-155
hsa04070	Phosphatidylinositol signaling system	hsa:5287	PIK3C2B	22.6575	24.2564	26.6312
hsa04070	Phosphatidylinositol signaling system	hsa:79837	PIP4K2C	27.8437	20.3961	23.5125
hsa04070	Phosphatidylinositol signaling system	hsa:5331	PLCB3	29.1235	23.0814	23.0814
hsa04070	Phosphatidylinositol signaling system	hsa:3633	INPP5B	30.6489	31.7482	50.0507	hsa-miR-223, hsa-miR-24
hsa04070	Phosphatidylinositol signaling system	hsa:8527	DGKD	30.8028	30.1916	27.8372	hsa-miR-29b, hsa-miR-29a
hsa04070	Phosphatidylinositol signaling system	hsa:5298	PI4KB	36.1113	27.3285	23.9795	hsa-miR-16, hsa-miR-107, hsa-miR-15b, hsa-miR-103, hsa-miR-15a
hsa04070	Phosphatidylinositol signaling system	hsa:8525	DGKZ	50.6178	56.7536	76.8546	hsa-miR-30e, hsa-miR-30c, hsa-miR-30b, hsa-miR-30d
hsa04070	Phosphatidylinositol signaling system	hsa:5293	PIK3CD	79.164	81.5529	104.215	hsa-miR-30d, hsa-miR-30e, hsa-miR-199b-5p, hsa-miR-30c, hsa-miR-30b
hsa04070	Phosphatidylinositol signaling system	hsa:3705	ITPK1	125.988	108.02	106.697	hsa-miR-30d, hsa-miR-30b, hsa-miR-30c, hsa-miR-130b
hsa04070	Phosphatidylinositol signaling system	hsa:3632	INPP5A	130.442	129.288	118.243	hsa-miR-181b, hsa-miR-23b, hsa-let-7c, hsa-miR-181a, hsa-let-7i, hsa-miR-142-3p, hsa-let-7g, hsa-let-7f, hsa-let-7a, hsa-let-7b, hsa-miR-23a
hsa04070	Phosphatidylinositol signaling system	hsa:10423	CDIPT	191.457	193.727	193.727
hsa04070	Phosphatidylinositol signaling system	hsa:801	CALM1	466.735	581.419	547.771	hsa-miR-129-5p, hsa-miR-181d, hsa-miR-19a, hsa-let-7c, hsa-miR-181b, hsa-miR-181a, hsa-let-7f, hsa-let-7a, hsa-miR-193a-3p, hsa-miR-19b, hsa-let-7i
hsa04080	Neuroactive ligand-receptor interaction	hsa:8484	GALR3	30.1273	21.3709	25.5174
hsa04080	Neuroactive ligand-receptor interaction	hsa:154	ADRB2	31.3599	58.8728	36.3261	hsa-let-7b, hsa-let-7c, hsa-miR-30c, hsa-miR-30b, hsa-miR-15a, hsa-let-7i, hsa-let-7a, hsa-miR-15b, hsa-let-7g, hsa-let-7f, hsa-miR-30d, hsa-let-7d, hsa-miR-16
hsa04080	Neuroactive ligand-receptor interaction	hsa:1141	CHRNB2	32.2934	36.2474	32.6788
hsa04080	Neuroactive ligand-receptor interaction	hsa:11255	HRH3	43.7049	29.7934	38.7252
hsa04080	Neuroactive ligand-receptor interaction	hsa:5731	PTGER1	49.091	48.4542	54.1656
hsa04110	Cell cycle	hsa:7272	TTK	20.6419	66.2732	63.164
hsa04110	Cell cycle	hsa:990	CDC6	22.8554	23.4319	20.6435
hsa04110	Cell cycle	hsa:51343	FZR1	23.2261	30.0313	29.4294
hsa04110	Cell cycle	hsa:4616	GADD45B	23.3964	25.4858	23.6051
hsa04110	Cell cycle	hsa:996	CDC27	25.5728	51.1218	48.5469	hsa-miR-92b, hsa-miR-181b, hsa-miR-92a, hsa-miR-181a, hsa-miR-25, hsa-miR-181d
hsa04110	Cell cycle	hsa:5000	ORC4L	26.5089	29.7934	34.8231
hsa04110	Cell cycle	hsa:25	ABL1	31.3572	28.1129	29.5182	hsa-miR-30b, hsa-miR-30c, hsa-miR-30d, hsa-miR-30e
hsa04110	Cell cycle	hsa:4173	MCM4	33.3847	49.039	38.379
hsa04110	Cell cycle	hsa:898	CCNE1	58.7942	64.6345	52.4003	hsa-miR-15b, hsa-miR-15a, hsa-miR-107, hsa-miR-16, hsa-miR-103, hsa-miR-26a, hsa-miR-26b
hsa04110	Cell cycle	hsa:993	CDC25A	60.7878	76.0806	59.2122	hsa-let-7b, hsa-let-7d, hsa-let-7c, hsa-miR-16, hsa-miR-15b, hsa-let-7i, hsa-let-7f, hsa-miR-339-5p, hsa-let-7g, hsa-let-7a, hsa-miR-15a, hsa-miR-103, hsa-miR-107
hsa04110	Cell cycle	hsa:10735	STAG2	62.3133	167.315	128.509	hsa-miR-197, hsa-miR-320d, hsa-miR-30d, hsa-miR-30b, hsa-miR-30e, hsa-miR-30c, hsa-miR-320a, hsa-miR-320c, hsa-miR-320b, hsa-miR-29a, hsa-miR-29b
hsa04110	Cell cycle	hsa:9088	PKMYT1	91.6986	88.6706	94.2446
hsa04110	Cell cycle	hsa:2810	SFN	99.5655	96.9285	78.7778
hsa04110	Cell cycle	hsa:4174	MCM5	105.732	94.9925	97.0248
hsa04110	Cell cycle	hsa:1874	E2F4	112.463	69.9259	80.4786
hsa04110	Cell cycle	hsa:1869	E2F1	113.028	129.471	117.062	hsa-miR-106a, hsa-miR-93, hsa-miR-20b, hsa-miR-106b, hsa-miR-20a, hsa-miR-17
hsa04110	Cell cycle	hsa:6502	SKP2	116.325	94.6792	101.775
hsa04110	Cell cycle	hsa:896	CCND3	209.626	191.804	189.553	hsa-miR-15b, hsa-miR-15a
hsa04110	Cell cycle	hsa:1871	E2F3	397.152	705.188	544.907	hsa-miR-106a, hsa-miR-199b-5p, hsa-miR-20b, hsa-miR-15b, hsa-miR-30d, hsa-miR-93, hsa-miR-320a, hsa-miR-320b, hsa-miR-320d, hsa-miR-320c, hsa-miR-30e, hsa-miR-30b, hsa-miR-25, hsa-miR-17, hsa-miR-92a, hsa-miR-92b, hsa-miR-15a, hsa-miR-30c, hsa-miR-106b, hsa-miR-16, hsa-miR-20a, hsa-miR-210
hsa04110	Cell cycle	hsa:23594	ORC6L	552.166	691.534	748.941
hsa04110	Cell cycle	hsa:7529	YWHAB	702.691	864.503	916.687	hsa-miR-27b, hsa-miR-27a, hsa-miR-181b, hsa-miR-181a, hsa-miR-181d, hsa-miR-129-5p
hsa04114	Oocyte meiosis	hsa:5525	PPP2R5A	24.7361	46.024	25.1748
hsa04114	Oocyte meiosis	hsa:996	CDC27	25.5728	51.1218	48.5469	hsa-miR-92b, hsa-miR-181b, hsa-miR-92a, hsa-miR-181a, hsa-miR-25, hsa-miR-181d
hsa04114	Oocyte meiosis	hsa:6195	RPS6KA1	28.2056	24.3708	26.9642	hsa-miR-342-3p, hsa-miR-20a, hsa-miR-93, hsa-miR-17, hsa-miR-106b, hsa-miR-106a, hsa-miR-20b
hsa04114	Oocyte meiosis	hsa:115	ADCY9	31.2867	39.5546	32.2673	hsa-let-7i, hsa-let-7g, hsa-let-7f, hsa-miR-142-3p, hsa-miR-181d, hsa-miR-19a, hsa-miR-181b, hsa-miR-19b, hsa-miR-181a, hsa-let-7c, hsa-let-7b, hsa-miR-24, hsa-let-7a
hsa04114	Oocyte meiosis	hsa:5528	PPP2R5D	49.5587	41.6565	45.5894
hsa04114	Oocyte meiosis	hsa:898	CCNE1	58.7942	64.6345	52.4003	hsa-miR-15b, hsa-miR-15a, hsa-miR-107, hsa-miR-16, hsa-miR-103, hsa-miR-26a, hsa-miR-26b
hsa04114	Oocyte meiosis	hsa:5530	PPP3CA	60.4696	111.593	113.671	hsa-miR-30e, hsa-miR-30b, hsa-miR-30d, hsa-miR-30c, hsa-miR-142-3p, hsa-miR-93, hsa-miR-20a, hsa-let-7g, hsa-let-7f, hsa-miR-106b, hsa-let-7i, hsa-let-7a, hsa-miR-20b
hsa04114	Oocyte meiosis	hsa:9088	PKMYT1	91.6986	88.6706	94.2446
hsa04114	Oocyte meiosis	hsa:6790	AURKA	382.256	386.333	330.995
hsa04114	Oocyte meiosis	hsa:801	CALM1	466.735	581.419	547.771	hsa-miR-129-5p, hsa-miR-181d, hsa-miR-19a, hsa-let-7c, hsa-miR-181b, hsa-miR-181a, hsa-let-7f, hsa-let-7a, hsa-miR-193a-3p, hsa-miR-19b, hsa-let-7i
hsa04114	Oocyte meiosis	hsa:7529	YWHAB	702.691	864.503	916.687	hsa-miR-27b, hsa-miR-27a, hsa-miR-181b, hsa-miR-181a, hsa-miR-181d, hsa-miR-129-5p
hsa04115	p53 signaling pathway	hsa:3732	CD82	20.0652	22.053	22.358
hsa04115	p53 signaling pathway	hsa:4616	GADD45B	23.3964	25.4858	23.6051
hsa04115	p53 signaling pathway	hsa:55367	LRDD	23.6945	20.9149	22.6435
hsa04115	p53 signaling pathway	hsa:637	BID	47.8937	51.5415	55.7229
hsa04115	p53 signaling pathway	hsa:9538	EI24	53.0179	85.755	68.7888	hsa-miR-129-5p
hsa04115	p53 signaling pathway	hsa:898	CCNE1	58.7942	64.6345	52.4003	hsa-miR-15b, hsa-miR-15a, hsa-miR-107, hsa-miR-16, hsa-miR-103, hsa-miR-26a, hsa-miR-26b
hsa04115	p53 signaling pathway	hsa:2810	SFN	99.5655	96.9285	78.7778
hsa04115	p53 signaling pathway	hsa:841	CASP8	137.925	222.471	157.689
hsa04115	p53 signaling pathway	hsa:896	CCND3	209.626	191.804	189.553	hsa-miR-15b, hsa-miR-15a
hsa04115	p53 signaling pathway	hsa:51512	GTSE1	229.732	241.803	278.818
hsa04120	Ubiquitin mediated proteolysis	hsa:10277	UBE4B	21.1589	23.9454	26.9491	hsa-miR-16, hsa-miR-26b, hsa-miR-15b, hsa-miR-26a, hsa-miR-15a
hsa04120	Ubiquitin mediated proteolysis	hsa:51343	FZR1	23.2261	30.0313	29.4294
hsa04120	Ubiquitin mediated proteolysis	hsa:996	CDC27	25.5728	51.1218	48.5469	hsa-miR-92b, hsa-miR-181b, hsa-miR-92a, hsa-miR-181a, hsa-miR-25, hsa-miR-181d
hsa04120	Ubiquitin mediated proteolysis	hsa:11060	WWP2	27.8431	33.6275	35.3768	hsa-miR-25, hsa-miR-92b, hsa-miR-92a
hsa04120	Ubiquitin mediated proteolysis	hsa:7329	UBE2I	31.2867	33.6799	30.4971	hsa-miR-30d, hsa-miR-30e, hsa-miR-30b, hsa-miR-30c
hsa04120	Ubiquitin mediated proteolysis	hsa:9817	KEAP1	31.2867	39.4861	33.5301
hsa04120	Ubiquitin mediated proteolysis	hsa:7337	UBE3A	33.5776	56.3225	59.2758	hsa-miR-26a, hsa-miR-26b
hsa04120	Ubiquitin mediated proteolysis	hsa:997	CDC34	36.7952	23.9823	35.3186	hsa-let-7a, hsa-let-7b, hsa-let-7i, hsa-let-7c, hsa-let-7f, hsa-let-7g
hsa04120	Ubiquitin mediated proteolysis	hsa:10273	STUB1	41.6742	43.6126	56.7711
hsa04120	Ubiquitin mediated proteolysis	hsa:55958	KLHL9	42.5126	55.2957	51.5452	hsa-miR-29b, hsa-miR-29a
hsa04120	Ubiquitin mediated proteolysis	hsa:329	BIRC2	44.6427	43.8143	30.7013
hsa04120	Ubiquitin mediated proteolysis	hsa:23295	MGRN1	44.9226	41.586	41.3371
hsa04120	Ubiquitin mediated proteolysis	hsa:63893	UBE2O	45.3597	34.3884	33.5833	hsa-miR-30b, hsa-miR-23b, hsa-miR-30c, hsa-miR-23a, hsa-miR-30d
hsa04120	Ubiquitin mediated proteolysis	hsa:22888	UBOX5	50.2923	29.6204	38.7695
hsa04120	Ubiquitin mediated proteolysis	hsa:1642	DDB1	62.8608	61.1845	57.5467
hsa04120	Ubiquitin mediated proteolysis	hsa:6502	SKP2	116.325	94.6792	101.775
hsa04120	Ubiquitin mediated proteolysis	hsa:27339	PRPF19	173.363	193.1	166.432	hsa-miR-27b, hsa-miR-27a
hsa04130	SNARE interactions in vesicular transport	hsa:662	BNIP1	34.3378	30.9015	24.0803
hsa04130	SNARE interactions in vesicular transport	hsa:9527	GOSR1	65.5424	111.809	124.77	hsa-miR-17, hsa-miR-20a, hsa-miR-93, hsa-miR-20b, hsa-miR-146a, hsa-miR-106b, hsa-miR-342-3p, hsa-miR-106a, hsa-miR-199b-5p
hsa04141	Protein processing in endoplasmic reticulum	hsa:11253	MAN1B1	21.0578	20.7979	24.3815	hsa-miR-30b, hsa-miR-30d, hsa-miR-30e, hsa-miR-30c
hsa04141	Protein processing in endoplasmic reticulum	hsa:10277	UBE4B	21.1589	23.9454	26.9491	hsa-miR-16, hsa-miR-26b, hsa-miR-15b, hsa-miR-26a, hsa-miR-15a
hsa04141	Protein processing in endoplasmic reticulum	hsa:56893	UBQLN4	25.6268	32.9703	35.0121
hsa04141	Protein processing in endoplasmic reticulum	hsa:10299	2010-03-06	26.2343	53.4402	29.4159
hsa04141	Protein processing in endoplasmic reticulum	hsa:10960	LMAN2	30.5338	31.1756	26.6646
hsa04141	Protein processing in endoplasmic reticulum	hsa:23640	HSPBP1	32.3629	31.2548	33.9368
hsa04141	Protein processing in endoplasmic reticulum	hsa:823	CAPN1	32.4458	23.3276	22.6358
hsa04141	Protein processing in endoplasmic reticulum	hsa:23193	GANAB	40.2341	47.479	43.714	hsa-miR-199b-5p
hsa04141	Protein processing in endoplasmic reticulum	hsa:10273	STUB1	41.6742	43.6126	56.7711
hsa04141	Protein processing in endoplasmic reticulum	hsa:54788	DNAJB12	44.2718	36.9725	36.761	hsa-miR-25, hsa-miR-92a, hsa-miR-92b, hsa-miR-24
hsa04141	Protein processing in endoplasmic reticulum	hsa:10808	HSPH1	44.686	75.012	58.0602
hsa04141	Protein processing in endoplasmic reticulum	hsa:64374	SIL1	49.6537	49.7971	61.0313
hsa04141	Protein processing in endoplasmic reticulum	hsa:6238	RRBP1	49.931	56.6557	46.6693	hsa-miR-25, hsa-miR-92b, hsa-miR-92a
hsa04141	Protein processing in endoplasmic reticulum	hsa:596	BCL2	52.3353	83.8811	79.8093	hsa-miR-30c, hsa-miR-181a, hsa-miR-15b, hsa-miR-181b, hsa-miR-15a, hsa-miR-30b, hsa-miR-181d, hsa-miR-30d, hsa-miR-16, hsa-miR-107, hsa-miR-103
hsa04141	Protein processing in endoplasmic reticulum	hsa:9601	PDIA4	76.2532	113.993	78.4115
hsa04141	Protein processing in endoplasmic reticulum	hsa:9632	SEC24C	78.64	70.4277	64.627	hsa-miR-181a, hsa-let-7i, hsa-miR-199b-5p, hsa-let-7a, hsa-miR-181d, hsa-miR-181b, hsa-let-7f, hsa-let-7g, hsa-let-7c, hsa-let-7b
hsa04141	Protein processing in endoplasmic reticulum	hsa:10525	HYOU1	96.5501	61.7612	61.7325
hsa04141	Protein processing in endoplasmic reticulum	hsa:7415	VCP	102.96	99.7713	93.556	hsa-miR-107, hsa-miR-339-5p, hsa-miR-129-5p, hsa-miR-103
hsa04141	Protein processing in endoplasmic reticulum	hsa:5610	EIF2AK2	104.318	120.071	168.146
hsa04141	Protein processing in endoplasmic reticulum	hsa:5886	RAD23A	119.422	152.971	231.708	hsa-miR-361-5p
hsa04141	Protein processing in endoplasmic reticulum	hsa:7184	HSP90B1	119.654	214.729	151.473	hsa-miR-181a, hsa-miR-181d, hsa-miR-23a, hsa-miR-181b, hsa-miR-23b, hsa-miR-223
hsa04141	Protein processing in endoplasmic reticulum	hsa:5589	PRKCSH	133.456	114.13	106.261
hsa04141	Protein processing in endoplasmic reticulum	hsa:10956	OS9	142.924	104.527	91.9617
hsa04141	Protein processing in endoplasmic reticulum	hsa:7095	SEC62	144.534	205.264	200.405	hsa-miR-221, hsa-miR-222
hsa04141	Protein processing in endoplasmic reticulum	hsa:3303	HSPA1A	230.977	279.337	311.984
hsa04141	Protein processing in endoplasmic reticulum	hsa:6185	RPN2	942.95	1203.85	1118.01	hsa-miR-27b, hsa-miR-27a
hsa04141	Protein processing in endoplasmic reticulum	hsa:3320	HSP90AA1	3353.53	3971.02	3990.61
hsa04142	Lysosome	hsa:1512	CTSH	22.9529	34.4432	34.9933
hsa04142	Lysosome	hsa:1777	DNASE2	32.47	39.4062	31.9478
hsa04142	Lysosome	hsa:1211	CLTA	38.7451	29.9774	31.4567	hsa-miR-142-3p
hsa04142	Lysosome	hsa:1212	CLTB	40.7073	61.4042	52.1979
hsa04142	Lysosome	hsa:3482	IGF2R	41.3895	25.7963	31.6319	hsa-miR-15b, hsa-miR-16, hsa-miR-19a, hsa-miR-19b, hsa-miR-30c, hsa-miR-30b, hsa-miR-15a, hsa-miR-30d
hsa04142	Lysosome	hsa:1521	CTSW	41.8936	41.8936	45.5894
hsa04142	Lysosome	hsa:427	ASAH1	51.7526	55.7258	51.7526
hsa04142	Lysosome	hsa:535	ATP6V0A1	52.1109	43.3928	54.5926
hsa04142	Lysosome	hsa:4074	M6PR	59.2899	51.0527	31.844	hsa-miR-93, hsa-miR-106a, hsa-miR-301a, hsa-miR-17, hsa-miR-20b, hsa-miR-23a, hsa-miR-20a, hsa-miR-23b, hsa-miR-106b, hsa-miR-130b
hsa04142	Lysosome	hsa:2799	GNS	62.5834	101.534	70.2261	hsa-miR-27a, hsa-let-7c, hsa-miR-17, hsa-let-7i, hsa-let-7b, hsa-let-7g, hsa-miR-93, hsa-miR-27b, hsa-miR-20a, hsa-miR-107, hsa-miR-106a, hsa-miR-103, hsa-let-7f, hsa-let-7a, hsa-miR-106b, hsa-miR-20b
hsa04142	Lysosome	hsa:527	ATP6V0C	73.7508	63.7689	78.1173
hsa04142	Lysosome	hsa:26088	GGA1	89.1501	105.373	113.409
hsa04142	Lysosome	hsa:533	ATP6V0B	110.422	130.701	147.126
hsa04142	Lysosome	hsa:1200	TPP1	118.055	88.5205	82.6002	hsa-let-7i, hsa-miR-130b, hsa-let-7g, hsa-let-7a, hsa-miR-301a, hsa-let-7c, hsa-let-7b, hsa-let-7f, hsa-let-7d
hsa04142	Lysosome	hsa:3916	LAMP1	901.286	918.484	838.034	hsa-miR-23a, hsa-miR-23b
hsa04144	Endocytosis	hsa:5979	RET	22.2834	24.1974	21.5291	hsa-miR-15a, hsa-miR-15b, hsa-miR-16, hsa-miR-29a, hsa-miR-29b
hsa04144	Endocytosis	hsa:3949	LDLR	23.8882	29.7133	23.8882	hsa-miR-27b, hsa-miR-27a
hsa04144	Endocytosis	hsa:2348	FOLR1	28.2104	64.7965	93.8024
hsa04144	Endocytosis	hsa:22841	RAB11FIP2	28.253	30.7129	35.326	hsa-miR-107, hsa-miR-181b, hsa-miR-16, hsa-miR-15b, hsa-miR-18b, hsa-miR-181a, hsa-miR-23b, hsa-miR-27a, hsa-miR-27b, hsa-miR-155, hsa-miR-103, hsa-miR-15a, hsa-miR-23a, hsa-miR-18a
hsa04144	Endocytosis	hsa:84364	ARFGAP2	31.0777	40.061	37.1454	hsa-miR-16, hsa-miR-15a, hsa-miR-15b
hsa04144	Endocytosis	hsa:5869	RAB5B	31.201	31.025	26.0773	hsa-miR-24, hsa-miR-20a, hsa-miR-106b, hsa-miR-20b, hsa-miR-130b, hsa-miR-19a, hsa-miR-17, hsa-miR-93, hsa-miR-19b, hsa-miR-301a, hsa-miR-106a, hsa-let-7b, hsa-let-7i
hsa04144	Endocytosis	hsa:154	ADRB2	31.3599	58.8728	36.3261	hsa-let-7b, hsa-let-7c, hsa-miR-30c, hsa-miR-30b, hsa-miR-15a, hsa-let-7i, hsa-let-7a, hsa-miR-15b, hsa-let-7g, hsa-let-7f, hsa-miR-30d, hsa-let-7d, hsa-miR-16
hsa04144	Endocytosis	hsa:9146	HGS	33.9983	24.9267	20.8885	hsa-miR-142-3p
hsa04144	Endocytosis	hsa:156	ADRBK1	35.3287	26.6778	26.8284	hsa-miR-181d, hsa-miR-181a, hsa-miR-23b, hsa-miR-181b, hsa-miR-23a
hsa04144	Endocytosis	hsa:3135	HLA-G	35.6491	35.94	35.94
hsa04144	Endocytosis	hsa:1211	CLTA	38.7451	29.9774	31.4567	hsa-miR-142-3p
hsa04144	Endocytosis	hsa:55738	ARFGAP1	38.7451	50.3445	63.0707
hsa04144	Endocytosis	hsa:1212	CLTB	40.7073	61.4042	52.1979
hsa04144	Endocytosis	hsa:89853	FAM125B	42.0147	33.5193	36.562
hsa04144	Endocytosis	hsa:10193	RNF41	54.2655	30.5361	21.3401	hsa-miR-130b, hsa-miR-16, hsa-miR-301a, hsa-miR-339-5p, hsa-miR-15b, hsa-miR-15a
hsa04144	Endocytosis	hsa:2870	GRK6	60.7878	47.989	44.9645	hsa-miR-19b, hsa-miR-27a, hsa-miR-19a, hsa-miR-27b
hsa04144	Endocytosis	hsa:28964	GIT1	66.1039	48.4333	52.9804	hsa-miR-15a, hsa-miR-425, hsa-miR-324-3p
hsa04144	Endocytosis	hsa:10938	EHD1	72.5122	66.788	62.9471	hsa-miR-26b, hsa-miR-155, hsa-miR-26a
hsa04144	Endocytosis	hsa:55048	VPS37C	83.486	92.8759	59.2196
hsa04144	Endocytosis	hsa:29082	CHMP4A	96.2197	116.147	106.811
hsa04144	Endocytosis	hsa:7879	RAB7A	150.808	174.378	177.331	hsa-miR-30b, hsa-miR-30c, hsa-miR-30e, hsa-miR-30d
hsa04144	Endocytosis	hsa:7852	CXCR4	224.843	352.932	324.915
hsa04144	Endocytosis	hsa:3303	HSPA1A	230.977	279.337	311.984
hsa04144	Endocytosis	hsa:1175	AP2S1	406.448	364.21	401.226	hsa-let-7d, hsa-let-7c, hsa-let-7b
hsa04145	Phagosome	hsa:5869	RAB5B	31.201	31.025	26.0773	hsa-miR-24, hsa-miR-20a, hsa-miR-106b, hsa-miR-20b, hsa-miR-130b, hsa-miR-19a, hsa-miR-17, hsa-miR-93, hsa-miR-19b, hsa-miR-301a, hsa-miR-106a, hsa-let-7b, hsa-let-7i
hsa04145	Phagosome	hsa:9146	HGS	33.9983	24.9267	20.8885	hsa-miR-142-3p
hsa04145	Phagosome	hsa:3135	HLA-G	35.6491	35.94	35.94
hsa04145	Phagosome	hsa:535	ATP6V0A1	52.1109	43.3928	54.5926
hsa04145	Phagosome	hsa:84617	TUBB6	52.4074	49.3161	54.1613
hsa04145	Phagosome	hsa:4074	M6PR	59.2899	51.0527	31.844	hsa-miR-93, hsa-miR-106a, hsa-miR-301a, hsa-miR-17, hsa-miR-20b, hsa-miR-23a, hsa-miR-20a, hsa-miR-23b, hsa-miR-106b, hsa-miR-130b
hsa04145	Phagosome	hsa:11151	CORO1A	64.5381	58.3684	77.64
hsa04145	Phagosome	hsa:3678	ITGA5	66.8513	46.5524	45.5877	hsa-miR-92a, hsa-miR-30e, hsa-miR-30d, hsa-miR-30c, hsa-miR-27b, hsa-miR-92b, hsa-miR-26b, hsa-miR-25, hsa-miR-27a, hsa-miR-26a, hsa-miR-30b
hsa04145	Phagosome	hsa:7277	TUBA4A	68.578	71.3357	70.9879
hsa04145	Phagosome	hsa:527	ATP6V0C	73.7508	63.7689	78.1173
hsa04145	Phagosome	hsa:9902	MRC2	95.8555	120.255	124.345	hsa-miR-23b, hsa-miR-23a
hsa04145	Phagosome	hsa:533	ATP6V0B	110.422	130.701	147.126
hsa04145	Phagosome	hsa:529	ATP6V1E1	121.324	105.602	101.954	hsa-miR-23b, hsa-miR-23a
hsa04145	Phagosome	hsa:7879	RAB7A	150.808	174.378	177.331	hsa-miR-30b, hsa-miR-30c, hsa-miR-30e, hsa-miR-30d
hsa04145	Phagosome	hsa:8992	ATP6V0E1	334.35	274.362	299.272
hsa04145	Phagosome	hsa:5879	RAC1	885.834	1133.57	972.343	hsa-miR-320a, hsa-miR-142-3p, hsa-miR-320d, hsa-miR-320c, hsa-miR-320b
hsa04145	Phagosome	hsa:3916	LAMP1	901.286	918.484	838.034	hsa-miR-23a, hsa-miR-23b
hsa04146	Peroxisome	hsa:1384	CRAT	24.1484	27.0244	21.8191
hsa04146	Peroxisome	hsa:5195	PEX14	30.8871	36.8189	46.5156
hsa04146	Peroxisome	hsa:2181	ACSL3	43.2605	62.0062	70.6789	hsa-miR-26b, hsa-miR-223, hsa-miR-26a
hsa04146	Peroxisome	hsa:4598	MVK	74.1534	76.6098	73.28
hsa04146	Peroxisome	hsa:3417	IDH1	116.043	106.294	108.157	hsa-miR-92b, hsa-miR-25, hsa-miR-30c, hsa-miR-30d, hsa-miR-92a, hsa-miR-30b, hsa-miR-23a, hsa-miR-23b
hsa04150	mTOR signaling pathway	hsa:6195	RPS6KA1	28.2056	24.3708	26.9642	hsa-miR-342-3p, hsa-miR-20a, hsa-miR-93, hsa-miR-17, hsa-miR-106b, hsa-miR-106a, hsa-miR-20b
hsa04150	mTOR signaling pathway	hsa:7248	TSC1	30.4729	20.6593	21.4102	hsa-miR-130b, hsa-miR-19b, hsa-miR-27a, hsa-let-7b, hsa-miR-301a, hsa-let-7i, hsa-let-7f, hsa-let-7g, hsa-miR-19a, hsa-miR-193a-3p, hsa-let-7c, hsa-miR-27b, hsa-miR-25, hsa-miR-92b, hsa-miR-92a, hsa-miR-361-5p, hsa-let-7d, hsa-let-7a
hsa04150	mTOR signaling pathway	hsa:92335	STRADA	48.8964	44.9562	40.8688
hsa04150	mTOR signaling pathway	hsa:5170	PDPK1	60.6418	56.3145	57.1088	hsa-miR-27a, hsa-miR-23b, hsa-miR-181a, hsa-miR-27b, hsa-miR-23a, hsa-miR-181b, hsa-miR-181d
hsa04150	mTOR signaling pathway	hsa:1978	EIF4EBP1	63.3519	66.1527	54.3448
hsa04150	mTOR signaling pathway	hsa:5293	PIK3CD	79.164	81.5529	104.215	hsa-miR-30d, hsa-miR-30e, hsa-miR-199b-5p, hsa-miR-30c, hsa-miR-30b
hsa04150	mTOR signaling pathway	hsa:9470	EIF4E2	272.176	245.828	216.472	hsa-miR-29b, hsa-miR-29a
hsa04150	mTOR signaling pathway	hsa:5228	PGF	320.865	361.803	405.588
hsa04150	mTOR signaling pathway	hsa:6194	RPS6	3530.89	3648.48	3952.17
hsa04210	Apoptosis	hsa:823	CAPN1	32.4458	23.3276	22.6358
hsa04210	Apoptosis	hsa:329	BIRC2	44.6427	43.8143	30.7013
hsa04210	Apoptosis	hsa:637	BID	47.8937	51.5415	55.7229
hsa04210	Apoptosis	hsa:4792	NFKBIA	49.7191	53.6268	58.1615
hsa04210	Apoptosis	hsa:596	BCL2	52.3353	83.8811	79.8093	hsa-miR-30c, hsa-miR-181a, hsa-miR-15b, hsa-miR-181b, hsa-miR-15a, hsa-miR-30b, hsa-miR-181d, hsa-miR-30d, hsa-miR-16, hsa-miR-107, hsa-miR-103
hsa04210	Apoptosis	hsa:5530	PPP3CA	60.4696	111.593	113.671	hsa-miR-30e, hsa-miR-30b, hsa-miR-30d, hsa-miR-30c, hsa-miR-142-3p, hsa-miR-93, hsa-miR-20a, hsa-let-7g, hsa-let-7f, hsa-miR-106b, hsa-let-7i, hsa-let-7a, hsa-miR-20b
hsa04210	Apoptosis	hsa:5293	PIK3CD	79.164	81.5529	104.215	hsa-miR-30d, hsa-miR-30e, hsa-miR-199b-5p, hsa-miR-30c, hsa-miR-30b
hsa04210	Apoptosis	hsa:841	CASP8	137.925	222.471	157.689
hsa04210	Apoptosis	hsa:5576	PRKAR2A	195.442	247.342	292.587	hsa-miR-15b, hsa-miR-15a, hsa-miR-16
hsa04260	Cardiac muscle contraction	hsa:10479	SLC9A6	25.668	29.7934	28.1908	hsa-miR-15b, hsa-miR-16, hsa-miR-181a, hsa-miR-181d, hsa-miR-15a, hsa-miR-181b, hsa-miR-19b, hsa-miR-19a, hsa-miR-23a, hsa-miR-23b
hsa04260	Cardiac muscle contraction	hsa:1329	COX5B	38.4257	33.7367	36.9618
hsa04260	Cardiac muscle contraction	hsa:27092	CACNG4	150.794	106.594	116.606	hsa-let-7i, hsa-miR-29b, hsa-miR-29a
hsa04260	Cardiac muscle contraction	hsa:488	ATP2A2	189.762	228.782	214.333	hsa-miR-92b, hsa-miR-25, hsa-miR-92a, hsa-let-7a, hsa-let-7d, hsa-miR-30b, hsa-miR-30c, hsa-let-7f, hsa-miR-181b, hsa-miR-24, hsa-let-7c, hsa-let-7b, hsa-miR-181a, hsa-let-7g, hsa-miR-30d, hsa-let-7i
hsa04270	Vascular smooth muscle contraction	hsa:4659	PPP1R12A	25.4726	44.5166	53.9413	hsa-miR-30e, hsa-miR-30c, hsa-miR-19b, hsa-miR-30d, hsa-miR-23b, hsa-miR-92a, hsa-miR-23a, hsa-miR-25, hsa-miR-30b, hsa-miR-92b, hsa-miR-19a
hsa04270	Vascular smooth muscle contraction	hsa:5331	PLCB3	29.1235	23.0814	23.0814
hsa04270	Vascular smooth muscle contraction	hsa:115	ADCY9	31.2867	39.5546	32.2673	hsa-let-7i, hsa-let-7g, hsa-let-7f, hsa-miR-142-3p, hsa-miR-181d, hsa-miR-19a, hsa-miR-181b, hsa-miR-19b, hsa-miR-181a, hsa-let-7c, hsa-let-7b, hsa-miR-24, hsa-let-7a
hsa04270	Vascular smooth muscle contraction	hsa:801	CALM1	466.735	581.419	547.771	hsa-miR-129-5p, hsa-miR-181d, hsa-miR-19a, hsa-let-7c, hsa-miR-181b, hsa-miR-181a, hsa-let-7f, hsa-let-7a, hsa-miR-193a-3p, hsa-miR-19b, hsa-let-7i
hsa04310	Wnt signaling pathway	hsa:6932	TCF7	21.9841	22.3012	22.3012	hsa-miR-24
hsa04310	Wnt signaling pathway	hsa:5525	PPP2R5A	24.7361	46.024	25.1748
hsa04310	Wnt signaling pathway	hsa:5331	PLCB3	29.1235	23.0814	23.0814
hsa04310	Wnt signaling pathway	hsa:1457	CSNK2A1	31.8386	33.1457	34.6643	hsa-miR-27b, hsa-miR-320c, hsa-miR-107, hsa-miR-19a, hsa-miR-15b, hsa-miR-27a, hsa-miR-320a, hsa-miR-19b, hsa-miR-103, hsa-miR-15a, hsa-miR-320d, hsa-miR-320b, hsa-miR-16
hsa04310	Wnt signaling pathway	hsa:1855	DVL1	38.7451	29.4781	32.7757
hsa04310	Wnt signaling pathway	hsa:1454	CSNK1E	46.1278	23.633	20.1209
hsa04310	Wnt signaling pathway	hsa:5528	PPP2R5D	49.5587	41.6565	45.5894
hsa04310	Wnt signaling pathway	hsa:7475	WNT6	51.3159	47.7532	42.1184
hsa04310	Wnt signaling pathway	hsa:5530	PPP3CA	60.4696	111.593	113.671	hsa-miR-30e, hsa-miR-30b, hsa-miR-30d, hsa-miR-30c, hsa-miR-142-3p, hsa-miR-93, hsa-miR-20a, hsa-let-7g, hsa-let-7f, hsa-miR-106b, hsa-let-7i, hsa-let-7a, hsa-miR-20b
hsa04310	Wnt signaling pathway	hsa:8061	FOSL1	74.97	58.0051	37.7602	hsa-miR-16, hsa-miR-15a, hsa-miR-19a, hsa-miR-19b, hsa-miR-301a, hsa-miR-130b, hsa-miR-15b
hsa04310	Wnt signaling pathway	hsa:6907	TBL1X	136.279	196.676	204.342	hsa-miR-106a, hsa-miR-106b, hsa-miR-20a, hsa-miR-142-3p, hsa-miR-93, hsa-miR-17, hsa-miR-20b
hsa04310	Wnt signaling pathway	hsa:1487	CTBP1	209.558	251.94	272.277
hsa04310	Wnt signaling pathway	hsa:896	CCND3	209.626	191.804	189.553	hsa-miR-15b, hsa-miR-15a
hsa04310	Wnt signaling pathway	hsa:5879	RAC1	885.834	1133.57	972.343	hsa-miR-320a, hsa-miR-142-3p, hsa-miR-320d, hsa-miR-320c, hsa-miR-320b
hsa04320	Dorso-ventral axis formation	hsa:3845	KRAS	46.4613	43.3928	36.1505	hsa-miR-181a, hsa-miR-27b, hsa-miR-19a, hsa-miR-30b, hsa-miR-19b, hsa-miR-155, hsa-miR-30e, hsa-miR-30d, hsa-miR-27a, hsa-miR-181b, hsa-miR-181d, hsa-miR-193a-3p, hsa-miR-30c
hsa04330	Notch signaling pathway	hsa:171558	PTCRA	20.4715	21.8774	23.8882
hsa04330	Notch signaling pathway	hsa:6868	ADAM17	29.2486	35.5043	31.2867
hsa04330	Notch signaling pathway	hsa:1855	DVL1	38.7451	29.4781	32.7757
hsa04330	Notch signaling pathway	hsa:9612	NCOR2	56.5087	94.7656	92.1654	hsa-miR-29a, hsa-miR-16, hsa-miR-29b, hsa-miR-30d, hsa-miR-30b, hsa-miR-30c
hsa04330	Notch signaling pathway	hsa:1487	CTBP1	209.558	251.94	272.277
hsa04330	Notch signaling pathway	hsa:3516	RBPJ	504.096	653.551	579.079	hsa-miR-223
hsa04340	Hedgehog signaling pathway	hsa:1455	CSNK1G2	31.1192	46.6234	49.2326	hsa-miR-378, hsa-miR-107, hsa-miR-155, hsa-miR-103
hsa04340	Hedgehog signaling pathway	hsa:1454	CSNK1E	46.1278	23.633	20.1209
hsa04340	Hedgehog signaling pathway	hsa:7475	WNT6	51.3159	47.7532	42.1184
hsa04340	Hedgehog signaling pathway	hsa:1453	CSNK1D	55.5744	42.6119	52.094
hsa04350	TGF-beta signaling pathway	hsa:93	ACVR2B	39.5231	48.3444	28.4801	hsa-miR-155, hsa-let-7b, hsa-miR-15a, hsa-let-7c, hsa-miR-103, hsa-let-7i, hsa-let-7g, hsa-miR-181a, hsa-miR-199b-5p, hsa-miR-181d, hsa-miR-107, hsa-miR-181b, hsa-miR-16, hsa-let-7f, hsa-let-7a, hsa-miR-15b, hsa-let-7d, hsa-miR-27b, hsa-miR-23b, hsa-miR-23a, hsa-miR-27a
hsa04350	TGF-beta signaling pathway	hsa:1874	E2F4	112.463	69.9259	80.4786
hsa04360	Axon guidance	hsa:5062	PAK2	24.0789	29.2472	24.6365	hsa-miR-26a, hsa-miR-26b, hsa-miR-23a, hsa-miR-23b
hsa04360	Axon guidance	hsa:1944	EFNA3	27.8437	23.6331	32.9966	hsa-miR-30d, hsa-miR-30b, hsa-miR-30c, hsa-miR-27b, hsa-miR-210, hsa-miR-30e, hsa-miR-27a
hsa04360	Axon guidance	hsa:25	ABL1	31.3572	28.1129	29.5182	hsa-miR-30b, hsa-miR-30c, hsa-miR-30d, hsa-miR-30e
hsa04360	Axon guidance	hsa:3845	KRAS	46.4613	43.3928	36.1505	hsa-miR-181a, hsa-miR-27b, hsa-miR-19a, hsa-miR-30b, hsa-miR-19b, hsa-miR-155, hsa-miR-30e, hsa-miR-30d, hsa-miR-27a, hsa-miR-181b, hsa-miR-181d, hsa-miR-193a-3p, hsa-miR-30c
hsa04360	Axon guidance	hsa:8440	NCK2	53.6268	46.2979	37.3803
hsa04360	Axon guidance	hsa:5530	PPP3CA	60.4696	111.593	113.671	hsa-miR-30e, hsa-miR-30b, hsa-miR-30d, hsa-miR-30c, hsa-miR-142-3p, hsa-miR-93, hsa-miR-20a, hsa-let-7g, hsa-let-7f, hsa-miR-106b, hsa-let-7i, hsa-let-7a, hsa-miR-20b
hsa04360	Axon guidance	hsa:29984	RHOD	63.1835	46.8923	42.0645
hsa04360	Axon guidance	hsa:54910	SEMA4C	95.9412	84.9253	81.0253	hsa-miR-19b, hsa-miR-181a, hsa-let-7c, hsa-miR-19a, hsa-miR-181d, hsa-let-7b, hsa-miR-181b, hsa-let-7g, hsa-let-7a, hsa-let-7d, hsa-let-7f, hsa-let-7i
hsa04360	Axon guidance	hsa:7852	CXCR4	224.843	352.932	324.915
hsa04360	Axon guidance	hsa:5879	RAC1	885.834	1133.57	972.343	hsa-miR-320a, hsa-miR-142-3p, hsa-miR-320d, hsa-miR-320c, hsa-miR-320b
hsa04360	Axon guidance	hsa:1072	CFL1	2263.74	2188.2	2006.69	hsa-miR-103, hsa-miR-107
hsa04370	VEGF signaling pathway	hsa:9261	MAPKAPK2	28.5299	27.7277	34.0083
hsa04370	VEGF signaling pathway	hsa:3845	KRAS	46.4613	43.3928	36.1505	hsa-miR-181a, hsa-miR-27b, hsa-miR-19a, hsa-miR-30b, hsa-miR-19b, hsa-miR-155, hsa-miR-30e, hsa-miR-30d, hsa-miR-27a, hsa-miR-181b, hsa-miR-181d, hsa-miR-193a-3p, hsa-miR-30c
hsa04370	VEGF signaling pathway	hsa:56848	SPHK2	55.5681	41.6401	45.9547	hsa-miR-130b, hsa-miR-19a, hsa-miR-301a, hsa-miR-19b
hsa04370	VEGF signaling pathway	hsa:5530	PPP3CA	60.4696	111.593	113.671	hsa-miR-30e, hsa-miR-30b, hsa-miR-30d, hsa-miR-30c, hsa-miR-142-3p, hsa-miR-93, hsa-miR-20a, hsa-let-7g, hsa-let-7f, hsa-miR-106b, hsa-let-7i, hsa-let-7a, hsa-miR-20b
hsa04370	VEGF signaling pathway	hsa:7867	MAPKAPK3	71.9511	82.1491	76.0717	hsa-miR-27b, hsa-miR-27a
hsa04370	VEGF signaling pathway	hsa:5293	PIK3CD	79.164	81.5529	104.215	hsa-miR-30d, hsa-miR-30e, hsa-miR-199b-5p, hsa-miR-30c, hsa-miR-30b
hsa04370	VEGF signaling pathway	hsa:5879	RAC1	885.834	1133.57	972.343	hsa-miR-320a, hsa-miR-142-3p, hsa-miR-320d, hsa-miR-320c, hsa-miR-320b
hsa04510	Focal adhesion	hsa:1277	COL1A1	23.6345	22.7341	23.6669	hsa-miR-29b, hsa-let-7c, hsa-miR-29a, hsa-let-7d, hsa-let-7f, hsa-let-7b, hsa-let-7a, hsa-let-7g, hsa-let-7i
hsa04510	Focal adhesion	hsa:5062	PAK2	24.0789	29.2472	24.6365	hsa-miR-26a, hsa-miR-26b, hsa-miR-23a, hsa-miR-23b
hsa04510	Focal adhesion	hsa:4659	PPP1R12A	25.4726	44.5166	53.9413	hsa-miR-30e, hsa-miR-30c, hsa-miR-19b, hsa-miR-30d, hsa-miR-23b, hsa-miR-92a, hsa-miR-23a, hsa-miR-25, hsa-miR-30b, hsa-miR-92b, hsa-miR-19a
hsa04510	Focal adhesion	hsa:3611	ILK	25.9172	21.81	24.6802
hsa04510	Focal adhesion	hsa:329	BIRC2	44.6427	43.8143	30.7013
hsa04510	Focal adhesion	hsa:596	BCL2	52.3353	83.8811	79.8093	hsa-miR-30c, hsa-miR-181a, hsa-miR-15b, hsa-miR-181b, hsa-miR-15a, hsa-miR-30b, hsa-miR-181d, hsa-miR-30d, hsa-miR-16, hsa-miR-107, hsa-miR-103
hsa04510	Focal adhesion	hsa:1284	COL4A2	60.388	56.2274	43.7792	hsa-let-7d, hsa-let-7i, hsa-let-7g, hsa-miR-29a, hsa-miR-29b, hsa-let-7f, hsa-let-7b, hsa-let-7c, hsa-let-7a
hsa04510	Focal adhesion	hsa:5170	PDPK1	60.6418	56.3145	57.1088	hsa-miR-27a, hsa-miR-23b, hsa-miR-181a, hsa-miR-27b, hsa-miR-23a, hsa-miR-181b, hsa-miR-181d
hsa04510	Focal adhesion	hsa:3678	ITGA5	66.8513	46.5524	45.5877	hsa-miR-92a, hsa-miR-30e, hsa-miR-30d, hsa-miR-30c, hsa-miR-27b, hsa-miR-92b, hsa-miR-26b, hsa-miR-25, hsa-miR-27a, hsa-miR-26a, hsa-miR-30b
hsa04510	Focal adhesion	hsa:5293	PIK3CD	79.164	81.5529	104.215	hsa-miR-30d, hsa-miR-30e, hsa-miR-199b-5p, hsa-miR-30c, hsa-miR-30b
hsa04510	Focal adhesion	hsa:1729	DIAPH1	110.254	131.935	126.785	hsa-miR-24, hsa-miR-15a, hsa-miR-16, hsa-miR-15b
hsa04510	Focal adhesion	hsa:87	ACTN1	115.761	170.14	250.27	hsa-miR-30d, hsa-miR-129-5p, hsa-miR-30c, hsa-miR-30b, hsa-miR-19b, hsa-miR-19a
hsa04510	Focal adhesion	hsa:896	CCND3	209.626	191.804	189.553	hsa-miR-15b, hsa-miR-15a
hsa04510	Focal adhesion	hsa:5228	PGF	320.865	361.803	405.588
hsa04510	Focal adhesion	hsa:5879	RAC1	885.834	1133.57	972.343	hsa-miR-320a, hsa-miR-142-3p, hsa-miR-320d, hsa-miR-320c, hsa-miR-320b
hsa04512	ECM-receptor interaction	hsa:1277	COL1A1	23.6345	22.7341	23.6669	hsa-miR-29b, hsa-let-7c, hsa-miR-29a, hsa-let-7d, hsa-let-7f, hsa-let-7b, hsa-let-7a, hsa-let-7g, hsa-let-7i
hsa04512	ECM-receptor interaction	hsa:3339	HSPG2	37.8987	22.445	38.1086	hsa-miR-29b, hsa-miR-15b, hsa-miR-15a, hsa-miR-16, hsa-miR-29a
hsa04512	ECM-receptor interaction	hsa:1284	COL4A2	60.388	56.2274	43.7792	hsa-let-7d, hsa-let-7i, hsa-let-7g, hsa-miR-29a, hsa-miR-29b, hsa-let-7f, hsa-let-7b, hsa-let-7c, hsa-let-7a
hsa04512	ECM-receptor interaction	hsa:3678	ITGA5	66.8513	46.5524	45.5877	hsa-miR-92a, hsa-miR-30e, hsa-miR-30d, hsa-miR-30c, hsa-miR-27b, hsa-miR-92b, hsa-miR-26b, hsa-miR-25, hsa-miR-27a, hsa-miR-26a, hsa-miR-30b
hsa04514	Cell adhesion molecules (CAMs)	hsa:5788	PTPRC	24.1507	42.2262	34.4824
hsa04514	Cell adhesion molecules (CAMs)	hsa:958	CD40	25.5589	29.9516	27.571
hsa04514	Cell adhesion molecules (CAMs)	hsa:6693	SPN	25.7108	31.4782	36.804
hsa04514	Cell adhesion molecules (CAMs)	hsa:920	CD4	26.8668	35.3712	28.7109	hsa-miR-181b, hsa-miR-222, hsa-miR-181a, hsa-miR-221
hsa04514	Cell adhesion molecules (CAMs)	hsa:24146	CLDN15	33.8332	26.5721	24.0493
hsa04514	Cell adhesion molecules (CAMs)	hsa:6404	SELPLG	35.0878	31.9883	32.0895
hsa04514	Cell adhesion molecules (CAMs)	hsa:3135	HLA-G	35.6491	35.94	35.94
hsa04514	Cell adhesion molecules (CAMs)	hsa:23308	ICOSLG	37.4287	34.2716	34.8545
hsa04514	Cell adhesion molecules (CAMs)	hsa:5175	PECAM1	50.6894	57.7376	40.2631
hsa04514	Cell adhesion molecules (CAMs)	hsa:3385	ICAM3	94.9563	107.934	88.5082
hsa04520	Adherens junction	hsa:6932	TCF7	21.9841	22.3012	22.3012	hsa-miR-24
hsa04520	Adherens junction	hsa:1457	CSNK2A1	31.8386	33.1457	34.6643	hsa-miR-27b, hsa-miR-320c, hsa-miR-107, hsa-miR-19a, hsa-miR-15b, hsa-miR-27a, hsa-miR-320a, hsa-miR-19b, hsa-miR-103, hsa-miR-15a, hsa-miR-320d, hsa-miR-320b, hsa-miR-16
hsa04520	Adherens junction	hsa:52	ACP1	45.2622	58.3684	62.462
hsa04520	Adherens junction	hsa:3643	INSR	50.9453	88.0029	80.4032	hsa-let-7b, hsa-miR-16, hsa-let-7d, hsa-miR-15b, hsa-let-7c, hsa-let-7i, hsa-miR-27b, hsa-let-7a, hsa-let-7f, hsa-let-7g, hsa-miR-27a, hsa-miR-15a
hsa04520	Adherens junction	hsa:7525	YES1	71.9511	81.0036	54.812	hsa-miR-106b, hsa-miR-320a, hsa-miR-30d, hsa-miR-106a, hsa-miR-30b, hsa-miR-320d, hsa-miR-27a, hsa-miR-30c, hsa-miR-320b, hsa-miR-20b, hsa-miR-17, hsa-miR-320c, hsa-miR-23b, hsa-miR-30e, hsa-miR-20a, hsa-miR-23a, hsa-miR-27b, hsa-miR-93
hsa04520	Adherens junction	hsa:5777	PTPN6	105.276	88.9421	77.9399
hsa04520	Adherens junction	hsa:87	ACTN1	115.761	170.14	250.27	hsa-miR-30d, hsa-miR-129-5p, hsa-miR-30c, hsa-miR-30b, hsa-miR-19b, hsa-miR-19a
hsa04520	Adherens junction	hsa:7454	WAS	227.726	238.93	263.269
hsa04520	Adherens junction	hsa:5879	RAC1	885.834	1133.57	972.343	hsa-miR-320a, hsa-miR-142-3p, hsa-miR-320d, hsa-miR-320c, hsa-miR-320b
hsa04530	Tight junction	hsa:11336	EXOC3	21.3081	24.0966	31.2867
hsa04530	Tight junction	hsa:4627	MYH9	28.3676	31.0895	26.9009	hsa-miR-142-3p, hsa-miR-103, hsa-miR-199b-5p, hsa-miR-107
hsa04530	Tight junction	hsa:93643	TJAP1	29.6127	24.4104	23.7294
hsa04530	Tight junction	hsa:1457	CSNK2A1	31.8386	33.1457	34.6643	hsa-miR-27b, hsa-miR-320c, hsa-miR-107, hsa-miR-19a, hsa-miR-15b, hsa-miR-27a, hsa-miR-320a, hsa-miR-19b, hsa-miR-103, hsa-miR-15a, hsa-miR-320d, hsa-miR-320b, hsa-miR-16
hsa04530	Tight junction	hsa:24146	CLDN15	33.8332	26.5721	24.0493
hsa04530	Tight junction	hsa:3845	KRAS	46.4613	43.3928	36.1505	hsa-miR-181a, hsa-miR-27b, hsa-miR-19a, hsa-miR-30b, hsa-miR-19b, hsa-miR-155, hsa-miR-30e, hsa-miR-30d, hsa-miR-27a, hsa-miR-181b, hsa-miR-181d, hsa-miR-193a-3p, hsa-miR-30c
hsa04530	Tight junction	hsa:7525	YES1	71.9511	81.0036	54.812	hsa-miR-106b, hsa-miR-320a, hsa-miR-30d, hsa-miR-106a, hsa-miR-30b, hsa-miR-320d, hsa-miR-27a, hsa-miR-30c, hsa-miR-320b, hsa-miR-20b, hsa-miR-17, hsa-miR-320c, hsa-miR-23b, hsa-miR-30e, hsa-miR-20a, hsa-miR-23a, hsa-miR-27b, hsa-miR-93
hsa04530	Tight junction	hsa:87	ACTN1	115.761	170.14	250.27	hsa-miR-30d, hsa-miR-129-5p, hsa-miR-30c, hsa-miR-30b, hsa-miR-19b, hsa-miR-19a
hsa04530	Tight junction	hsa:9218	VAPA	589.466	713.111	730.984	hsa-miR-30e, hsa-miR-30b, hsa-miR-23a, hsa-miR-23b, hsa-miR-30c, hsa-miR-30d
hsa04540	Gap junction	hsa:5331	PLCB3	29.1235	23.0814	23.0814
hsa04540	Gap junction	hsa:115	ADCY9	31.2867	39.5546	32.2673	hsa-let-7i, hsa-let-7g, hsa-let-7f, hsa-miR-142-3p, hsa-miR-181d, hsa-miR-19a, hsa-miR-181b, hsa-miR-19b, hsa-miR-181a, hsa-let-7c, hsa-let-7b, hsa-miR-24, hsa-let-7a
hsa04540	Gap junction	hsa:3845	KRAS	46.4613	43.3928	36.1505	hsa-miR-181a, hsa-miR-27b, hsa-miR-19a, hsa-miR-30b, hsa-miR-19b, hsa-miR-155, hsa-miR-30e, hsa-miR-30d, hsa-miR-27a, hsa-miR-181b, hsa-miR-181d, hsa-miR-193a-3p, hsa-miR-30c
hsa04540	Gap junction	hsa:84617	TUBB6	52.4074	49.3161	54.1613
hsa04540	Gap junction	hsa:1453	CSNK1D	55.5744	42.6119	52.094
hsa04540	Gap junction	hsa:7277	TUBA4A	68.578	71.3357	70.9879
hsa04610	Complement and coagulation cascades	hsa:2152	F3	53.6268	73.757	40.7868	hsa-miR-106b, hsa-miR-106a, hsa-miR-27a, hsa-miR-20b, hsa-miR-19b, hsa-miR-93, hsa-miR-17, hsa-miR-223, hsa-miR-19a, hsa-miR-27b, hsa-miR-20a
hsa04612	Antigen processing and presentation	hsa:4802	NFYC	21.4357	34.7224	28.9674	hsa-miR-25, hsa-miR-92b, hsa-miR-92a
hsa04612	Antigen processing and presentation	hsa:6892	TAPBP	24.1822	31.2328	29.3328
hsa04612	Antigen processing and presentation	hsa:920	CD4	26.8668	35.3712	28.7109	hsa-miR-181b, hsa-miR-222, hsa-miR-181a, hsa-miR-221
hsa04612	Antigen processing and presentation	hsa:3135	HLA-G	35.6491	35.94	35.94
hsa04612	Antigen processing and presentation	hsa:5721	PSME2	184.804	189.158	174.521
hsa04612	Antigen processing and presentation	hsa:3303	HSPA1A	230.977	279.337	311.984
hsa04612	Antigen processing and presentation	hsa:3320	HSP90AA1	3353.53	3971.02	3990.61
hsa04614	Renin-angiotensin system	hsa:290	ANPEP	203.496	244.129	185.33
hsa04620	Toll-like receptor signaling pathway	hsa:6772	STAT1	20.6419	76.897	81.984
hsa04620	Toll-like receptor signaling pathway	hsa:3455	IFNAR2	21.2347	35.7032	29.2642
hsa04620	Toll-like receptor signaling pathway	hsa:3661	IRF3	22.6376	23.9207	24.5766
hsa04620	Toll-like receptor signaling pathway	hsa:958	CD40	25.5589	29.9516	27.571
hsa04620	Toll-like receptor signaling pathway	hsa:4792	NFKBIA	49.7191	53.6268	58.1615
hsa04620	Toll-like receptor signaling pathway	hsa:5293	PIK3CD	79.164	81.5529	104.215	hsa-miR-30d, hsa-miR-30e, hsa-miR-199b-5p, hsa-miR-30c, hsa-miR-30b
hsa04620	Toll-like receptor signaling pathway	hsa:5606	MAP2K3	81.9573	104.291	78.8708
hsa04620	Toll-like receptor signaling pathway	hsa:841	CASP8	137.925	222.471	157.689
hsa04620	Toll-like receptor signaling pathway	hsa:6352	CCL5	439.88	344.068	423.936
hsa04620	Toll-like receptor signaling pathway	hsa:5879	RAC1	885.834	1133.57	972.343	hsa-miR-320a, hsa-miR-142-3p, hsa-miR-320d, hsa-miR-320c, hsa-miR-320b
hsa04621	NOD-like receptor signaling pathway	hsa:329	BIRC2	44.6427	43.8143	30.7013
hsa04621	NOD-like receptor signaling pathway	hsa:4792	NFKBIA	49.7191	53.6268	58.1615
hsa04621	NOD-like receptor signaling pathway	hsa:29108	PYCARD	51.8687	67.7627	50.3817
hsa04621	NOD-like receptor signaling pathway	hsa:22900	CARD8	75.4093	71.3357	68.3646
hsa04621	NOD-like receptor signaling pathway	hsa:7184	HSP90B1	119.654	214.729	151.473	hsa-miR-181a, hsa-miR-181d, hsa-miR-23a, hsa-miR-181b, hsa-miR-23b, hsa-miR-223
hsa04621	NOD-like receptor signaling pathway	hsa:841	CASP8	137.925	222.471	157.689
hsa04621	NOD-like receptor signaling pathway	hsa:6352	CCL5	439.88	344.068	423.936
hsa04621	NOD-like receptor signaling pathway	hsa:3320	HSP90AA1	3353.53	3971.02	3990.61
hsa04622	RIG-I-like receptor signaling pathway	hsa:3661	IRF3	22.6376	23.9207	24.5766
hsa04622	RIG-I-like receptor signaling pathway	hsa:79671	NLRX1	30.3969	28.9925	34.9641
hsa04622	RIG-I-like receptor signaling pathway	hsa:54941	RNF125	30.9064	27.9062	33.8558	hsa-miR-103, hsa-miR-181b, hsa-miR-181d, hsa-miR-107, hsa-miR-16, hsa-miR-15b, hsa-miR-181a, hsa-miR-15a
hsa04622	RIG-I-like receptor signaling pathway	hsa:4792	NFKBIA	49.7191	53.6268	58.1615
hsa04622	RIG-I-like receptor signaling pathway	hsa:841	CASP8	137.925	222.471	157.689
hsa04623	Cytosolic DNA-sensing pathway	hsa:3661	IRF3	22.6376	23.9207	24.5766
hsa04623	Cytosolic DNA-sensing pathway	hsa:9533	POLR1C	42.2083	24.2233	20.6384
hsa04623	Cytosolic DNA-sensing pathway	hsa:4792	NFKBIA	49.7191	53.6268	58.1615
hsa04623	Cytosolic DNA-sensing pathway	hsa:29108	PYCARD	51.8687	67.7627	50.3817
hsa04623	Cytosolic DNA-sensing pathway	hsa:6352	CCL5	439.88	344.068	423.936
hsa04630	Jak-STAT signaling pathway	hsa:6772	STAT1	20.6419	76.897	81.984
hsa04630	Jak-STAT signaling pathway	hsa:3455	IFNAR2	21.2347	35.7032	29.2642
hsa04630	Jak-STAT signaling pathway	hsa:7297	TYK2	29.3826	42.5061	44.8307
hsa04630	Jak-STAT signaling pathway	hsa:6778	STAT6	29.8632	29.5851	33.1274
hsa04630	Jak-STAT signaling pathway	hsa:1154	CISH	38.1329	39.6142	28.2937
hsa04630	Jak-STAT signaling pathway	hsa:6776	STAT5A	48.5729	44.7855	40.1266
hsa04630	Jak-STAT signaling pathway	hsa:3716	JAK1	59.2685	32.1816	29.7934	hsa-miR-23a, hsa-miR-30c, hsa-miR-20b, hsa-miR-20a, hsa-miR-30b, hsa-miR-93, hsa-miR-30d, hsa-miR-106a, hsa-miR-23b, hsa-miR-17, hsa-miR-106b, hsa-miR-30e
hsa04630	Jak-STAT signaling pathway	hsa:5293	PIK3CD	79.164	81.5529	104.215	hsa-miR-30d, hsa-miR-30e, hsa-miR-199b-5p, hsa-miR-30c, hsa-miR-30b
hsa04630	Jak-STAT signaling pathway	hsa:5777	PTPN6	105.276	88.9421	77.9399
hsa04630	Jak-STAT signaling pathway	hsa:10379	IRF9	134.985	159.724	103.164	hsa-miR-20a, hsa-miR-106b, hsa-miR-20b, hsa-miR-93, hsa-miR-106a, hsa-miR-17
hsa04630	Jak-STAT signaling pathway	hsa:896	CCND3	209.626	191.804	189.553	hsa-miR-15b, hsa-miR-15a
hsa04640	Hematopoietic cell lineage	hsa:920	CD4	26.8668	35.3712	28.7109	hsa-miR-181b, hsa-miR-222, hsa-miR-181a, hsa-miR-221
hsa04640	Hematopoietic cell lineage	hsa:915	CD3D	60.4682	56.7536	67.9149
hsa04640	Hematopoietic cell lineage	hsa:3678	ITGA5	66.8513	46.5524	45.5877	hsa-miR-92a, hsa-miR-30e, hsa-miR-30d, hsa-miR-30c, hsa-miR-27b, hsa-miR-92b, hsa-miR-26b, hsa-miR-25, hsa-miR-27a, hsa-miR-26a, hsa-miR-30b
hsa04640	Hematopoietic cell lineage	hsa:290	ANPEP	203.496	244.129	185.33
hsa04650	Natural killer cell mediated cytotoxicity	hsa:3455	IFNAR2	21.2347	35.7032	29.2642
hsa04650	Natural killer cell mediated cytotoxicity	hsa:5551	PRF1	24.1507	24.5355	22.8711
hsa04650	Natural killer cell mediated cytotoxicity	hsa:3135	HLA-G	35.6491	35.94	35.94
hsa04650	Natural killer cell mediated cytotoxicity	hsa:3845	KRAS	46.4613	43.3928	36.1505	hsa-miR-181a, hsa-miR-27b, hsa-miR-19a, hsa-miR-30b, hsa-miR-19b, hsa-miR-155, hsa-miR-30e, hsa-miR-30d, hsa-miR-27a, hsa-miR-181b, hsa-miR-181d, hsa-miR-193a-3p, hsa-miR-30c
hsa04650	Natural killer cell mediated cytotoxicity	hsa:637	BID	47.8937	51.5415	55.7229
hsa04650	Natural killer cell mediated cytotoxicity	hsa:5530	PPP3CA	60.4696	111.593	113.671	hsa-miR-30e, hsa-miR-30b, hsa-miR-30d, hsa-miR-30c, hsa-miR-142-3p, hsa-miR-93, hsa-miR-20a, hsa-let-7g, hsa-let-7f, hsa-miR-106b, hsa-let-7i, hsa-let-7a, hsa-miR-20b
hsa04650	Natural killer cell mediated cytotoxicity	hsa:5293	PIK3CD	79.164	81.5529	104.215	hsa-miR-30d, hsa-miR-30e, hsa-miR-199b-5p, hsa-miR-30c, hsa-miR-30b
hsa04650	Natural killer cell mediated cytotoxicity	hsa:4277	MICB	96.1725	81.2183	81.984
hsa04650	Natural killer cell mediated cytotoxicity	hsa:5777	PTPN6	105.276	88.9421	77.9399
hsa04650	Natural killer cell mediated cytotoxicity	hsa:5879	RAC1	885.834	1133.57	972.343	hsa-miR-320a, hsa-miR-142-3p, hsa-miR-320d, hsa-miR-320c, hsa-miR-320b
hsa04660	T cell receptor signaling pathway	hsa:5062	PAK2	24.0789	29.2472	24.6365	hsa-miR-26a, hsa-miR-26b, hsa-miR-23a, hsa-miR-23b
hsa04660	T cell receptor signaling pathway	hsa:5788	PTPRC	24.1507	42.2262	34.4824
hsa04660	T cell receptor signaling pathway	hsa:4794	NFKBIE	26.1365	20.5723	20.2822
hsa04660	T cell receptor signaling pathway	hsa:920	CD4	26.8668	35.3712	28.7109	hsa-miR-181b, hsa-miR-222, hsa-miR-181a, hsa-miR-221
hsa04660	T cell receptor signaling pathway	hsa:3845	KRAS	46.4613	43.3928	36.1505	hsa-miR-181a, hsa-miR-27b, hsa-miR-19a, hsa-miR-30b, hsa-miR-19b, hsa-miR-155, hsa-miR-30e, hsa-miR-30d, hsa-miR-27a, hsa-miR-181b, hsa-miR-181d, hsa-miR-193a-3p, hsa-miR-30c
hsa04660	T cell receptor signaling pathway	hsa:4792	NFKBIA	49.7191	53.6268	58.1615
hsa04660	T cell receptor signaling pathway	hsa:8440	NCK2	53.6268	46.2979	37.3803
hsa04660	T cell receptor signaling pathway	hsa:915	CD3D	60.4682	56.7536	67.9149
hsa04660	T cell receptor signaling pathway	hsa:5530	PPP3CA	60.4696	111.593	113.671	hsa-miR-30e, hsa-miR-30b, hsa-miR-30d, hsa-miR-30c, hsa-miR-142-3p, hsa-miR-93, hsa-miR-20a, hsa-let-7g, hsa-let-7f, hsa-miR-106b, hsa-let-7i, hsa-let-7a, hsa-miR-20b
hsa04660	T cell receptor signaling pathway	hsa:5293	PIK3CD	79.164	81.5529	104.215	hsa-miR-30d, hsa-miR-30e, hsa-miR-199b-5p, hsa-miR-30c, hsa-miR-30b
hsa04660	T cell receptor signaling pathway	hsa:5777	PTPN6	105.276	88.9421	77.9399
hsa04662	B cell receptor signaling pathway	hsa:3635	INPP5D	21.6582	26.0048	24.8014	hsa-miR-155
hsa04662	B cell receptor signaling pathway	hsa:4794	NFKBIE	26.1365	20.5723	20.2822
hsa04662	B cell receptor signaling pathway	hsa:3845	KRAS	46.4613	43.3928	36.1505	hsa-miR-181a, hsa-miR-27b, hsa-miR-19a, hsa-miR-30b, hsa-miR-19b, hsa-miR-155, hsa-miR-30e, hsa-miR-30d, hsa-miR-27a, hsa-miR-181b, hsa-miR-181d, hsa-miR-193a-3p, hsa-miR-30c
hsa04662	B cell receptor signaling pathway	hsa:4792	NFKBIA	49.7191	53.6268	58.1615
hsa04662	B cell receptor signaling pathway	hsa:8519	IFITM1	52.7662	88.5205	105.178
hsa04662	B cell receptor signaling pathway	hsa:5530	PPP3CA	60.4696	111.593	113.671	hsa-miR-30e, hsa-miR-30b, hsa-miR-30d, hsa-miR-30c, hsa-miR-142-3p, hsa-miR-93, hsa-miR-20a, hsa-let-7g, hsa-let-7f, hsa-miR-106b, hsa-let-7i, hsa-let-7a, hsa-miR-20b
hsa04662	B cell receptor signaling pathway	hsa:5293	PIK3CD	79.164	81.5529	104.215	hsa-miR-30d, hsa-miR-30e, hsa-miR-199b-5p, hsa-miR-30c, hsa-miR-30b
hsa04662	B cell receptor signaling pathway	hsa:5777	PTPN6	105.276	88.9421	77.9399
hsa04662	B cell receptor signaling pathway	hsa:5879	RAC1	885.834	1133.57	972.343	hsa-miR-320a, hsa-miR-142-3p, hsa-miR-320d, hsa-miR-320c, hsa-miR-320b
hsa04664	Fc epsilon RI signaling pathway	hsa:3635	INPP5D	21.6582	26.0048	24.8014	hsa-miR-155
hsa04664	Fc epsilon RI signaling pathway	hsa:9846	GAB2	26.2935	36.3751	38.9643	hsa-miR-24, hsa-let-7g, hsa-let-7i, hsa-let-7d, hsa-let-7f, hsa-let-7b, hsa-let-7a, hsa-let-7c
hsa04664	Fc epsilon RI signaling pathway	hsa:3845	KRAS	46.4613	43.3928	36.1505	hsa-miR-181a, hsa-miR-27b, hsa-miR-19a, hsa-miR-30b, hsa-miR-19b, hsa-miR-155, hsa-miR-30e, hsa-miR-30d, hsa-miR-27a, hsa-miR-181b, hsa-miR-181d, hsa-miR-193a-3p, hsa-miR-30c
hsa04664	Fc epsilon RI signaling pathway	hsa:5293	PIK3CD	79.164	81.5529	104.215	hsa-miR-30d, hsa-miR-30e, hsa-miR-199b-5p, hsa-miR-30c, hsa-miR-30b
hsa04664	Fc epsilon RI signaling pathway	hsa:5606	MAP2K3	81.9573	104.291	78.8708
hsa04664	Fc epsilon RI signaling pathway	hsa:5879	RAC1	885.834	1133.57	972.343	hsa-miR-320a, hsa-miR-142-3p, hsa-miR-320d, hsa-miR-320c, hsa-miR-320b
hsa04666	Fc gamma R-mediated phagocytosis	hsa:3635	INPP5D	21.6582	26.0048	24.8014	hsa-miR-155
hsa04666	Fc gamma R-mediated phagocytosis	hsa:5788	PTPRC	24.1507	42.2262	34.4824
hsa04666	Fc gamma R-mediated phagocytosis	hsa:9846	GAB2	26.2935	36.3751	38.9643	hsa-miR-24, hsa-let-7g, hsa-let-7i, hsa-let-7d, hsa-let-7f, hsa-let-7b, hsa-let-7a, hsa-let-7c
hsa04666	Fc gamma R-mediated phagocytosis	hsa:56848	SPHK2	55.5681	41.6401	45.9547	hsa-miR-130b, hsa-miR-19a, hsa-miR-301a, hsa-miR-19b
hsa04666	Fc gamma R-mediated phagocytosis	hsa:10095	ARPC1B	59.5216	67.108	51.3442
hsa04666	Fc gamma R-mediated phagocytosis	hsa:5293	PIK3CD	79.164	81.5529	104.215	hsa-miR-30d, hsa-miR-30e, hsa-miR-199b-5p, hsa-miR-30c, hsa-miR-30b
hsa04666	Fc gamma R-mediated phagocytosis	hsa:7454	WAS	227.726	238.93	263.269
hsa04666	Fc gamma R-mediated phagocytosis	hsa:5879	RAC1	885.834	1133.57	972.343	hsa-miR-320a, hsa-miR-142-3p, hsa-miR-320d, hsa-miR-320c, hsa-miR-320b
hsa04666	Fc gamma R-mediated phagocytosis	hsa:1072	CFL1	2263.74	2188.2	2006.69	hsa-miR-103, hsa-miR-107
hsa04670	Leukocyte transendothelial migration	hsa:24146	CLDN15	33.8332	26.5721	24.0493
hsa04670	Leukocyte transendothelial migration	hsa:4318	MMP9	42.5527	85.6455	63.3431
hsa04670	Leukocyte transendothelial migration	hsa:5175	PECAM1	50.6894	57.7376	40.2631
hsa04670	Leukocyte transendothelial migration	hsa:7430	EZR	67.9918	73.0382	84.5727
hsa04670	Leukocyte transendothelial migration	hsa:5293	PIK3CD	79.164	81.5529	104.215	hsa-miR-30d, hsa-miR-30e, hsa-miR-199b-5p, hsa-miR-30c, hsa-miR-30b
hsa04670	Leukocyte transendothelial migration	hsa:87	ACTN1	115.761	170.14	250.27	hsa-miR-30d, hsa-miR-129-5p, hsa-miR-30c, hsa-miR-30b, hsa-miR-19b, hsa-miR-19a
hsa04670	Leukocyte transendothelial migration	hsa:7852	CXCR4	224.843	352.932	324.915
hsa04670	Leukocyte transendothelial migration	hsa:4478	MSN	386.037	480.031	475.106
hsa04670	Leukocyte transendothelial migration	hsa:5879	RAC1	885.834	1133.57	972.343	hsa-miR-320a, hsa-miR-142-3p, hsa-miR-320d, hsa-miR-320c, hsa-miR-320b
hsa04672	Intestinal immune network for IgA production	hsa:958	CD40	25.5589	29.9516	27.571
hsa04672	Intestinal immune network for IgA production	hsa:23308	ICOSLG	37.4287	34.2716	34.8545
hsa04672	Intestinal immune network for IgA production	hsa:7852	CXCR4	224.843	352.932	324.915
hsa04710	Circadian rhythm - mammal	hsa:1407	CRY1	32.744	54.2054	49.8997
hsa04710	Circadian rhythm - mammal	hsa:1408	CRY2	41.8132	43.5811	35.0878	hsa-miR-20a, hsa-let-7f, hsa-miR-93, hsa-let-7c, hsa-let-7d, hsa-let-7b, hsa-miR-24, hsa-miR-106b, hsa-let-7i, hsa-let-7g, hsa-let-7a, hsa-miR-20b
hsa04710	Circadian rhythm - mammal	hsa:1454	CSNK1E	46.1278	23.633	20.1209
hsa04710	Circadian rhythm - mammal	hsa:1453	CSNK1D	55.5744	42.6119	52.094
hsa04720	Long-term potentiation	hsa:4659	PPP1R12A	25.4726	44.5166	53.9413	hsa-miR-30e, hsa-miR-30c, hsa-miR-19b, hsa-miR-30d, hsa-miR-23b, hsa-miR-92a, hsa-miR-23a, hsa-miR-25, hsa-miR-30b, hsa-miR-92b, hsa-miR-19a
hsa04720	Long-term potentiation	hsa:6195	RPS6KA1	28.2056	24.3708	26.9642	hsa-miR-342-3p, hsa-miR-20a, hsa-miR-93, hsa-miR-17, hsa-miR-106b, hsa-miR-106a, hsa-miR-20b
hsa04720	Long-term potentiation	hsa:5331	PLCB3	29.1235	23.0814	23.0814
hsa04720	Long-term potentiation	hsa:3845	KRAS	46.4613	43.3928	36.1505	hsa-miR-181a, hsa-miR-27b, hsa-miR-19a, hsa-miR-30b, hsa-miR-19b, hsa-miR-155, hsa-miR-30e, hsa-miR-30d, hsa-miR-27a, hsa-miR-181b, hsa-miR-181d, hsa-miR-193a-3p, hsa-miR-30c
hsa04720	Long-term potentiation	hsa:5530	PPP3CA	60.4696	111.593	113.671	hsa-miR-30e, hsa-miR-30b, hsa-miR-30d, hsa-miR-30c, hsa-miR-142-3p, hsa-miR-93, hsa-miR-20a, hsa-let-7g, hsa-let-7f, hsa-miR-106b, hsa-let-7i, hsa-let-7a, hsa-miR-20b
hsa04720	Long-term potentiation	hsa:801	CALM1	466.735	581.419	547.771	hsa-miR-129-5p, hsa-miR-181d, hsa-miR-19a, hsa-let-7c, hsa-miR-181b, hsa-miR-181a, hsa-let-7f, hsa-let-7a, hsa-miR-193a-3p, hsa-miR-19b, hsa-let-7i
hsa04722	Neurotrophin signaling pathway	hsa:4794	NFKBIE	26.1365	20.5723	20.2822
hsa04722	Neurotrophin signaling pathway	hsa:6195	RPS6KA1	28.2056	24.3708	26.9642	hsa-miR-342-3p, hsa-miR-20a, hsa-miR-93, hsa-miR-17, hsa-miR-106b, hsa-miR-106a, hsa-miR-20b
hsa04722	Neurotrophin signaling pathway	hsa:8986	RPS6KA4	28.4899	26.5501	24.0164	hsa-miR-92b, hsa-miR-25, hsa-miR-92a, hsa-miR-106b, hsa-miR-20a, hsa-let-7d, hsa-miR-142-5p
hsa04722	Neurotrophin signaling pathway	hsa:9261	MAPKAPK2	28.5299	27.7277	34.0083
hsa04722	Neurotrophin signaling pathway	hsa:396	ARHGDIA	31.2228	30.4663	34.3889	hsa-miR-15a, hsa-miR-15b, hsa-miR-16
hsa04722	Neurotrophin signaling pathway	hsa:25	ABL1	31.3572	28.1129	29.5182	hsa-miR-30b, hsa-miR-30c, hsa-miR-30d, hsa-miR-30e
hsa04722	Neurotrophin signaling pathway	hsa:11108	PRDM4	46.1823	35.7377	38.2811	hsa-miR-15b, hsa-miR-181b, hsa-miR-15a, hsa-miR-181a, hsa-miR-16, hsa-miR-181d
hsa04722	Neurotrophin signaling pathway	hsa:3845	KRAS	46.4613	43.3928	36.1505	hsa-miR-181a, hsa-miR-27b, hsa-miR-19a, hsa-miR-30b, hsa-miR-19b, hsa-miR-155, hsa-miR-30e, hsa-miR-30d, hsa-miR-27a, hsa-miR-181b, hsa-miR-181d, hsa-miR-193a-3p, hsa-miR-30c
hsa04722	Neurotrophin signaling pathway	hsa:4792	NFKBIA	49.7191	53.6268	58.1615
hsa04722	Neurotrophin signaling pathway	hsa:1445	CSK	52.0045	63.7104	98.6587
hsa04722	Neurotrophin signaling pathway	hsa:596	BCL2	52.3353	83.8811	79.8093	hsa-miR-30c, hsa-miR-181a, hsa-miR-15b, hsa-miR-181b, hsa-miR-15a, hsa-miR-30b, hsa-miR-181d, hsa-miR-30d, hsa-miR-16, hsa-miR-107, hsa-miR-103
hsa04722	Neurotrophin signaling pathway	hsa:5293	PIK3CD	79.164	81.5529	104.215	hsa-miR-30d, hsa-miR-30e, hsa-miR-199b-5p, hsa-miR-30c, hsa-miR-30b
hsa04722	Neurotrophin signaling pathway	hsa:8660	IRS2	417.069	358.726	297.521	hsa-miR-23a, hsa-miR-30e, hsa-miR-30b, hsa-let-7b, hsa-miR-181b, hsa-miR-16, hsa-miR-181d, hsa-miR-181a, hsa-let-7g, hsa-let-7i, hsa-miR-15b, hsa-miR-103, hsa-let-7a, hsa-let-7c, hsa-let-7d, hsa-miR-23b, hsa-miR-107, hsa-let-7f, hsa-miR-30c, hsa-miR-30d, hsa-miR-15a
hsa04722	Neurotrophin signaling pathway	hsa:801	CALM1	466.735	581.419	547.771	hsa-miR-129-5p, hsa-miR-181d, hsa-miR-19a, hsa-let-7c, hsa-miR-181b, hsa-miR-181a, hsa-let-7f, hsa-let-7a, hsa-miR-193a-3p, hsa-miR-19b, hsa-let-7i
hsa04722	Neurotrophin signaling pathway	hsa:7529	YWHAB	702.691	864.503	916.687	hsa-miR-27b, hsa-miR-27a, hsa-miR-181b, hsa-miR-181a, hsa-miR-181d, hsa-miR-129-5p
hsa04722	Neurotrophin signaling pathway	hsa:5879	RAC1	885.834	1133.57	972.343	hsa-miR-320a, hsa-miR-142-3p, hsa-miR-320d, hsa-miR-320c, hsa-miR-320b
hsa04730	Long-term depression	hsa:5331	PLCB3	29.1235	23.0814	23.0814
hsa04730	Long-term depression	hsa:3845	KRAS	46.4613	43.3928	36.1505	hsa-miR-181a, hsa-miR-27b, hsa-miR-19a, hsa-miR-30b, hsa-miR-19b, hsa-miR-155, hsa-miR-30e, hsa-miR-30d, hsa-miR-27a, hsa-miR-181b, hsa-miR-181d, hsa-miR-193a-3p, hsa-miR-30c
hsa04740	Olfactory transduction	hsa:801	CALM1	466.735	581.419	547.771	hsa-miR-129-5p, hsa-miR-181d, hsa-miR-19a, hsa-let-7c, hsa-miR-181b, hsa-miR-181a, hsa-let-7f, hsa-let-7a, hsa-miR-193a-3p, hsa-miR-19b, hsa-let-7i
hsa04744	Phototransduction	hsa:801	CALM1	466.735	581.419	547.771	hsa-miR-129-5p, hsa-miR-181d, hsa-miR-19a, hsa-let-7c, hsa-miR-181b, hsa-miR-181a, hsa-let-7f, hsa-let-7a, hsa-miR-193a-3p, hsa-miR-19b, hsa-let-7i
hsa04810	Regulation of actin cytoskeleton	hsa:5062	PAK2	24.0789	29.2472	24.6365	hsa-miR-26a, hsa-miR-26b, hsa-miR-23a, hsa-miR-23b
hsa04810	Regulation of actin cytoskeleton	hsa:4659	PPP1R12A	25.4726	44.5166	53.9413	hsa-miR-30e, hsa-miR-30c, hsa-miR-19b, hsa-miR-30d, hsa-miR-23b, hsa-miR-92a, hsa-miR-23a, hsa-miR-25, hsa-miR-30b, hsa-miR-92b, hsa-miR-19a
hsa04810	Regulation of actin cytoskeleton	hsa:79837	PIP4K2C	27.8437	20.3961	23.5125
hsa04810	Regulation of actin cytoskeleton	hsa:4627	MYH9	28.3676	31.0895	26.9009	hsa-miR-142-3p, hsa-miR-103, hsa-miR-199b-5p, hsa-miR-107
hsa04810	Regulation of actin cytoskeleton	hsa:3845	KRAS	46.4613	43.3928	36.1505	hsa-miR-181a, hsa-miR-27b, hsa-miR-19a, hsa-miR-30b, hsa-miR-19b, hsa-miR-155, hsa-miR-30e, hsa-miR-30d, hsa-miR-27a, hsa-miR-181b, hsa-miR-181d, hsa-miR-193a-3p, hsa-miR-30c
hsa04810	Regulation of actin cytoskeleton	hsa:1445	CSK	52.0045	63.7104	98.6587
hsa04810	Regulation of actin cytoskeleton	hsa:10095	ARPC1B	59.5216	67.108	51.3442
hsa04810	Regulation of actin cytoskeleton	hsa:28964	GIT1	66.1039	48.4333	52.9804	hsa-miR-15a, hsa-miR-425, hsa-miR-324-3p
hsa04810	Regulation of actin cytoskeleton	hsa:3678	ITGA5	66.8513	46.5524	45.5877	hsa-miR-92a, hsa-miR-30e, hsa-miR-30d, hsa-miR-30c, hsa-miR-27b, hsa-miR-92b, hsa-miR-26b, hsa-miR-25, hsa-miR-27a, hsa-miR-26a, hsa-miR-30b
hsa04810	Regulation of actin cytoskeleton	hsa:7430	EZR	67.9918	73.0382	84.5727
hsa04810	Regulation of actin cytoskeleton	hsa:5293	PIK3CD	79.164	81.5529	104.215	hsa-miR-30d, hsa-miR-30e, hsa-miR-199b-5p, hsa-miR-30c, hsa-miR-30b
hsa04810	Regulation of actin cytoskeleton	hsa:1729	DIAPH1	110.254	131.935	126.785	hsa-miR-24, hsa-miR-15a, hsa-miR-16, hsa-miR-15b
hsa04810	Regulation of actin cytoskeleton	hsa:87	ACTN1	115.761	170.14	250.27	hsa-miR-30d, hsa-miR-129-5p, hsa-miR-30c, hsa-miR-30b, hsa-miR-19b, hsa-miR-19a
hsa04810	Regulation of actin cytoskeleton	hsa:7454	WAS	227.726	238.93	263.269
hsa04810	Regulation of actin cytoskeleton	hsa:4478	MSN	386.037	480.031	475.106
hsa04810	Regulation of actin cytoskeleton	hsa:5879	RAC1	885.834	1133.57	972.343	hsa-miR-320a, hsa-miR-142-3p, hsa-miR-320d, hsa-miR-320c, hsa-miR-320b
hsa04810	Regulation of actin cytoskeleton	hsa:1072	CFL1	2263.74	2188.2	2006.69	hsa-miR-103, hsa-miR-107
hsa04910	Insulin signaling pathway	hsa:3635	INPP5D	21.6582	26.0048	24.8014	hsa-miR-155
hsa04910	Insulin signaling pathway	hsa:8569	MKNK1	24.9721	29.3399	23.5682	hsa-miR-16, hsa-miR-15a, hsa-miR-15b
hsa04910	Insulin signaling pathway	hsa:7248	TSC1	30.4729	20.6593	21.4102	hsa-miR-130b, hsa-miR-19b, hsa-miR-27a, hsa-let-7b, hsa-miR-301a, hsa-let-7i, hsa-let-7f, hsa-let-7g, hsa-miR-19a, hsa-miR-193a-3p, hsa-let-7c, hsa-miR-27b, hsa-miR-25, hsa-miR-92b, hsa-miR-92a, hsa-miR-361-5p, hsa-let-7d, hsa-let-7a
hsa04910	Insulin signaling pathway	hsa:23265	EXOC7	44.5197	54.1629	51.1904
hsa04910	Insulin signaling pathway	hsa:3845	KRAS	46.4613	43.3928	36.1505	hsa-miR-181a, hsa-miR-27b, hsa-miR-19a, hsa-miR-30b, hsa-miR-19b, hsa-miR-155, hsa-miR-30e, hsa-miR-30d, hsa-miR-27a, hsa-miR-181b, hsa-miR-181d, hsa-miR-193a-3p, hsa-miR-30c
hsa04910	Insulin signaling pathway	hsa:3643	INSR	50.9453	88.0029	80.4032	hsa-let-7b, hsa-miR-16, hsa-let-7d, hsa-miR-15b, hsa-let-7c, hsa-let-7i, hsa-miR-27b, hsa-let-7a, hsa-let-7f, hsa-let-7g, hsa-miR-27a, hsa-miR-15a
hsa04910	Insulin signaling pathway	hsa:5170	PDPK1	60.6418	56.3145	57.1088	hsa-miR-27a, hsa-miR-23b, hsa-miR-181a, hsa-miR-27b, hsa-miR-23a, hsa-miR-181b, hsa-miR-181d
hsa04910	Insulin signaling pathway	hsa:1978	EIF4EBP1	63.3519	66.1527	54.3448
hsa04910	Insulin signaling pathway	hsa:5293	PIK3CD	79.164	81.5529	104.215	hsa-miR-30d, hsa-miR-30e, hsa-miR-199b-5p, hsa-miR-30c, hsa-miR-30b
hsa04910	Insulin signaling pathway	hsa:5576	PRKAR2A	195.442	247.342	292.587	hsa-miR-15b, hsa-miR-15a, hsa-miR-16
hsa04910	Insulin signaling pathway	hsa:9470	EIF4E2	272.176	245.828	216.472	hsa-miR-29b, hsa-miR-29a
hsa04910	Insulin signaling pathway	hsa:8660	IRS2	417.069	358.726	297.521	hsa-miR-23a, hsa-miR-30e, hsa-miR-30b, hsa-let-7b, hsa-miR-181b, hsa-miR-16, hsa-miR-181d, hsa-miR-181a, hsa-let-7g, hsa-let-7i, hsa-miR-15b, hsa-miR-103, hsa-let-7a, hsa-let-7c, hsa-let-7d, hsa-miR-23b, hsa-miR-107, hsa-let-7f, hsa-miR-30c, hsa-miR-30d, hsa-miR-15a
hsa04910	Insulin signaling pathway	hsa:801	CALM1	466.735	581.419	547.771	hsa-miR-129-5p, hsa-miR-181d, hsa-miR-19a, hsa-let-7c, hsa-miR-181b, hsa-miR-181a, hsa-let-7f, hsa-let-7a, hsa-miR-193a-3p, hsa-miR-19b, hsa-let-7i
hsa04910	Insulin signaling pathway	hsa:6194	RPS6	3530.89	3648.48	3952.17
hsa04912	GnRH signaling pathway	hsa:5331	PLCB3	29.1235	23.0814	23.0814
hsa04912	GnRH signaling pathway	hsa:115	ADCY9	31.2867	39.5546	32.2673	hsa-let-7i, hsa-let-7g, hsa-let-7f, hsa-miR-142-3p, hsa-miR-181d, hsa-miR-19a, hsa-miR-181b, hsa-miR-19b, hsa-miR-181a, hsa-let-7c, hsa-let-7b, hsa-miR-24, hsa-let-7a
hsa04912	GnRH signaling pathway	hsa:4323	MMP14	32.4278	30.4201	29.6445	hsa-miR-181a, hsa-miR-26a, hsa-miR-26b, hsa-miR-181d, hsa-miR-181b, hsa-miR-24
hsa04912	GnRH signaling pathway	hsa:3845	KRAS	46.4613	43.3928	36.1505	hsa-miR-181a, hsa-miR-27b, hsa-miR-19a, hsa-miR-30b, hsa-miR-19b, hsa-miR-155, hsa-miR-30e, hsa-miR-30d, hsa-miR-27a, hsa-miR-181b, hsa-miR-181d, hsa-miR-193a-3p, hsa-miR-30c
hsa04912	GnRH signaling pathway	hsa:5606	MAP2K3	81.9573	104.291	78.8708
hsa04912	GnRH signaling pathway	hsa:801	CALM1	466.735	581.419	547.771	hsa-miR-129-5p, hsa-miR-181d, hsa-miR-19a, hsa-let-7c, hsa-miR-181b, hsa-miR-181a, hsa-let-7f, hsa-let-7a, hsa-miR-193a-3p, hsa-miR-19b, hsa-let-7i
hsa04914	Progesterone-mediated oocyte maturation	hsa:51343	FZR1	23.2261	30.0313	29.4294
hsa04914	Progesterone-mediated oocyte maturation	hsa:996	CDC27	25.5728	51.1218	48.5469	hsa-miR-92b, hsa-miR-181b, hsa-miR-92a, hsa-miR-181a, hsa-miR-25, hsa-miR-181d
hsa04914	Progesterone-mediated oocyte maturation	hsa:6195	RPS6KA1	28.2056	24.3708	26.9642	hsa-miR-342-3p, hsa-miR-20a, hsa-miR-93, hsa-miR-17, hsa-miR-106b, hsa-miR-106a, hsa-miR-20b
hsa04914	Progesterone-mediated oocyte maturation	hsa:115	ADCY9	31.2867	39.5546	32.2673	hsa-let-7i, hsa-let-7g, hsa-let-7f, hsa-miR-142-3p, hsa-miR-181d, hsa-miR-19a, hsa-miR-181b, hsa-miR-19b, hsa-miR-181a, hsa-let-7c, hsa-let-7b, hsa-miR-24, hsa-let-7a
hsa04914	Progesterone-mediated oocyte maturation	hsa:3845	KRAS	46.4613	43.3928	36.1505	hsa-miR-181a, hsa-miR-27b, hsa-miR-19a, hsa-miR-30b, hsa-miR-19b, hsa-miR-155, hsa-miR-30e, hsa-miR-30d, hsa-miR-27a, hsa-miR-181b, hsa-miR-181d, hsa-miR-193a-3p, hsa-miR-30c
hsa04914	Progesterone-mediated oocyte maturation	hsa:993	CDC25A	60.7878	76.0806	59.2122	hsa-let-7b, hsa-let-7d, hsa-let-7c, hsa-miR-16, hsa-miR-15b, hsa-let-7i, hsa-let-7f, hsa-miR-339-5p, hsa-let-7g, hsa-let-7a, hsa-miR-15a, hsa-miR-103, hsa-miR-107
hsa04914	Progesterone-mediated oocyte maturation	hsa:5293	PIK3CD	79.164	81.5529	104.215	hsa-miR-30d, hsa-miR-30e, hsa-miR-199b-5p, hsa-miR-30c, hsa-miR-30b
hsa04914	Progesterone-mediated oocyte maturation	hsa:9088	PKMYT1	91.6986	88.6706	94.2446
hsa04914	Progesterone-mediated oocyte maturation	hsa:3320	HSP90AA1	3353.53	3971.02	3990.61
hsa04916	Melanogenesis	hsa:6932	TCF7	21.9841	22.3012	22.3012	hsa-miR-24
hsa04916	Melanogenesis	hsa:5331	PLCB3	29.1235	23.0814	23.0814
hsa04916	Melanogenesis	hsa:115	ADCY9	31.2867	39.5546	32.2673	hsa-let-7i, hsa-let-7g, hsa-let-7f, hsa-miR-142-3p, hsa-miR-181d, hsa-miR-19a, hsa-miR-181b, hsa-miR-19b, hsa-miR-181a, hsa-let-7c, hsa-let-7b, hsa-miR-24, hsa-let-7a
hsa04916	Melanogenesis	hsa:1855	DVL1	38.7451	29.4781	32.7757
hsa04916	Melanogenesis	hsa:3845	KRAS	46.4613	43.3928	36.1505	hsa-miR-181a, hsa-miR-27b, hsa-miR-19a, hsa-miR-30b, hsa-miR-19b, hsa-miR-155, hsa-miR-30e, hsa-miR-30d, hsa-miR-27a, hsa-miR-181b, hsa-miR-181d, hsa-miR-193a-3p, hsa-miR-30c
hsa04916	Melanogenesis	hsa:7475	WNT6	51.3159	47.7532	42.1184
hsa04916	Melanogenesis	hsa:801	CALM1	466.735	581.419	547.771	hsa-miR-129-5p, hsa-miR-181d, hsa-miR-19a, hsa-let-7c, hsa-miR-181b, hsa-miR-181a, hsa-let-7f, hsa-let-7a, hsa-miR-193a-3p, hsa-miR-19b, hsa-let-7i
hsa04920	Adipocytokine signaling pathway	hsa:4794	NFKBIE	26.1365	20.5723	20.2822
hsa04920	Adipocytokine signaling pathway	hsa:2181	ACSL3	43.2605	62.0062	70.6789	hsa-miR-26b, hsa-miR-223, hsa-miR-26a
hsa04920	Adipocytokine signaling pathway	hsa:4792	NFKBIA	49.7191	53.6268	58.1615
hsa04920	Adipocytokine signaling pathway	hsa:10645	CAMKK2	84.6871	153.06	143.034	hsa-miR-30b, hsa-miR-18b, hsa-miR-30c, hsa-miR-29b, hsa-miR-29a, hsa-miR-18a, hsa-miR-30d
hsa04920	Adipocytokine signaling pathway	hsa:8660	IRS2	417.069	358.726	297.521	hsa-miR-23a, hsa-miR-30e, hsa-miR-30b, hsa-let-7b, hsa-miR-181b, hsa-miR-16, hsa-miR-181d, hsa-miR-181a, hsa-let-7g, hsa-let-7i, hsa-miR-15b, hsa-miR-103, hsa-let-7a, hsa-let-7c, hsa-let-7d, hsa-miR-23b, hsa-miR-107, hsa-let-7f, hsa-miR-30c, hsa-miR-30d, hsa-miR-15a
hsa04930	Type II diabetes mellitus	hsa:3643	INSR	50.9453	88.0029	80.4032	hsa-let-7b, hsa-miR-16, hsa-let-7d, hsa-miR-15b, hsa-let-7c, hsa-let-7i, hsa-miR-27b, hsa-let-7a, hsa-let-7f, hsa-let-7g, hsa-miR-27a, hsa-miR-15a
hsa04930	Type II diabetes mellitus	hsa:5293	PIK3CD	79.164	81.5529	104.215	hsa-miR-30d, hsa-miR-30e, hsa-miR-199b-5p, hsa-miR-30c, hsa-miR-30b
hsa04930	Type II diabetes mellitus	hsa:8660	IRS2	417.069	358.726	297.521	hsa-miR-23a, hsa-miR-30e, hsa-miR-30b, hsa-let-7b, hsa-miR-181b, hsa-miR-16, hsa-miR-181d, hsa-miR-181a, hsa-let-7g, hsa-let-7i, hsa-miR-15b, hsa-miR-103, hsa-let-7a, hsa-let-7c, hsa-let-7d, hsa-miR-23b, hsa-miR-107, hsa-let-7f, hsa-miR-30c, hsa-miR-30d, hsa-miR-15a
hsa04940	Type I diabetes mellitus	hsa:5551	PRF1	24.1507	24.5355	22.8711
hsa04940	Type I diabetes mellitus	hsa:3135	HLA-G	35.6491	35.94	35.94
hsa04960	Aldosterone-regulated sodium reabsorption	hsa:3845	KRAS	46.4613	43.3928	36.1505	hsa-miR-181a, hsa-miR-27b, hsa-miR-19a, hsa-miR-30b, hsa-miR-19b, hsa-miR-155, hsa-miR-30e, hsa-miR-30d, hsa-miR-27a, hsa-miR-181b, hsa-miR-181d, hsa-miR-193a-3p, hsa-miR-30c
hsa04960	Aldosterone-regulated sodium reabsorption	hsa:3643	INSR	50.9453	88.0029	80.4032	hsa-let-7b, hsa-miR-16, hsa-let-7d, hsa-miR-15b, hsa-let-7c, hsa-let-7i, hsa-miR-27b, hsa-let-7a, hsa-let-7f, hsa-let-7g, hsa-miR-27a, hsa-miR-15a
hsa04960	Aldosterone-regulated sodium reabsorption	hsa:5170	PDPK1	60.6418	56.3145	57.1088	hsa-miR-27a, hsa-miR-23b, hsa-miR-181a, hsa-miR-27b, hsa-miR-23a, hsa-miR-181b, hsa-miR-181d
hsa04960	Aldosterone-regulated sodium reabsorption	hsa:5293	PIK3CD	79.164	81.5529	104.215	hsa-miR-30d, hsa-miR-30e, hsa-miR-199b-5p, hsa-miR-30c, hsa-miR-30b
hsa04960	Aldosterone-regulated sodium reabsorption	hsa:2810	SFN	99.5655	96.9285	78.7778
hsa04960	Aldosterone-regulated sodium reabsorption	hsa:8660	IRS2	417.069	358.726	297.521	hsa-miR-23a, hsa-miR-30e, hsa-miR-30b, hsa-let-7b, hsa-miR-181b, hsa-miR-16, hsa-miR-181d, hsa-miR-181a, hsa-let-7g, hsa-let-7i, hsa-miR-15b, hsa-miR-103, hsa-let-7a, hsa-let-7c, hsa-let-7d, hsa-miR-23b, hsa-miR-107, hsa-let-7f, hsa-miR-30c, hsa-miR-30d, hsa-miR-15a
hsa04962	Vasopressin-regulated water reabsorption	hsa:5869	RAB5B	31.201	31.025	26.0773	hsa-miR-24, hsa-miR-20a, hsa-miR-106b, hsa-miR-20b, hsa-miR-130b, hsa-miR-19a, hsa-miR-17, hsa-miR-93, hsa-miR-19b, hsa-miR-301a, hsa-miR-106a, hsa-let-7b, hsa-let-7i
hsa04962	Vasopressin-regulated water reabsorption	hsa:396	ARHGDIA	31.2228	30.4663	34.3889	hsa-miR-15a, hsa-miR-15b, hsa-miR-16
hsa04962	Vasopressin-regulated water reabsorption	hsa:115	ADCY9	31.2867	39.5546	32.2673	hsa-let-7i, hsa-let-7g, hsa-let-7f, hsa-miR-142-3p, hsa-miR-181d, hsa-miR-19a, hsa-miR-181b, hsa-miR-19b, hsa-miR-181a, hsa-let-7c, hsa-let-7b, hsa-miR-24, hsa-let-7a
hsa04966	Collecting duct acid secretion	hsa:535	ATP6V0A1	52.1109	43.3928	54.5926
hsa04966	Collecting duct acid secretion	hsa:527	ATP6V0C	73.7508	63.7689	78.1173
hsa04966	Collecting duct acid secretion	hsa:529	ATP6V1E1	121.324	105.602	101.954	hsa-miR-23b, hsa-miR-23a
hsa04966	Collecting duct acid secretion	hsa:8992	ATP6V0E1	334.35	274.362	299.272
hsa04970	Salivary secretion	hsa:493	ATP2B4	27.9247	35.7032	26.9526	hsa-miR-29a, hsa-miR-129-5p, hsa-let-7a, hsa-miR-29b, hsa-let-7f, hsa-let-7b, hsa-let-7d, hsa-let-7c
hsa04970	Salivary secretion	hsa:5331	PLCB3	29.1235	23.0814	23.0814
hsa04970	Salivary secretion	hsa:115	ADCY9	31.2867	39.5546	32.2673	hsa-let-7i, hsa-let-7g, hsa-let-7f, hsa-miR-142-3p, hsa-miR-181d, hsa-miR-19a, hsa-miR-181b, hsa-miR-19b, hsa-miR-181a, hsa-let-7c, hsa-let-7b, hsa-miR-24, hsa-let-7a
hsa04970	Salivary secretion	hsa:154	ADRB2	31.3599	58.8728	36.3261	hsa-let-7b, hsa-let-7c, hsa-miR-30c, hsa-miR-30b, hsa-miR-15a, hsa-let-7i, hsa-let-7a, hsa-miR-15b, hsa-let-7g, hsa-let-7f, hsa-miR-30d, hsa-let-7d, hsa-miR-16
hsa04970	Salivary secretion	hsa:801	CALM1	466.735	581.419	547.771	hsa-miR-129-5p, hsa-miR-181d, hsa-miR-19a, hsa-let-7c, hsa-miR-181b, hsa-miR-181a, hsa-let-7f, hsa-let-7a, hsa-miR-193a-3p, hsa-miR-19b, hsa-let-7i
hsa04971	Gastric acid secretion	hsa:5331	PLCB3	29.1235	23.0814	23.0814
hsa04971	Gastric acid secretion	hsa:115	ADCY9	31.2867	39.5546	32.2673	hsa-let-7i, hsa-let-7g, hsa-let-7f, hsa-miR-142-3p, hsa-miR-181d, hsa-miR-19a, hsa-miR-181b, hsa-miR-19b, hsa-miR-181a, hsa-let-7c, hsa-let-7b, hsa-miR-24, hsa-let-7a
hsa04971	Gastric acid secretion	hsa:7430	EZR	67.9918	73.0382	84.5727
hsa04971	Gastric acid secretion	hsa:801	CALM1	466.735	581.419	547.771	hsa-miR-129-5p, hsa-miR-181d, hsa-miR-19a, hsa-let-7c, hsa-miR-181b, hsa-miR-181a, hsa-let-7f, hsa-let-7a, hsa-miR-193a-3p, hsa-miR-19b, hsa-let-7i
hsa05010	Alzheimer's disease	hsa:513	ATP5D	23.9021	38.2896	45.5894
hsa05010	Alzheimer's disease	hsa:348	APOE	25.4036	27.3808	25.6943
hsa05010	Alzheimer's disease	hsa:4728	NDUFS8	26.3376	42.8293	73.1275
hsa05010	Alzheimer's disease	hsa:5331	PLCB3	29.1235	23.0814	23.0814
hsa05010	Alzheimer's disease	hsa:6868	ADAM17	29.2486	35.5043	31.2867
hsa05010	Alzheimer's disease	hsa:6389	SDHA	31.1257	38.3021	37.8858
hsa05010	Alzheimer's disease	hsa:823	CAPN1	32.4458	23.3276	22.6358
hsa05010	Alzheimer's disease	hsa:516	ATP5G1	36.3739	59.6147	64.0927	hsa-miR-29a, hsa-miR-29b
hsa05010	Alzheimer's disease	hsa:489	ATP2A3	36.6915	28.0521	42.3934
hsa05010	Alzheimer's disease	hsa:1329	COX5B	38.4257	33.7367	36.9618
hsa05010	Alzheimer's disease	hsa:637	BID	47.8937	51.5415	55.7229
hsa05010	Alzheimer's disease	hsa:539	ATP5O	54.0806	53.6152	72.1274
hsa05010	Alzheimer's disease	hsa:5530	PPP3CA	60.4696	111.593	113.671	hsa-miR-30e, hsa-miR-30b, hsa-miR-30d, hsa-miR-30c, hsa-miR-142-3p, hsa-miR-93, hsa-miR-20a, hsa-let-7g, hsa-let-7f, hsa-miR-106b, hsa-let-7i, hsa-let-7a, hsa-miR-20b
hsa05010	Alzheimer's disease	hsa:4701	NDUFA7	64.0091	44.2631	52.2296
hsa05010	Alzheimer's disease	hsa:4723	NDUFV1	79.6776	74.0455	93.8024
hsa05010	Alzheimer's disease	hsa:4698	NDUFA5	86.0597	134.246	169.042
hsa05010	Alzheimer's disease	hsa:4695	NDUFA2	117.92	110.393	136.448
hsa05010	Alzheimer's disease	hsa:841	CASP8	137.925	222.471	157.689
hsa05010	Alzheimer's disease	hsa:488	ATP2A2	189.762	228.782	214.333	hsa-miR-92b, hsa-miR-25, hsa-miR-92a, hsa-let-7a, hsa-let-7d, hsa-miR-30b, hsa-miR-30c, hsa-let-7f, hsa-miR-181b, hsa-miR-24, hsa-let-7c, hsa-let-7b, hsa-miR-181a, hsa-let-7g, hsa-miR-30d, hsa-let-7i
hsa05010	Alzheimer's disease	hsa:4714	NDUFB8	314.772	321.88	321.957
hsa05010	Alzheimer's disease	hsa:801	CALM1	466.735	581.419	547.771	hsa-miR-129-5p, hsa-miR-181d, hsa-miR-19a, hsa-let-7c, hsa-miR-181b, hsa-miR-181a, hsa-let-7f, hsa-let-7a, hsa-miR-193a-3p, hsa-miR-19b, hsa-let-7i
hsa05012	Parkinson's disease	hsa:513	ATP5D	23.9021	38.2896	45.5894
hsa05012	Parkinson's disease	hsa:4728	NDUFS8	26.3376	42.8293	73.1275
hsa05012	Parkinson's disease	hsa:6389	SDHA	31.1257	38.3021	37.8858
hsa05012	Parkinson's disease	hsa:516	ATP5G1	36.3739	59.6147	64.0927	hsa-miR-29a, hsa-miR-29b
hsa05012	Parkinson's disease	hsa:1329	COX5B	38.4257	33.7367	36.9618
hsa05012	Parkinson's disease	hsa:539	ATP5O	54.0806	53.6152	72.1274
hsa05012	Parkinson's disease	hsa:4701	NDUFA7	64.0091	44.2631	52.2296
hsa05012	Parkinson's disease	hsa:4723	NDUFV1	79.6776	74.0455	93.8024
hsa05012	Parkinson's disease	hsa:4698	NDUFA5	86.0597	134.246	169.042
hsa05012	Parkinson's disease	hsa:4695	NDUFA2	117.92	110.393	136.448
hsa05012	Parkinson's disease	hsa:4714	NDUFB8	314.772	321.88	321.957
hsa05014	Amyotrophic lateral sclerosis (ALS)	hsa:1616	DAXX	22.7552	33.7367	28.3228
hsa05014	Amyotrophic lateral sclerosis (ALS)	hsa:637	BID	47.8937	51.5415	55.7229
hsa05014	Amyotrophic lateral sclerosis (ALS)	hsa:596	BCL2	52.3353	83.8811	79.8093	hsa-miR-30c, hsa-miR-181a, hsa-miR-15b, hsa-miR-181b, hsa-miR-15a, hsa-miR-30b, hsa-miR-181d, hsa-miR-30d, hsa-miR-16, hsa-miR-107, hsa-miR-103
hsa05014	Amyotrophic lateral sclerosis (ALS)	hsa:5530	PPP3CA	60.4696	111.593	113.671	hsa-miR-30e, hsa-miR-30b, hsa-miR-30d, hsa-miR-30c, hsa-miR-142-3p, hsa-miR-93, hsa-miR-20a, hsa-let-7g, hsa-let-7f, hsa-miR-106b, hsa-let-7i, hsa-let-7a, hsa-miR-20b
hsa05014	Amyotrophic lateral sclerosis (ALS)	hsa:5606	MAP2K3	81.9573	104.291	78.8708
hsa05014	Amyotrophic lateral sclerosis (ALS)	hsa:5879	RAC1	885.834	1133.57	972.343	hsa-miR-320a, hsa-miR-142-3p, hsa-miR-320d, hsa-miR-320c, hsa-miR-320b
hsa05016	Huntington's disease	hsa:513	ATP5D	23.9021	38.2896	45.5894
hsa05016	Huntington's disease	hsa:6874	TAF4	24.1709	23.9199	23.66	hsa-miR-19b, hsa-miR-130b, hsa-miR-301a, hsa-miR-19a
hsa05016	Huntington's disease	hsa:4728	NDUFS8	26.3376	42.8293	73.1275
hsa05016	Huntington's disease	hsa:5331	PLCB3	29.1235	23.0814	23.0814
hsa05016	Huntington's disease	hsa:6389	SDHA	31.1257	38.3021	37.8858
hsa05016	Huntington's disease	hsa:516	ATP5G1	36.3739	59.6147	64.0927	hsa-miR-29a, hsa-miR-29b
hsa05016	Huntington's disease	hsa:1329	COX5B	38.4257	33.7367	36.9618
hsa05016	Huntington's disease	hsa:1211	CLTA	38.7451	29.9774	31.4567	hsa-miR-142-3p
hsa05016	Huntington's disease	hsa:1212	CLTB	40.7073	61.4042	52.1979
hsa05016	Huntington's disease	hsa:5430	POLR2A	42.4048	53.2336	47.9039
hsa05016	Huntington's disease	hsa:539	ATP5O	54.0806	53.6152	72.1274
hsa05016	Huntington's disease	hsa:4701	NDUFA7	64.0091	44.2631	52.2296
hsa05016	Huntington's disease	hsa:4723	NDUFV1	79.6776	74.0455	93.8024
hsa05016	Huntington's disease	hsa:7019	TFAM	82.1473	105.703	58.7268
hsa05016	Huntington's disease	hsa:4698	NDUFA5	86.0597	134.246	169.042
hsa05016	Huntington's disease	hsa:4695	NDUFA2	117.92	110.393	136.448
hsa05016	Huntington's disease	hsa:841	CASP8	137.925	222.471	157.689
hsa05016	Huntington's disease	hsa:5436	POLR2G	164.502	217.803	217.803
hsa05016	Huntington's disease	hsa:4714	NDUFB8	314.772	321.88	321.957
hsa05016	Huntington's disease	hsa:1175	AP2S1	406.448	364.21	401.226	hsa-let-7d, hsa-let-7c, hsa-let-7b
hsa05020	Prion diseases	hsa:1958	EGR1	22.2539	49.4794	26.4358
hsa05020	Prion diseases	hsa:10963	STIP1	103.416	66.4948	68.5769	hsa-miR-324-3p
hsa05020	Prion diseases	hsa:3303	HSPA1A	230.977	279.337	311.984
hsa05020	Prion diseases	hsa:6352	CCL5	439.88	344.068	423.936
hsa05100	Bacterial invasion of epithelial cells	hsa:3611	ILK	25.9172	21.81	24.6802
hsa05100	Bacterial invasion of epithelial cells	hsa:1211	CLTA	38.7451	29.9774	31.4567	hsa-miR-142-3p
hsa05100	Bacterial invasion of epithelial cells	hsa:1212	CLTB	40.7073	61.4042	52.1979
hsa05100	Bacterial invasion of epithelial cells	hsa:10095	ARPC1B	59.5216	67.108	51.3442
hsa05100	Bacterial invasion of epithelial cells	hsa:3678	ITGA5	66.8513	46.5524	45.5877	hsa-miR-92a, hsa-miR-30e, hsa-miR-30d, hsa-miR-30c, hsa-miR-27b, hsa-miR-92b, hsa-miR-26b, hsa-miR-25, hsa-miR-27a, hsa-miR-26a, hsa-miR-30b
hsa05100	Bacterial invasion of epithelial cells	hsa:5293	PIK3CD	79.164	81.5529	104.215	hsa-miR-30d, hsa-miR-30e, hsa-miR-199b-5p, hsa-miR-30c, hsa-miR-30b
hsa05100	Bacterial invasion of epithelial cells	hsa:391	RHOG	89.3667	65.2436	61.8226
hsa05100	Bacterial invasion of epithelial cells	hsa:7454	WAS	227.726	238.93	263.269
hsa05100	Bacterial invasion of epithelial cells	hsa:5879	RAC1	885.834	1133.57	972.343	hsa-miR-320a, hsa-miR-142-3p, hsa-miR-320d, hsa-miR-320c, hsa-miR-320b
hsa05110	Vibrio cholerae infection	hsa:115	ADCY9	31.2867	39.5546	32.2673	hsa-let-7i, hsa-let-7g, hsa-let-7f, hsa-miR-142-3p, hsa-miR-181d, hsa-miR-19a, hsa-miR-181b, hsa-miR-19b, hsa-miR-181a, hsa-let-7c, hsa-let-7b, hsa-miR-24, hsa-let-7a
hsa05110	Vibrio cholerae infection	hsa:535	ATP6V0A1	52.1109	43.3928	54.5926
hsa05110	Vibrio cholerae infection	hsa:527	ATP6V0C	73.7508	63.7689	78.1173
hsa05110	Vibrio cholerae infection	hsa:9601	PDIA4	76.2532	113.993	78.4115
hsa05110	Vibrio cholerae infection	hsa:533	ATP6V0B	110.422	130.701	147.126
hsa05110	Vibrio cholerae infection	hsa:529	ATP6V1E1	121.324	105.602	101.954	hsa-miR-23b, hsa-miR-23a
hsa05110	Vibrio cholerae infection	hsa:8992	ATP6V0E1	334.35	274.362	299.272
hsa05120	Epithelial cell signaling in Helicobacter pylori infection	hsa:6868	ADAM17	29.2486	35.5043	31.2867
hsa05120	Epithelial cell signaling in Helicobacter pylori infection	hsa:4792	NFKBIA	49.7191	53.6268	58.1615
hsa05120	Epithelial cell signaling in Helicobacter pylori infection	hsa:1445	CSK	52.0045	63.7104	98.6587
hsa05120	Epithelial cell signaling in Helicobacter pylori infection	hsa:535	ATP6V0A1	52.1109	43.3928	54.5926
hsa05120	Epithelial cell signaling in Helicobacter pylori infection	hsa:28964	GIT1	66.1039	48.4333	52.9804	hsa-miR-15a, hsa-miR-425, hsa-miR-324-3p
hsa05120	Epithelial cell signaling in Helicobacter pylori infection	hsa:527	ATP6V0C	73.7508	63.7689	78.1173
hsa05120	Epithelial cell signaling in Helicobacter pylori infection	hsa:533	ATP6V0B	110.422	130.701	147.126
hsa05120	Epithelial cell signaling in Helicobacter pylori infection	hsa:529	ATP6V1E1	121.324	105.602	101.954	hsa-miR-23b, hsa-miR-23a
hsa05120	Epithelial cell signaling in Helicobacter pylori infection	hsa:8992	ATP6V0E1	334.35	274.362	299.272
hsa05120	Epithelial cell signaling in Helicobacter pylori infection	hsa:6352	CCL5	439.88	344.068	423.936
hsa05120	Epithelial cell signaling in Helicobacter pylori infection	hsa:5879	RAC1	885.834	1133.57	972.343	hsa-miR-320a, hsa-miR-142-3p, hsa-miR-320d, hsa-miR-320c, hsa-miR-320b
hsa05130	Pathogenic Escherichia coli infection	hsa:25	ABL1	31.3572	28.1129	29.5182	hsa-miR-30b, hsa-miR-30c, hsa-miR-30d, hsa-miR-30e
hsa05130	Pathogenic Escherichia coli infection	hsa:84617	TUBB6	52.4074	49.3161	54.1613
hsa05130	Pathogenic Escherichia coli infection	hsa:8440	NCK2	53.6268	46.2979	37.3803
hsa05130	Pathogenic Escherichia coli infection	hsa:10095	ARPC1B	59.5216	67.108	51.3442
hsa05130	Pathogenic Escherichia coli infection	hsa:7430	EZR	67.9918	73.0382	84.5727
hsa05130	Pathogenic Escherichia coli infection	hsa:7277	TUBA4A	68.578	71.3357	70.9879
hsa05130	Pathogenic Escherichia coli infection	hsa:9181	ARHGEF2	80.0761	89.3876	77.4402	hsa-miR-142-3p
hsa05130	Pathogenic Escherichia coli infection	hsa:7454	WAS	227.726	238.93	263.269
hsa05131	Shigellosis	hsa:25	ABL1	31.3572	28.1129	29.5182	hsa-miR-30b, hsa-miR-30c, hsa-miR-30d, hsa-miR-30e
hsa05131	Shigellosis	hsa:4792	NFKBIA	49.7191	53.6268	58.1615
hsa05131	Shigellosis	hsa:1445	CSK	52.0045	63.7104	98.6587
hsa05131	Shigellosis	hsa:10095	ARPC1B	59.5216	67.108	51.3442
hsa05131	Shigellosis	hsa:3678	ITGA5	66.8513	46.5524	45.5877	hsa-miR-92a, hsa-miR-30e, hsa-miR-30d, hsa-miR-30c, hsa-miR-27b, hsa-miR-92b, hsa-miR-26b, hsa-miR-25, hsa-miR-27a, hsa-miR-26a, hsa-miR-30b
hsa05131	Shigellosis	hsa:391	RHOG	89.3667	65.2436	61.8226
hsa05131	Shigellosis	hsa:1729	DIAPH1	110.254	131.935	126.785	hsa-miR-24, hsa-miR-15a, hsa-miR-16, hsa-miR-15b
hsa05131	Shigellosis	hsa:7454	WAS	227.726	238.93	263.269
hsa05131	Shigellosis	hsa:5879	RAC1	885.834	1133.57	972.343	hsa-miR-320a, hsa-miR-142-3p, hsa-miR-320d, hsa-miR-320c, hsa-miR-320b
hsa05140	Leishmaniasis	hsa:6772	STAT1	20.6419	76.897	81.984
hsa05140	Leishmaniasis	hsa:4792	NFKBIA	49.7191	53.6268	58.1615
hsa05140	Leishmaniasis	hsa:3716	JAK1	59.2685	32.1816	29.7934	hsa-miR-23a, hsa-miR-30c, hsa-miR-20b, hsa-miR-20a, hsa-miR-30b, hsa-miR-93, hsa-miR-30d, hsa-miR-106a, hsa-miR-23b, hsa-miR-17, hsa-miR-106b, hsa-miR-30e
hsa05140	Leishmaniasis	hsa:5777	PTPN6	105.276	88.9421	77.9399
hsa05142	Chagas disease	hsa:5331	PLCB3	29.1235	23.0814	23.0814
hsa05142	Chagas disease	hsa:2769	GNA15	36.2182	33.8052	38.5377
hsa05142	Chagas disease	hsa:4792	NFKBIA	49.7191	53.6268	58.1615
hsa05142	Chagas disease	hsa:915	CD3D	60.4682	56.7536	67.9149
hsa05142	Chagas disease	hsa:5293	PIK3CD	79.164	81.5529	104.215	hsa-miR-30d, hsa-miR-30e, hsa-miR-199b-5p, hsa-miR-30c, hsa-miR-30b
hsa05142	Chagas disease	hsa:841	CASP8	137.925	222.471	157.689
hsa05142	Chagas disease	hsa:6352	CCL5	439.88	344.068	423.936
hsa05144	Malaria	hsa:958	CD40	25.5589	29.9516	27.571
hsa05144	Malaria	hsa:5175	PECAM1	50.6894	57.7376	40.2631
hsa05146	Amoebiasis	hsa:1277	COL1A1	23.6345	22.7341	23.6669	hsa-miR-29b, hsa-let-7c, hsa-miR-29a, hsa-let-7d, hsa-let-7f, hsa-let-7b, hsa-let-7a, hsa-let-7g, hsa-let-7i
hsa05146	Amoebiasis	hsa:5331	PLCB3	29.1235	23.0814	23.0814
hsa05146	Amoebiasis	hsa:5869	RAB5B	31.201	31.025	26.0773	hsa-miR-24, hsa-miR-20a, hsa-miR-106b, hsa-miR-20b, hsa-miR-130b, hsa-miR-19a, hsa-miR-17, hsa-miR-93, hsa-miR-19b, hsa-miR-301a, hsa-miR-106a, hsa-let-7b, hsa-let-7i
hsa05146	Amoebiasis	hsa:2769	GNA15	36.2182	33.8052	38.5377
hsa05146	Amoebiasis	hsa:1284	COL4A2	60.388	56.2274	43.7792	hsa-let-7d, hsa-let-7i, hsa-let-7g, hsa-miR-29a, hsa-miR-29b, hsa-let-7f, hsa-let-7b, hsa-let-7c, hsa-let-7a
hsa05146	Amoebiasis	hsa:5293	PIK3CD	79.164	81.5529	104.215	hsa-miR-30d, hsa-miR-30e, hsa-miR-199b-5p, hsa-miR-30c, hsa-miR-30b
hsa05146	Amoebiasis	hsa:87	ACTN1	115.761	170.14	250.27	hsa-miR-30d, hsa-miR-129-5p, hsa-miR-30c, hsa-miR-30b, hsa-miR-19b, hsa-miR-19a
hsa05146	Amoebiasis	hsa:7879	RAB7A	150.808	174.378	177.331	hsa-miR-30b, hsa-miR-30c, hsa-miR-30e, hsa-miR-30d
hsa05210	Colorectal cancer	hsa:6932	TCF7	21.9841	22.3012	22.3012	hsa-miR-24
hsa05210	Colorectal cancer	hsa:3845	KRAS	46.4613	43.3928	36.1505	hsa-miR-181a, hsa-miR-27b, hsa-miR-19a, hsa-miR-30b, hsa-miR-19b, hsa-miR-155, hsa-miR-30e, hsa-miR-30d, hsa-miR-27a, hsa-miR-181b, hsa-miR-181d, hsa-miR-193a-3p, hsa-miR-30c
hsa05210	Colorectal cancer	hsa:596	BCL2	52.3353	83.8811	79.8093	hsa-miR-30c, hsa-miR-181a, hsa-miR-15b, hsa-miR-181b, hsa-miR-15a, hsa-miR-30b, hsa-miR-181d, hsa-miR-30d, hsa-miR-16, hsa-miR-107, hsa-miR-103
hsa05210	Colorectal cancer	hsa:5293	PIK3CD	79.164	81.5529	104.215	hsa-miR-30d, hsa-miR-30e, hsa-miR-199b-5p, hsa-miR-30c, hsa-miR-30b
hsa05210	Colorectal cancer	hsa:5879	RAC1	885.834	1133.57	972.343	hsa-miR-320a, hsa-miR-142-3p, hsa-miR-320d, hsa-miR-320c, hsa-miR-320b
hsa05211	Renal cell carcinoma	hsa:5062	PAK2	24.0789	29.2472	24.6365	hsa-miR-26a, hsa-miR-26b, hsa-miR-23a, hsa-miR-23b
hsa05211	Renal cell carcinoma	hsa:3845	KRAS	46.4613	43.3928	36.1505	hsa-miR-181a, hsa-miR-27b, hsa-miR-19a, hsa-miR-30b, hsa-miR-19b, hsa-miR-155, hsa-miR-30e, hsa-miR-30d, hsa-miR-27a, hsa-miR-181b, hsa-miR-181d, hsa-miR-193a-3p, hsa-miR-30c
hsa05211	Renal cell carcinoma	hsa:112398	EGLN2	56.0057	36.9874	40.7144	hsa-miR-16, hsa-miR-23a, hsa-miR-15a, hsa-miR-15b, hsa-miR-23b
hsa05211	Renal cell carcinoma	hsa:5293	PIK3CD	79.164	81.5529	104.215	hsa-miR-30d, hsa-miR-30e, hsa-miR-199b-5p, hsa-miR-30c, hsa-miR-30b
hsa05211	Renal cell carcinoma	hsa:5228	PGF	320.865	361.803	405.588
hsa05211	Renal cell carcinoma	hsa:5879	RAC1	885.834	1133.57	972.343	hsa-miR-320a, hsa-miR-142-3p, hsa-miR-320d, hsa-miR-320c, hsa-miR-320b
hsa05212	Pancreatic cancer	hsa:6772	STAT1	20.6419	76.897	81.984
hsa05212	Pancreatic cancer	hsa:3845	KRAS	46.4613	43.3928	36.1505	hsa-miR-181a, hsa-miR-27b, hsa-miR-19a, hsa-miR-30b, hsa-miR-19b, hsa-miR-155, hsa-miR-30e, hsa-miR-30d, hsa-miR-27a, hsa-miR-181b, hsa-miR-181d, hsa-miR-193a-3p, hsa-miR-30c
hsa05212	Pancreatic cancer	hsa:3716	JAK1	59.2685	32.1816	29.7934	hsa-miR-23a, hsa-miR-30c, hsa-miR-20b, hsa-miR-20a, hsa-miR-30b, hsa-miR-93, hsa-miR-30d, hsa-miR-106a, hsa-miR-23b, hsa-miR-17, hsa-miR-106b, hsa-miR-30e
hsa05212	Pancreatic cancer	hsa:5293	PIK3CD	79.164	81.5529	104.215	hsa-miR-30d, hsa-miR-30e, hsa-miR-199b-5p, hsa-miR-30c, hsa-miR-30b
hsa05212	Pancreatic cancer	hsa:5898	RALA	97.4671	160.745	143.77	hsa-miR-181b, hsa-miR-24, hsa-miR-181d, hsa-miR-181a, hsa-miR-221, hsa-miR-222, hsa-miR-29b
hsa05212	Pancreatic cancer	hsa:1869	E2F1	113.028	129.471	117.062	hsa-miR-106a, hsa-miR-93, hsa-miR-20b, hsa-miR-106b, hsa-miR-20a, hsa-miR-17
hsa05212	Pancreatic cancer	hsa:5228	PGF	320.865	361.803	405.588
hsa05212	Pancreatic cancer	hsa:1871	E2F3	397.152	705.188	544.907	hsa-miR-106a, hsa-miR-199b-5p, hsa-miR-20b, hsa-miR-15b, hsa-miR-30d, hsa-miR-93, hsa-miR-320a, hsa-miR-320b, hsa-miR-320d, hsa-miR-320c, hsa-miR-30e, hsa-miR-30b, hsa-miR-25, hsa-miR-17, hsa-miR-92a, hsa-miR-92b, hsa-miR-15a, hsa-miR-30c, hsa-miR-106b, hsa-miR-16, hsa-miR-20a, hsa-miR-210
hsa05212	Pancreatic cancer	hsa:5879	RAC1	885.834	1133.57	972.343	hsa-miR-320a, hsa-miR-142-3p, hsa-miR-320d, hsa-miR-320c, hsa-miR-320b
hsa05213	Endometrial cancer	hsa:6932	TCF7	21.9841	22.3012	22.3012	hsa-miR-24
hsa05213	Endometrial cancer	hsa:3611	ILK	25.9172	21.81	24.6802
hsa05213	Endometrial cancer	hsa:3845	KRAS	46.4613	43.3928	36.1505	hsa-miR-181a, hsa-miR-27b, hsa-miR-19a, hsa-miR-30b, hsa-miR-19b, hsa-miR-155, hsa-miR-30e, hsa-miR-30d, hsa-miR-27a, hsa-miR-181b, hsa-miR-181d, hsa-miR-193a-3p, hsa-miR-30c
hsa05213	Endometrial cancer	hsa:5170	PDPK1	60.6418	56.3145	57.1088	hsa-miR-27a, hsa-miR-23b, hsa-miR-181a, hsa-miR-27b, hsa-miR-23a, hsa-miR-181b, hsa-miR-181d
hsa05213	Endometrial cancer	hsa:5293	PIK3CD	79.164	81.5529	104.215	hsa-miR-30d, hsa-miR-30e, hsa-miR-199b-5p, hsa-miR-30c, hsa-miR-30b
hsa05214	Glioma	hsa:3845	KRAS	46.4613	43.3928	36.1505	hsa-miR-181a, hsa-miR-27b, hsa-miR-19a, hsa-miR-30b, hsa-miR-19b, hsa-miR-155, hsa-miR-30e, hsa-miR-30d, hsa-miR-27a, hsa-miR-181b, hsa-miR-181d, hsa-miR-193a-3p, hsa-miR-30c
hsa05214	Glioma	hsa:5293	PIK3CD	79.164	81.5529	104.215	hsa-miR-30d, hsa-miR-30e, hsa-miR-199b-5p, hsa-miR-30c, hsa-miR-30b
hsa05214	Glioma	hsa:1869	E2F1	113.028	129.471	117.062	hsa-miR-106a, hsa-miR-93, hsa-miR-20b, hsa-miR-106b, hsa-miR-20a, hsa-miR-17
hsa05214	Glioma	hsa:1871	E2F3	397.152	705.188	544.907	hsa-miR-106a, hsa-miR-199b-5p, hsa-miR-20b, hsa-miR-15b, hsa-miR-30d, hsa-miR-93, hsa-miR-320a, hsa-miR-320b, hsa-miR-320d, hsa-miR-320c, hsa-miR-30e, hsa-miR-30b, hsa-miR-25, hsa-miR-17, hsa-miR-92a, hsa-miR-92b, hsa-miR-15a, hsa-miR-30c, hsa-miR-106b, hsa-miR-16, hsa-miR-20a, hsa-miR-210
hsa05214	Glioma	hsa:801	CALM1	466.735	581.419	547.771	hsa-miR-129-5p, hsa-miR-181d, hsa-miR-19a, hsa-let-7c, hsa-miR-181b, hsa-miR-181a, hsa-let-7f, hsa-let-7a, hsa-miR-193a-3p, hsa-miR-19b, hsa-let-7i
hsa05215	Prostate cancer	hsa:6932	TCF7	21.9841	22.3012	22.3012	hsa-miR-24
hsa05215	Prostate cancer	hsa:3845	KRAS	46.4613	43.3928	36.1505	hsa-miR-181a, hsa-miR-27b, hsa-miR-19a, hsa-miR-30b, hsa-miR-19b, hsa-miR-155, hsa-miR-30e, hsa-miR-30d, hsa-miR-27a, hsa-miR-181b, hsa-miR-181d, hsa-miR-193a-3p, hsa-miR-30c
hsa05215	Prostate cancer	hsa:4792	NFKBIA	49.7191	53.6268	58.1615
hsa05215	Prostate cancer	hsa:596	BCL2	52.3353	83.8811	79.8093	hsa-miR-30c, hsa-miR-181a, hsa-miR-15b, hsa-miR-181b, hsa-miR-15a, hsa-miR-30b, hsa-miR-181d, hsa-miR-30d, hsa-miR-16, hsa-miR-107, hsa-miR-103
hsa05215	Prostate cancer	hsa:898	CCNE1	58.7942	64.6345	52.4003	hsa-miR-15b, hsa-miR-15a, hsa-miR-107, hsa-miR-16, hsa-miR-103, hsa-miR-26a, hsa-miR-26b
hsa05215	Prostate cancer	hsa:5170	PDPK1	60.6418	56.3145	57.1088	hsa-miR-27a, hsa-miR-23b, hsa-miR-181a, hsa-miR-27b, hsa-miR-23a, hsa-miR-181b, hsa-miR-181d
hsa05215	Prostate cancer	hsa:5293	PIK3CD	79.164	81.5529	104.215	hsa-miR-30d, hsa-miR-30e, hsa-miR-199b-5p, hsa-miR-30c, hsa-miR-30b
hsa05215	Prostate cancer	hsa:1869	E2F1	113.028	129.471	117.062	hsa-miR-106a, hsa-miR-93, hsa-miR-20b, hsa-miR-106b, hsa-miR-20a, hsa-miR-17
hsa05215	Prostate cancer	hsa:7184	HSP90B1	119.654	214.729	151.473	hsa-miR-181a, hsa-miR-181d, hsa-miR-23a, hsa-miR-181b, hsa-miR-23b, hsa-miR-223
hsa05215	Prostate cancer	hsa:1871	E2F3	397.152	705.188	544.907	hsa-miR-106a, hsa-miR-199b-5p, hsa-miR-20b, hsa-miR-15b, hsa-miR-30d, hsa-miR-93, hsa-miR-320a, hsa-miR-320b, hsa-miR-320d, hsa-miR-320c, hsa-miR-30e, hsa-miR-30b, hsa-miR-25, hsa-miR-17, hsa-miR-92a, hsa-miR-92b, hsa-miR-15a, hsa-miR-30c, hsa-miR-106b, hsa-miR-16, hsa-miR-20a, hsa-miR-210
hsa05215	Prostate cancer	hsa:3320	HSP90AA1	3353.53	3971.02	3990.61
hsa05216	Thyroid cancer	hsa:6932	TCF7	21.9841	22.3012	22.3012	hsa-miR-24
hsa05216	Thyroid cancer	hsa:5979	RET	22.2834	24.1974	21.5291	hsa-miR-15a, hsa-miR-15b, hsa-miR-16, hsa-miR-29a, hsa-miR-29b
hsa05216	Thyroid cancer	hsa:7849	PAX8	45.738	46.8362	42.5989	hsa-miR-378
hsa05216	Thyroid cancer	hsa:3845	KRAS	46.4613	43.3928	36.1505	hsa-miR-181a, hsa-miR-27b, hsa-miR-19a, hsa-miR-30b, hsa-miR-19b, hsa-miR-155, hsa-miR-30e, hsa-miR-30d, hsa-miR-27a, hsa-miR-181b, hsa-miR-181d, hsa-miR-193a-3p, hsa-miR-30c
hsa05217	Basal cell carcinoma	hsa:6932	TCF7	21.9841	22.3012	22.3012	hsa-miR-24
hsa05217	Basal cell carcinoma	hsa:1855	DVL1	38.7451	29.4781	32.7757
hsa05217	Basal cell carcinoma	hsa:7475	WNT6	51.3159	47.7532	42.1184
hsa05218	Melanoma	hsa:3845	KRAS	46.4613	43.3928	36.1505	hsa-miR-181a, hsa-miR-27b, hsa-miR-19a, hsa-miR-30b, hsa-miR-19b, hsa-miR-155, hsa-miR-30e, hsa-miR-30d, hsa-miR-27a, hsa-miR-181b, hsa-miR-181d, hsa-miR-193a-3p, hsa-miR-30c
hsa05218	Melanoma	hsa:5293	PIK3CD	79.164	81.5529	104.215	hsa-miR-30d, hsa-miR-30e, hsa-miR-199b-5p, hsa-miR-30c, hsa-miR-30b
hsa05218	Melanoma	hsa:1869	E2F1	113.028	129.471	117.062	hsa-miR-106a, hsa-miR-93, hsa-miR-20b, hsa-miR-106b, hsa-miR-20a, hsa-miR-17
hsa05218	Melanoma	hsa:1871	E2F3	397.152	705.188	544.907	hsa-miR-106a, hsa-miR-199b-5p, hsa-miR-20b, hsa-miR-15b, hsa-miR-30d, hsa-miR-93, hsa-miR-320a, hsa-miR-320b, hsa-miR-320d, hsa-miR-320c, hsa-miR-30e, hsa-miR-30b, hsa-miR-25, hsa-miR-17, hsa-miR-92a, hsa-miR-92b, hsa-miR-15a, hsa-miR-30c, hsa-miR-106b, hsa-miR-16, hsa-miR-20a, hsa-miR-210
hsa05219	Bladder cancer	hsa:4318	MMP9	42.5527	85.6455	63.3431
hsa05219	Bladder cancer	hsa:3845	KRAS	46.4613	43.3928	36.1505	hsa-miR-181a, hsa-miR-27b, hsa-miR-19a, hsa-miR-30b, hsa-miR-19b, hsa-miR-155, hsa-miR-30e, hsa-miR-30d, hsa-miR-27a, hsa-miR-181b, hsa-miR-181d, hsa-miR-193a-3p, hsa-miR-30c
hsa05219	Bladder cancer	hsa:1869	E2F1	113.028	129.471	117.062	hsa-miR-106a, hsa-miR-93, hsa-miR-20b, hsa-miR-106b, hsa-miR-20a, hsa-miR-17
hsa05219	Bladder cancer	hsa:5228	PGF	320.865	361.803	405.588
hsa05219	Bladder cancer	hsa:1871	E2F3	397.152	705.188	544.907	hsa-miR-106a, hsa-miR-199b-5p, hsa-miR-20b, hsa-miR-15b, hsa-miR-30d, hsa-miR-93, hsa-miR-320a, hsa-miR-320b, hsa-miR-320d, hsa-miR-320c, hsa-miR-30e, hsa-miR-30b, hsa-miR-25, hsa-miR-17, hsa-miR-92a, hsa-miR-92b, hsa-miR-15a, hsa-miR-30c, hsa-miR-106b, hsa-miR-16, hsa-miR-20a, hsa-miR-210
hsa05220	Chronic myeloid leukemia	hsa:9846	GAB2	26.2935	36.3751	38.9643	hsa-miR-24, hsa-let-7g, hsa-let-7i, hsa-let-7d, hsa-let-7f, hsa-let-7b, hsa-let-7a, hsa-let-7c
hsa05220	Chronic myeloid leukemia	hsa:25	ABL1	31.3572	28.1129	29.5182	hsa-miR-30b, hsa-miR-30c, hsa-miR-30d, hsa-miR-30e
hsa05220	Chronic myeloid leukemia	hsa:3845	KRAS	46.4613	43.3928	36.1505	hsa-miR-181a, hsa-miR-27b, hsa-miR-19a, hsa-miR-30b, hsa-miR-19b, hsa-miR-155, hsa-miR-30e, hsa-miR-30d, hsa-miR-27a, hsa-miR-181b, hsa-miR-181d, hsa-miR-193a-3p, hsa-miR-30c
hsa05220	Chronic myeloid leukemia	hsa:6776	STAT5A	48.5729	44.7855	40.1266
hsa05220	Chronic myeloid leukemia	hsa:4792	NFKBIA	49.7191	53.6268	58.1615
hsa05220	Chronic myeloid leukemia	hsa:5293	PIK3CD	79.164	81.5529	104.215	hsa-miR-30d, hsa-miR-30e, hsa-miR-199b-5p, hsa-miR-30c, hsa-miR-30b
hsa05220	Chronic myeloid leukemia	hsa:1869	E2F1	113.028	129.471	117.062	hsa-miR-106a, hsa-miR-93, hsa-miR-20b, hsa-miR-106b, hsa-miR-20a, hsa-miR-17
hsa05220	Chronic myeloid leukemia	hsa:1487	CTBP1	209.558	251.94	272.277
hsa05220	Chronic myeloid leukemia	hsa:1871	E2F3	397.152	705.188	544.907	hsa-miR-106a, hsa-miR-199b-5p, hsa-miR-20b, hsa-miR-15b, hsa-miR-30d, hsa-miR-93, hsa-miR-320a, hsa-miR-320b, hsa-miR-320d, hsa-miR-320c, hsa-miR-30e, hsa-miR-30b, hsa-miR-25, hsa-miR-17, hsa-miR-92a, hsa-miR-92b, hsa-miR-15a, hsa-miR-30c, hsa-miR-106b, hsa-miR-16, hsa-miR-20a, hsa-miR-210
hsa05221	Acute myeloid leukemia	hsa:6932	TCF7	21.9841	22.3012	22.3012	hsa-miR-24
hsa05221	Acute myeloid leukemia	hsa:3728	JUP	34.5822	34.8254	30.7303	hsa-miR-197
hsa05221	Acute myeloid leukemia	hsa:5914	RARA	35.0878	40.7793	32.6814	hsa-miR-27b, hsa-miR-27a
hsa05221	Acute myeloid leukemia	hsa:3845	KRAS	46.4613	43.3928	36.1505	hsa-miR-181a, hsa-miR-27b, hsa-miR-19a, hsa-miR-30b, hsa-miR-19b, hsa-miR-155, hsa-miR-30e, hsa-miR-30d, hsa-miR-27a, hsa-miR-181b, hsa-miR-181d, hsa-miR-193a-3p, hsa-miR-30c
hsa05221	Acute myeloid leukemia	hsa:6776	STAT5A	48.5729	44.7855	40.1266
hsa05221	Acute myeloid leukemia	hsa:1978	EIF4EBP1	63.3519	66.1527	54.3448
hsa05221	Acute myeloid leukemia	hsa:5293	PIK3CD	79.164	81.5529	104.215	hsa-miR-30d, hsa-miR-30e, hsa-miR-199b-5p, hsa-miR-30c, hsa-miR-30b
hsa05222	Small cell lung cancer	hsa:329	BIRC2	44.6427	43.8143	30.7013
hsa05222	Small cell lung cancer	hsa:4792	NFKBIA	49.7191	53.6268	58.1615
hsa05222	Small cell lung cancer	hsa:596	BCL2	52.3353	83.8811	79.8093	hsa-miR-30c, hsa-miR-181a, hsa-miR-15b, hsa-miR-181b, hsa-miR-15a, hsa-miR-30b, hsa-miR-181d, hsa-miR-30d, hsa-miR-16, hsa-miR-107, hsa-miR-103
hsa05222	Small cell lung cancer	hsa:898	CCNE1	58.7942	64.6345	52.4003	hsa-miR-15b, hsa-miR-15a, hsa-miR-107, hsa-miR-16, hsa-miR-103, hsa-miR-26a, hsa-miR-26b
hsa05222	Small cell lung cancer	hsa:1284	COL4A2	60.388	56.2274	43.7792	hsa-let-7d, hsa-let-7i, hsa-let-7g, hsa-miR-29a, hsa-miR-29b, hsa-let-7f, hsa-let-7b, hsa-let-7c, hsa-let-7a
hsa05222	Small cell lung cancer	hsa:5293	PIK3CD	79.164	81.5529	104.215	hsa-miR-30d, hsa-miR-30e, hsa-miR-199b-5p, hsa-miR-30c, hsa-miR-30b
hsa05222	Small cell lung cancer	hsa:1869	E2F1	113.028	129.471	117.062	hsa-miR-106a, hsa-miR-93, hsa-miR-20b, hsa-miR-106b, hsa-miR-20a, hsa-miR-17
hsa05222	Small cell lung cancer	hsa:6502	SKP2	116.325	94.6792	101.775
hsa05222	Small cell lung cancer	hsa:4149	MAX	171.298	247.568	192.727	hsa-miR-320b, hsa-miR-320a, hsa-miR-320c, hsa-miR-320d, hsa-miR-146a
hsa05222	Small cell lung cancer	hsa:1871	E2F3	397.152	705.188	544.907	hsa-miR-106a, hsa-miR-199b-5p, hsa-miR-20b, hsa-miR-15b, hsa-miR-30d, hsa-miR-93, hsa-miR-320a, hsa-miR-320b, hsa-miR-320d, hsa-miR-320c, hsa-miR-30e, hsa-miR-30b, hsa-miR-25, hsa-miR-17, hsa-miR-92a, hsa-miR-92b, hsa-miR-15a, hsa-miR-30c, hsa-miR-106b, hsa-miR-16, hsa-miR-20a, hsa-miR-210
hsa05223	Non-small cell lung cancer	hsa:3845	KRAS	46.4613	43.3928	36.1505	hsa-miR-181a, hsa-miR-27b, hsa-miR-19a, hsa-miR-30b, hsa-miR-19b, hsa-miR-155, hsa-miR-30e, hsa-miR-30d, hsa-miR-27a, hsa-miR-181b, hsa-miR-181d, hsa-miR-193a-3p, hsa-miR-30c
hsa05223	Non-small cell lung cancer	hsa:5170	PDPK1	60.6418	56.3145	57.1088	hsa-miR-27a, hsa-miR-23b, hsa-miR-181a, hsa-miR-27b, hsa-miR-23a, hsa-miR-181b, hsa-miR-181d
hsa05223	Non-small cell lung cancer	hsa:5293	PIK3CD	79.164	81.5529	104.215	hsa-miR-30d, hsa-miR-30e, hsa-miR-199b-5p, hsa-miR-30c, hsa-miR-30b
hsa05223	Non-small cell lung cancer	hsa:1869	E2F1	113.028	129.471	117.062	hsa-miR-106a, hsa-miR-93, hsa-miR-20b, hsa-miR-106b, hsa-miR-20a, hsa-miR-17
hsa05223	Non-small cell lung cancer	hsa:1871	E2F3	397.152	705.188	544.907	hsa-miR-106a, hsa-miR-199b-5p, hsa-miR-20b, hsa-miR-15b, hsa-miR-30d, hsa-miR-93, hsa-miR-320a, hsa-miR-320b, hsa-miR-320d, hsa-miR-320c, hsa-miR-30e, hsa-miR-30b, hsa-miR-25, hsa-miR-17, hsa-miR-92a, hsa-miR-92b, hsa-miR-15a, hsa-miR-30c, hsa-miR-106b, hsa-miR-16, hsa-miR-20a, hsa-miR-210
hsa05310	Asthma	hsa:958	CD40	25.5589	29.9516	27.571
hsa05310	Asthma	hsa:5553	PRG2	1028.8	725.323	676.554
hsa05320	Autoimmune thyroid disease	hsa:5551	PRF1	24.1507	24.5355	22.8711
hsa05320	Autoimmune thyroid disease	hsa:958	CD40	25.5589	29.9516	27.571
hsa05320	Autoimmune thyroid disease	hsa:3135	HLA-G	35.6491	35.94	35.94
hsa05322	Systemic lupus erythematosus	hsa:3014	H2AFX	20.2947	27.9062	38.6619	hsa-miR-24
hsa05322	Systemic lupus erythematosus	hsa:958	CD40	25.5589	29.9516	27.571
hsa05322	Systemic lupus erythematosus	hsa:94239	H2AFV	113.074	147.428	159.034
hsa05322	Systemic lupus erythematosus	hsa:87	ACTN1	115.761	170.14	250.27	hsa-miR-30d, hsa-miR-129-5p, hsa-miR-30c, hsa-miR-30b, hsa-miR-19b, hsa-miR-19a
hsa05322	Systemic lupus erythematosus	hsa:6628	SNRPB	230.934	219.772	182.815
hsa05322	Systemic lupus erythematosus	hsa:6738	TROVE2	462.862	597.298	543.412	hsa-miR-27b, hsa-miR-27a
hsa05330	Allograft rejection	hsa:5551	PRF1	24.1507	24.5355	22.8711
hsa05330	Allograft rejection	hsa:958	CD40	25.5589	29.9516	27.571
hsa05330	Allograft rejection	hsa:3135	HLA-G	35.6491	35.94	35.94
hsa05332	Graft-versus-host disease	hsa:5551	PRF1	24.1507	24.5355	22.8711
hsa05332	Graft-versus-host disease	hsa:3135	HLA-G	35.6491	35.94	35.94
hsa05340	Primary immunodeficiency	hsa:5788	PTPRC	24.1507	42.2262	34.4824
hsa05340	Primary immunodeficiency	hsa:958	CD40	25.5589	29.9516	27.571
hsa05340	Primary immunodeficiency	hsa:920	CD4	26.8668	35.3712	28.7109	hsa-miR-181b, hsa-miR-222, hsa-miR-181a, hsa-miR-221
hsa05340	Primary immunodeficiency	hsa:915	CD3D	60.4682	56.7536	67.9149
hsa05340	Primary immunodeficiency	hsa:7374	UNG	91.3756	109.302	91.0951
hsa05410	Hypertrophic cardiomyopathy (HCM)	hsa:4000	LMNA	49.775	48.2548	48.5469	hsa-miR-129-5p
hsa05410	Hypertrophic cardiomyopathy (HCM)	hsa:3678	ITGA5	66.8513	46.5524	45.5877	hsa-miR-92a, hsa-miR-30e, hsa-miR-30d, hsa-miR-30c, hsa-miR-27b, hsa-miR-92b, hsa-miR-26b, hsa-miR-25, hsa-miR-27a, hsa-miR-26a, hsa-miR-30b
hsa05410	Hypertrophic cardiomyopathy (HCM)	hsa:27092	CACNG4	150.794	106.594	116.606	hsa-let-7i, hsa-miR-29b, hsa-miR-29a
hsa05410	Hypertrophic cardiomyopathy (HCM)	hsa:488	ATP2A2	189.762	228.782	214.333	hsa-miR-92b, hsa-miR-25, hsa-miR-92a, hsa-let-7a, hsa-let-7d, hsa-miR-30b, hsa-miR-30c, hsa-let-7f, hsa-miR-181b, hsa-miR-24, hsa-let-7c, hsa-let-7b, hsa-miR-181a, hsa-let-7g, hsa-miR-30d, hsa-let-7i
hsa05412	Arrhythmogenic right ventricular cardiomyopathy (ARVC)	hsa:6932	TCF7	21.9841	22.3012	22.3012	hsa-miR-24
hsa05412	Arrhythmogenic right ventricular cardiomyopathy (ARVC)	hsa:3728	JUP	34.5822	34.8254	30.7303	hsa-miR-197
hsa05412	Arrhythmogenic right ventricular cardiomyopathy (ARVC)	hsa:4000	LMNA	49.775	48.2548	48.5469	hsa-miR-129-5p
hsa05412	Arrhythmogenic right ventricular cardiomyopathy (ARVC)	hsa:3678	ITGA5	66.8513	46.5524	45.5877	hsa-miR-92a, hsa-miR-30e, hsa-miR-30d, hsa-miR-30c, hsa-miR-27b, hsa-miR-92b, hsa-miR-26b, hsa-miR-25, hsa-miR-27a, hsa-miR-26a, hsa-miR-30b
hsa05412	Arrhythmogenic right ventricular cardiomyopathy (ARVC)	hsa:87	ACTN1	115.761	170.14	250.27	hsa-miR-30d, hsa-miR-129-5p, hsa-miR-30c, hsa-miR-30b, hsa-miR-19b, hsa-miR-19a
hsa05412	Arrhythmogenic right ventricular cardiomyopathy (ARVC)	hsa:27092	CACNG4	150.794	106.594	116.606	hsa-let-7i, hsa-miR-29b, hsa-miR-29a
hsa05412	Arrhythmogenic right ventricular cardiomyopathy (ARVC)	hsa:488	ATP2A2	189.762	228.782	214.333	hsa-miR-92b, hsa-miR-25, hsa-miR-92a, hsa-let-7a, hsa-let-7d, hsa-miR-30b, hsa-miR-30c, hsa-let-7f, hsa-miR-181b, hsa-miR-24, hsa-let-7c, hsa-let-7b, hsa-miR-181a, hsa-let-7g, hsa-miR-30d, hsa-let-7i
hsa05414	Dilated cardiomyopathy	hsa:115	ADCY9	31.2867	39.5546	32.2673	hsa-let-7i, hsa-let-7g, hsa-let-7f, hsa-miR-142-3p, hsa-miR-181d, hsa-miR-19a, hsa-miR-181b, hsa-miR-19b, hsa-miR-181a, hsa-let-7c, hsa-let-7b, hsa-miR-24, hsa-let-7a
hsa05414	Dilated cardiomyopathy	hsa:4000	LMNA	49.775	48.2548	48.5469	hsa-miR-129-5p
hsa05414	Dilated cardiomyopathy	hsa:3678	ITGA5	66.8513	46.5524	45.5877	hsa-miR-92a, hsa-miR-30e, hsa-miR-30d, hsa-miR-30c, hsa-miR-27b, hsa-miR-92b, hsa-miR-26b, hsa-miR-25, hsa-miR-27a, hsa-miR-26a, hsa-miR-30b
hsa05414	Dilated cardiomyopathy	hsa:27092	CACNG4	150.794	106.594	116.606	hsa-let-7i, hsa-miR-29b, hsa-miR-29a
hsa05414	Dilated cardiomyopathy	hsa:488	ATP2A2	189.762	228.782	214.333	hsa-miR-92b, hsa-miR-25, hsa-miR-92a, hsa-let-7a, hsa-let-7d, hsa-miR-30b, hsa-miR-30c, hsa-let-7f, hsa-miR-181b, hsa-miR-24, hsa-let-7c, hsa-let-7b, hsa-miR-181a, hsa-let-7g, hsa-miR-30d, hsa-let-7i
hsa05416	Viral myocarditis	hsa:5551	PRF1	24.1507	24.5355	22.8711
hsa05416	Viral myocarditis	hsa:958	CD40	25.5589	29.9516	27.571
hsa05416	Viral myocarditis	hsa:4627	MYH9	28.3676	31.0895	26.9009	hsa-miR-142-3p, hsa-miR-103, hsa-miR-199b-5p, hsa-miR-107
hsa05416	Viral myocarditis	hsa:25	ABL1	31.3572	28.1129	29.5182	hsa-miR-30b, hsa-miR-30c, hsa-miR-30d, hsa-miR-30e
hsa05416	Viral myocarditis	hsa:3135	HLA-G	35.6491	35.94	35.94
hsa05416	Viral myocarditis	hsa:637	BID	47.8937	51.5415	55.7229
hsa05416	Viral myocarditis	hsa:841	CASP8	137.925	222.471	157.689
hsa05416	Viral myocarditis	hsa:5879	RAC1	885.834	1133.57	972.343	hsa-miR-320a, hsa-miR-142-3p, hsa-miR-320d, hsa-miR-320c, hsa-miR-320b

## Sheet: Ago4
KEGG Pathway ID	KEGG Pathway description	KEGG ID	Gene Symbol	Ago4			gene assosciated miRNAs predicted by at least 2 databases of TargetScan, PicTar or miRanda
hsa00010	Glycolysis / Gluconeogenesis	hsa:217	ALDH2	24.4446	24.5809	26.1636
hsa00010	Glycolysis / Gluconeogenesis	hsa:83440	ADPGK	37.7291	34.9331	30.1058
hsa00010	Glycolysis / Gluconeogenesis	hsa:226	ALDOA	964.681	873.601	975.188
hsa00020	Citrate cycle (TCA cycle)	hsa:3421	IDH3G	28.7093	24.1828	22.9073
hsa00020	Citrate cycle (TCA cycle)	hsa:3420	IDH3B	34.5444	37.1217	34.7593
hsa00020	Citrate cycle (TCA cycle)	hsa:3418	IDH2	35.2973	25.5441	35.3541
hsa00020	Citrate cycle (TCA cycle)	hsa:4191	MDH2	40.4814	42.3012	44.9085
hsa00020	Citrate cycle (TCA cycle)	hsa:6389	SDHA	47.865	40.4855	40.234
hsa00030	Pentose phosphate pathway	hsa:25796	PGLS	52.5501	48.9221	45.1107
hsa00030	Pentose phosphate pathway	hsa:5631	PRPS1	54.9205	46.2361	47.2512
hsa00030	Pentose phosphate pathway	hsa:22934	RPIA	120.919	124.957	129.121	hsa-miR-23a
hsa00030	Pentose phosphate pathway	hsa:6888	TALDO1	485.678	420.882	439.201
hsa00030	Pentose phosphate pathway	hsa:226	ALDOA	964.681	873.601	975.188
hsa00051	Fructose and mannose metabolism	hsa:7264	TSTA3	24.1511	26.9193	26.9959
hsa00051	Fructose and mannose metabolism	hsa:6652	SORD	186.557	171.741	174.496
hsa00051	Fructose and mannose metabolism	hsa:226	ALDOA	964.681	873.601	975.188
hsa00053	Ascorbate and aldarate metabolism	hsa:217	ALDH2	24.4446	24.5809	26.1636
hsa00061	Fatty acid biosynthesis	hsa:32	ACACB	21.6684	23.6483	20.1
hsa00061	Fatty acid biosynthesis	hsa:31	ACACA	38.9816	31.3667	34.6206
hsa00061	Fatty acid biosynthesis	hsa:27349	MCAT	47.6565	40.7117	35.3138
hsa00062	Fatty acid elongation in mitochondria	hsa:9374	PPT2	31.6326	20.7311	28.0285	hsa-miR-16, hsa-miR-15a
hsa00062	Fatty acid elongation in mitochondria	hsa:1892	ECHS1	161.208	161.96	147.969
hsa00071	Fatty acid metabolism	hsa:217	ALDH2	24.4446	24.5809	26.1636
hsa00071	Fatty acid metabolism	hsa:2639	GCDH	26.1974	26.5932	22.8666
hsa00071	Fatty acid metabolism	hsa:1376	CPT2	26.3487	37.3769	30.0446
hsa00071	Fatty acid metabolism	hsa:37	ACADVL	28.8112	33.3541	36.4935
hsa00071	Fatty acid metabolism	hsa:1374	CPT1A	32.6315	30.101	27.9831
hsa00071	Fatty acid metabolism	hsa:2181	ACSL3	57.4938	50.9233	55.8239	hsa-miR-26a, hsa-miR-223
hsa00071	Fatty acid metabolism	hsa:1892	ECHS1	161.208	161.96	147.969
hsa00072	Synthesis and degradation of ketone bodies	hsa:3155	HMGCL	26.2216	22.358	26.4973
hsa00100	Steroid biosynthesis	hsa:1717	DHCR7	25.3626	20.6572	30.133
hsa00100	Steroid biosynthesis	hsa:51478	HSD17B7	31.8854	37.0059	42.2509
hsa00100	Steroid biosynthesis	hsa:6307	SC4MOL	54.9447	50.3417	49.5469	hsa-miR-23a, hsa-miR-93, hsa-miR-106b, hsa-miR-19b, hsa-miR-223, hsa-miR-20a, hsa-miR-26a, hsa-miR-106a, hsa-miR-17, hsa-miR-20b
hsa00100	Steroid biosynthesis	hsa:10682	EBP	129.442	132.902	151.713
hsa00130	Ubiquinone and other terpenoid-quinone biosynthesis	hsa:51805	COQ3	32.8484	30.4856	35.5914
hsa00140	Steroid hormone biosynthesis	hsa:51478	HSD17B7	31.8854	37.0059	42.2509
hsa00140	Steroid hormone biosynthesis	hsa:1545	CYP1B1	41.6405	47.0795	44.2682	hsa-miR-27a
hsa00140	Steroid hormone biosynthesis	hsa:1312	COMT	92.5369	100.179	101.461
hsa00190	Oxidative phosphorylation	hsa:9114	ATP6V0D1	23.5676	23.5676	26.0215
hsa00190	Oxidative phosphorylation	hsa:1352	COX10	28.06	27.2915	27.1212
hsa00190	Oxidative phosphorylation	hsa:4700	NDUFA6	28.2691	36.3186	28.0898
hsa00190	Oxidative phosphorylation	hsa:374291	NDUFS7	32.7965	33.0589	27.0761
hsa00190	Oxidative phosphorylation	hsa:535	ATP6V0A1	42.4048	43.2901	35.2417
hsa00190	Oxidative phosphorylation	hsa:7381	UQCRB	46.636	53.9883	50.0806
hsa00190	Oxidative phosphorylation	hsa:6389	SDHA	47.865	40.4855	40.234
hsa00190	Oxidative phosphorylation	hsa:4713	NDUFB7	48.8829	54.4033	57.3511
hsa00190	Oxidative phosphorylation	hsa:4704	NDUFA9	55.0988	48.9762	63.5905
hsa00190	Oxidative phosphorylation	hsa:539	ATP5O	56.0514	70.3713	63.1536
hsa00190	Oxidative phosphorylation	hsa:513	ATP5D	61.3118	56.8768	59.0721
hsa00190	Oxidative phosphorylation	hsa:10312	TCIRG1	61.4051	39.7451	48.8393
hsa00190	Oxidative phosphorylation	hsa:527	ATP6V0C	72.4499	45.2695	93.443
hsa00190	Oxidative phosphorylation	hsa:516	ATP5G1	93.3717	74.3356	79.0187
hsa00190	Oxidative phosphorylation	hsa:4701	NDUFA7	134.546	137.473	127.466
hsa00190	Oxidative phosphorylation	hsa:529	ATP6V1E1	156.117	144.311	156.117	hsa-miR-23a
hsa00190	Oxidative phosphorylation	hsa:4723	NDUFV1	160.235	158.077	184.809
hsa00190	Oxidative phosphorylation	hsa:4728	NDUFS8	181.465	165.012	168.259
hsa00190	Oxidative phosphorylation	hsa:4708	NDUFB2	190.474	186.573	201.465
hsa00190	Oxidative phosphorylation	hsa:4698	NDUFA5	195.979	187.881	168.878
hsa00190	Oxidative phosphorylation	hsa:4722	NDUFS3	211.803	202.747	209.497
hsa00190	Oxidative phosphorylation	hsa:4706	NDUFAB1	224.481	221.352	208.232
hsa00190	Oxidative phosphorylation	hsa:1329	COX5B	237.475	232.465	215.651
hsa00190	Oxidative phosphorylation	hsa:4707	NDUFB1	238.028	235.461	253.983
hsa00190	Oxidative phosphorylation	hsa:27089	UQCRQ	253.045	238.051	240.188
hsa00190	Oxidative phosphorylation	hsa:533	ATP6V0B	280.88	243.165	278.41
hsa00190	Oxidative phosphorylation	hsa:1340	COX6B1	289.001	275.972	275.495
hsa00190	Oxidative phosphorylation	hsa:4695	NDUFA2	304.937	283.336	321.342
hsa00190	Oxidative phosphorylation	hsa:4717	NDUFC1	325.98	313.611	322.77
hsa00190	Oxidative phosphorylation	hsa:4696	NDUFA3	351.996	283.752	300.265	hsa-miR-23a
hsa00190	Oxidative phosphorylation	hsa:1351	COX8A	391.396	343.302	341.418
hsa00190	Oxidative phosphorylation	hsa:9551	ATP5J2	469.11	450.132	481.188
hsa00190	Oxidative phosphorylation	hsa:4714	NDUFB8	478.612	528.027	527.567
hsa00190	Oxidative phosphorylation	hsa:1337	COX6A1	649.287	740.212	645.888
hsa00190	Oxidative phosphorylation	hsa:10632	ATP5L	725.931	847.326	821.115
hsa00190	Oxidative phosphorylation	hsa:521	ATP5I	961.772	880.048	917.796
hsa00190	Oxidative phosphorylation	hsa:1347	COX7A2	970.099	1159.57	1196.19
hsa00190	Oxidative phosphorylation	hsa:514	ATP5E	1265.5	1428.34	1409.62
hsa00190	Oxidative phosphorylation	hsa:4725	NDUFS5	1962.93	2231.89	2165.68
hsa00230	Purine metabolism	hsa:1716	DGUOK	21.9075	24.2376	22.7235
hsa00230	Purine metabolism	hsa:5426	POLE	22.0671	22.239	31.979
hsa00230	Purine metabolism	hsa:5144	PDE4D	23.7937	24.5521	23.2895	hsa-miR-223, hsa-miR-142-5p
hsa00230	Purine metabolism	hsa:5147	PDE6D	24.2191	21.1757	25.5457
hsa00230	Purine metabolism	hsa:9583	ENTPD4	24.8702	20.2672	20.3342
hsa00230	Purine metabolism	hsa:353	APRT	25.621	20.1725	24.2703
hsa00230	Purine metabolism	hsa:58497	PRUNE	30.6986	34.5028	34.0588	hsa-miR-221, hsa-miR-222
hsa00230	Purine metabolism	hsa:115	ADCY9	32.2673	26.7508	26.8973	hsa-miR-181a, hsa-let-7a, hsa-miR-19b, hsa-miR-181b, hsa-miR-24
hsa00230	Purine metabolism	hsa:9533	POLR1C	33.8514	33.8514	41.132
hsa00230	Purine metabolism	hsa:5424	POLD1	35.7801	24.57	29.4446
hsa00230	Purine metabolism	hsa:5430	POLR2A	37.5133	44.0834	45.5124
hsa00230	Purine metabolism	hsa:5435	POLR2F	39.0516	34.3654	35.846
hsa00230	Purine metabolism	hsa:100	ADA	40.3626	40.3626	40.9871
hsa00230	Purine metabolism	hsa:4833	NME4	41.6487	45.4548	48.2819
hsa00230	Purine metabolism	hsa:51082	POLR1D	42.7351	43.4094	42.2127
hsa00230	Purine metabolism	hsa:471	ATIC	44.0812	33.8466	35.0603
hsa00230	Purine metabolism	hsa:3614	IMPDH1	46.5056	40.8921	45.9393	hsa-miR-19b
hsa00230	Purine metabolism	hsa:158	ADSL	51.7827	45.8185	48.7709
hsa00230	Purine metabolism	hsa:204	AK2	51.8602	56.8809	52.9165	hsa-miR-107, hsa-miR-103, hsa-miR-223, hsa-miR-27a
hsa00230	Purine metabolism	hsa:84172	POLR1B	53.6604	51.8003	67.9918
hsa00230	Purine metabolism	hsa:5631	PRPS1	54.9205	46.2361	47.2512
hsa00230	Purine metabolism	hsa:5432	POLR2C	70.0768	78.7939	78.2198
hsa00230	Purine metabolism	hsa:5141	PDE4A	71.1531	55.1882	65.6189
hsa00230	Purine metabolism	hsa:124583	CANT1	73.3357	63.0866	73.3357	hsa-miR-106b, hsa-miR-17, hsa-miR-20a, hsa-miR-93, hsa-miR-20b, hsa-miR-106a
hsa00230	Purine metabolism	hsa:271	AMPD2	86.1476	77.0961	92.668
hsa00230	Purine metabolism	hsa:5437	POLR2H	89.2806	84.0026	94.4178
hsa00230	Purine metabolism	hsa:5441	POLR2L	108.947	90.201	95.7672
hsa00230	Purine metabolism	hsa:5425	POLD2	110.994	86.62	85.4982
hsa00230	Purine metabolism	hsa:5439	POLR2J	111.892	114.524	113.61
hsa00230	Purine metabolism	hsa:3704	ITPA	117.927	111.395	109.266
hsa00230	Purine metabolism	hsa:5438	POLR2I	126.763	119.552	119.533
hsa00230	Purine metabolism	hsa:5143	PDE4C	262.353	265.893	269.708
hsa00230	Purine metabolism	hsa:5436	POLR2G	366.181	361.649	386.533
hsa00240	Pyrimidine metabolism	hsa:7372	UMPS	21.5305	22.4082	24.3131
hsa00240	Pyrimidine metabolism	hsa:5426	POLE	22.0671	22.239	31.979
hsa00240	Pyrimidine metabolism	hsa:9583	ENTPD4	24.8702	20.2672	20.3342
hsa00240	Pyrimidine metabolism	hsa:9533	POLR1C	33.8514	33.8514	41.132
hsa00240	Pyrimidine metabolism	hsa:5424	POLD1	35.7801	24.57	29.4446
hsa00240	Pyrimidine metabolism	hsa:5430	POLR2A	37.5133	44.0834	45.5124
hsa00240	Pyrimidine metabolism	hsa:5435	POLR2F	39.0516	34.3654	35.846
hsa00240	Pyrimidine metabolism	hsa:4833	NME4	41.6487	45.4548	48.2819
hsa00240	Pyrimidine metabolism	hsa:51082	POLR1D	42.7351	43.4094	42.2127
hsa00240	Pyrimidine metabolism	hsa:84172	POLR1B	53.6604	51.8003	67.9918
hsa00240	Pyrimidine metabolism	hsa:5432	POLR2C	70.0768	78.7939	78.2198
hsa00240	Pyrimidine metabolism	hsa:124583	CANT1	73.3357	63.0866	73.3357	hsa-miR-106b, hsa-miR-17, hsa-miR-20a, hsa-miR-93, hsa-miR-20b, hsa-miR-106a
hsa00240	Pyrimidine metabolism	hsa:5437	POLR2H	89.2806	84.0026	94.4178
hsa00240	Pyrimidine metabolism	hsa:5441	POLR2L	108.947	90.201	95.7672
hsa00240	Pyrimidine metabolism	hsa:5425	POLD2	110.994	86.62	85.4982
hsa00240	Pyrimidine metabolism	hsa:5439	POLR2J	111.892	114.524	113.61
hsa00240	Pyrimidine metabolism	hsa:3704	ITPA	117.927	111.395	109.266
hsa00240	Pyrimidine metabolism	hsa:5438	POLR2I	126.763	119.552	119.533
hsa00240	Pyrimidine metabolism	hsa:5436	POLR2G	366.181	361.649	386.533
hsa00240	Pyrimidine metabolism	hsa:1854	DUT	1027.09	954.16	954.16
hsa00250	Alanine, aspartate and glutamate metabolism	hsa:2805	GOT1	20.1903	20.9136	22.7056
hsa00250	Alanine, aspartate and glutamate metabolism	hsa:158	ADSL	51.7827	45.8185	48.7709
hsa00250	Alanine, aspartate and glutamate metabolism	hsa:2806	GOT2	77.2021	67.5418	65.1956	hsa-miR-181b, hsa-miR-181a
hsa00250	Alanine, aspartate and glutamate metabolism	hsa:445	ASS1	223.072	216.779	212.983
hsa00260	Glycine, serine and threonine metabolism	hsa:5723	PSPH	51.8602	61.5125	77.378
hsa00260	Glycine, serine and threonine metabolism	hsa:211	ALAS1	73.7507	69.9627	82.0479
hsa00260	Glycine, serine and threonine metabolism	hsa:6472	SHMT2	124.22	121.057	115.443
hsa00270	Cysteine and methionine metabolism	hsa:2805	GOT1	20.1903	20.9136	22.7056
hsa00270	Cysteine and methionine metabolism	hsa:1789	DNMT3B	38.9558	43.9296	40.9955	hsa-miR-26a
hsa00270	Cysteine and methionine metabolism	hsa:2806	GOT2	77.2021	67.5418	65.1956	hsa-miR-181b, hsa-miR-181a
hsa00270	Cysteine and methionine metabolism	hsa:6723	SRM	107.511	87.8282	93.6273
hsa00270	Cysteine and methionine metabolism	hsa:1786	DNMT1	118.162	119.868	115.074
hsa00270	Cysteine and methionine metabolism	hsa:4144	MAT2A	119.244	183.49	176.758	hsa-miR-26a, hsa-miR-23a, hsa-miR-222, hsa-miR-93, hsa-miR-221, hsa-miR-181b, hsa-miR-181a
hsa00270	Cysteine and methionine metabolism	hsa:55256	ADI1	191.209	173.123	168.363
hsa00280	Valine, leucine and isoleucine degradation	hsa:217	ALDH2	24.4446	24.5809	26.1636
hsa00280	Valine, leucine and isoleucine degradation	hsa:3155	HMGCL	26.2216	22.358	26.4973
hsa00280	Valine, leucine and isoleucine degradation	hsa:26275	HIBCH	53.2508	52.7018	58.6261
hsa00280	Valine, leucine and isoleucine degradation	hsa:3028	HSD17B10	97.7703	100.348	100.348
hsa00280	Valine, leucine and isoleucine degradation	hsa:1892	ECHS1	161.208	161.96	147.969
hsa00280	Valine, leucine and isoleucine degradation	hsa:1629	DBT	279.516	316.965	295.393	hsa-miR-92a, hsa-miR-25
hsa00290	Valine, leucine and isoleucine biosynthesis	hsa:7407	VARS	40.2632	30.8291	32.8526
hsa00290	Valine, leucine and isoleucine biosynthesis	hsa:51520	LARS	130.278	142.197	155.489
hsa00310	Lysine degradation	hsa:217	ALDH2	24.4446	24.5809	26.1636
hsa00310	Lysine degradation	hsa:2639	GCDH	26.1974	26.5932	22.8666
hsa00310	Lysine degradation	hsa:7468	WHSC1	35.5213	28.06	27.1664	hsa-miR-103, hsa-miR-107, hsa-miR-23a, hsa-miR-20b, hsa-miR-222, hsa-miR-221
hsa00310	Lysine degradation	hsa:10919	EHMT2	41.1609	24.5252	23.1552
hsa00310	Lysine degradation	hsa:51111	SUV420H1	41.4183	47.3282	57.4459	hsa-miR-25, hsa-miR-27a, hsa-miR-92a, hsa-miR-93, hsa-miR-20a, hsa-miR-106b, hsa-miR-142-5p, hsa-miR-20b
hsa00310	Lysine degradation	hsa:79709	GLT25D1	45.5124	45.5124	47.1001
hsa00310	Lysine degradation	hsa:29072	SETD2	45.996	50.6771	50.6771
hsa00310	Lysine degradation	hsa:6839	SUV39H1	85.3237	75.0247	84.2904
hsa00310	Lysine degradation	hsa:1892	ECHS1	161.208	161.96	147.969
hsa00310	Lysine degradation	hsa:23067	SETD1B	199.947	164.102	177.357
hsa00330	Arginine and proline metabolism	hsa:2805	GOT1	20.1903	20.9136	22.7056
hsa00330	Arginine and proline metabolism	hsa:217	ALDH2	24.4446	24.5809	26.1636
hsa00330	Arginine and proline metabolism	hsa:5831	PYCR1	36.176	24.7752	30.054
hsa00330	Arginine and proline metabolism	hsa:2806	GOT2	77.2021	67.5418	65.1956	hsa-miR-181b, hsa-miR-181a
hsa00330	Arginine and proline metabolism	hsa:6723	SRM	107.511	87.8282	93.6273
hsa00330	Arginine and proline metabolism	hsa:445	ASS1	223.072	216.779	212.983
hsa00340	Histidine metabolism	hsa:217	ALDH2	24.4446	24.5809	26.1636
hsa00340	Histidine metabolism	hsa:3067	HDC	47.2608	41.3991	40.7886
hsa00340	Histidine metabolism	hsa:114049	WBSCR22	146.959	130.826	154.814
hsa00350	Tyrosine metabolism	hsa:2805	GOT1	20.1903	20.9136	22.7056
hsa00350	Tyrosine metabolism	hsa:2806	GOT2	77.2021	67.5418	65.1956	hsa-miR-181b, hsa-miR-181a
hsa00350	Tyrosine metabolism	hsa:1312	COMT	92.5369	100.179	101.461
hsa00350	Tyrosine metabolism	hsa:114049	WBSCR22	146.959	130.826	154.814
hsa00350	Tyrosine metabolism	hsa:4282	MIF	642.414	540.299	522.719
hsa00360	Phenylalanine metabolism	hsa:2805	GOT1	20.1903	20.9136	22.7056
hsa00360	Phenylalanine metabolism	hsa:2806	GOT2	77.2021	67.5418	65.1956	hsa-miR-181b, hsa-miR-181a
hsa00360	Phenylalanine metabolism	hsa:9588	PRDX6	408.659	328.237	338.338
hsa00360	Phenylalanine metabolism	hsa:4282	MIF	642.414	540.299	522.719
hsa00380	Tryptophan metabolism	hsa:217	ALDH2	24.4446	24.5809	26.1636
hsa00380	Tryptophan metabolism	hsa:2639	GCDH	26.1974	26.5932	22.8666
hsa00380	Tryptophan metabolism	hsa:1545	CYP1B1	41.6405	47.0795	44.2682	hsa-miR-27a
hsa00380	Tryptophan metabolism	hsa:7453	WARS	107.702	97.1354	107.087
hsa00380	Tryptophan metabolism	hsa:1892	ECHS1	161.208	161.96	147.969
hsa00400	Phenylalanine, tyrosine and tryptophan biosynthesis	hsa:2805	GOT1	20.1903	20.9136	22.7056
hsa00400	Phenylalanine, tyrosine and tryptophan biosynthesis	hsa:2806	GOT2	77.2021	67.5418	65.1956	hsa-miR-181b, hsa-miR-181a
hsa00410	beta-Alanine metabolism	hsa:217	ALDH2	24.4446	24.5809	26.1636
hsa00410	beta-Alanine metabolism	hsa:26275	HIBCH	53.2508	52.7018	58.6261
hsa00410	beta-Alanine metabolism	hsa:6723	SRM	107.511	87.8282	93.6273
hsa00410	beta-Alanine metabolism	hsa:1892	ECHS1	161.208	161.96	147.969
hsa00430	Taurine and hypotaurine metabolism	hsa:84890	ADO	26.2556	25.3672	21.1757	hsa-miR-181b, hsa-miR-181a
hsa00430	Taurine and hypotaurine metabolism	hsa:2678	GGT1	26.2561	24.1062	20.7591
hsa00450	Selenoamino acid metabolism	hsa:2678	GGT1	26.2561	24.1062	20.7591
hsa00450	Selenoamino acid metabolism	hsa:4144	MAT2A	119.244	183.49	176.758	hsa-miR-26a, hsa-miR-23a, hsa-miR-222, hsa-miR-93, hsa-miR-221, hsa-miR-181b, hsa-miR-181a
hsa00450	Selenoamino acid metabolism	hsa:114049	WBSCR22	146.959	130.826	154.814
hsa00450	Selenoamino acid metabolism	hsa:4141	MARS	282.962	285.187	271.119
hsa00460	Cyanoamino acid metabolism	hsa:2678	GGT1	26.2561	24.1062	20.7591
hsa00460	Cyanoamino acid metabolism	hsa:6472	SHMT2	124.22	121.057	115.443
hsa00480	Glutathione metabolism	hsa:2678	GGT1	26.2561	24.1062	20.7591
hsa00480	Glutathione metabolism	hsa:3418	IDH2	35.2973	25.5441	35.3541
hsa00480	Glutathione metabolism	hsa:2937	GSS	71.2916	65.538	62.992
hsa00480	Glutathione metabolism	hsa:6723	SRM	107.511	87.8282	93.6273
hsa00480	Glutathione metabolism	hsa:2950	GSTP1	137.002	137.913	151.667
hsa00480	Glutathione metabolism	hsa:290	ANPEP	331.377	315.689	308.451
hsa00510	N-Glycan biosynthesis	hsa:79053	ALG8	23.3146	25.2872	24.7662
hsa00510	N-Glycan biosynthesis	hsa:4122	MAN2A2	23.3916	20.2672	22.8666	hsa-let-7a
hsa00510	N-Glycan biosynthesis	hsa:11253	MAN1B1	24.3815	29.978	36.0289
hsa00510	N-Glycan biosynthesis	hsa:8703	B4GALT3	24.3815	25.0714	23.9532	hsa-miR-27a
hsa00510	N-Glycan biosynthesis	hsa:1798	DPAGT1	28.4252	34.3459	35.5882
hsa00510	N-Glycan biosynthesis	hsa:23193	GANAB	47.8527	49.7007	48.7756
hsa00510	N-Glycan biosynthesis	hsa:4247	MGAT2	108.99	109.68	118.344
hsa00510	N-Glycan biosynthesis	hsa:6184	RPN1	148.152	129.989	132.235	hsa-miR-27a
hsa00510	N-Glycan biosynthesis	hsa:6185	RPN2	653.955	558.247	530.045	hsa-miR-27a
hsa00511	Other glycan degradation	hsa:64772	ENGASE	22.7111	21.3991	20.5046
hsa00511	Other glycan degradation	hsa:3073	HEXA	56.9739	62.5728	59.0593
hsa00511	Other glycan degradation	hsa:4125	MAN2B1	59.6743	62.2816	80.8542
hsa00512	O-Glycan biosynthesis	hsa:9334	B4GALT5	29.9993	33.1092	38.3021	hsa-miR-19b
hsa00512	O-Glycan biosynthesis	hsa:2590	GALNT2	34.4197	23.7935	35.1629	hsa-let-7a
hsa00512	O-Glycan biosynthesis	hsa:63917	GALNT11	76.9237	71.0318	71.5966
hsa00512	O-Glycan biosynthesis	hsa:6483	ST3GAL2	79.5613	68.9149	81.5033
hsa00520	Amino sugar and nucleotide sugar metabolism	hsa:7264	TSTA3	24.1511	26.9193	26.9959
hsa00520	Amino sugar and nucleotide sugar metabolism	hsa:3073	HEXA	56.9739	62.5728	59.0593
hsa00520	Amino sugar and nucleotide sugar metabolism	hsa:1727	CYB5R3	184.835	175.059	172.435
hsa00531	Glycosaminoglycan degradation	hsa:3423	IDS	47.326	43.4431	54.3584
hsa00531	Glycosaminoglycan degradation	hsa:2799	GNS	55.2236	57.9156	58.6823	hsa-miR-20a, hsa-let-7a, hsa-miR-106a, hsa-miR-106b, hsa-miR-107, hsa-miR-103, hsa-miR-93, hsa-miR-20b, hsa-miR-27a, hsa-miR-17
hsa00531	Glycosaminoglycan degradation	hsa:3073	HEXA	56.9739	62.5728	59.0593
hsa00532	Glycosaminoglycan biosynthesis - chondroitin sulfate	hsa:26229	B3GAT3	23.0141	20.6541	24.7497	hsa-let-7a
hsa00532	Glycosaminoglycan biosynthesis - chondroitin sulfate	hsa:54480	CHPF2	39.4787	30.1187	30.5063
hsa00532	Glycosaminoglycan biosynthesis - chondroitin sulfate	hsa:55501	CHST12	51.9379	47.3375	40.7401
hsa00532	Glycosaminoglycan biosynthesis - chondroitin sulfate	hsa:22856	CHSY1	211.195	264.924	206.62	hsa-miR-26a, hsa-miR-222, hsa-miR-221
hsa00533	Glycosaminoglycan biosynthesis - keratan sulfate	hsa:8703	B4GALT3	24.3815	25.0714	23.9532	hsa-miR-27a
hsa00533	Glycosaminoglycan biosynthesis - keratan sulfate	hsa:11041	B3GNT1	26.8872	27.954	28.8113	hsa-miR-23a, hsa-let-7a, hsa-miR-24
hsa00533	Glycosaminoglycan biosynthesis - keratan sulfate	hsa:6483	ST3GAL2	79.5613	68.9149	81.5033
hsa00534	Glycosaminoglycan biosynthesisheparan sulfate	hsa:26229	B3GAT3	23.0141	20.6541	24.7497	hsa-let-7a
hsa00561	Glycerolipid metabolism	hsa:217	ALDH2	24.4446	24.5809	26.1636
hsa00561	Glycerolipid metabolism	hsa:8527	DGKD	72.5199	53.0884	58.1708
hsa00561	Glycerolipid metabolism	hsa:8525	DGKZ	106.241	71.3357	82.1008
hsa00562	Inositol phosphate metabolism	hsa:5331	PLCB3	21.4377	20.2672	21.0332
hsa00562	Inositol phosphate metabolism	hsa:8396	PIP4K2B	31.768	26.792	37.6558	hsa-miR-181b, hsa-miR-181a
hsa00562	Inositol phosphate metabolism	hsa:5298	PI4KB	33.959	33.1027	31.3754	hsa-miR-103, hsa-miR-16, hsa-miR-107, hsa-miR-15a
hsa00562	Inositol phosphate metabolism	hsa:5336	PLCG2	36.1612	27.011	23.578
hsa00562	Inositol phosphate metabolism	hsa:3633	INPP5B	51.3043	43.0979	47.2689	hsa-miR-24, hsa-miR-223
hsa00562	Inositol phosphate metabolism	hsa:5291	PIK3CB	52.0112	51.1076	52.0112
hsa00562	Inositol phosphate metabolism	hsa:3632	INPP5A	78.1923	64.615	72.9541	hsa-miR-181b, hsa-miR-23a, hsa-let-7a, hsa-miR-181a
hsa00562	Inositol phosphate metabolism	hsa:3705	ITPK1	99.2146	91.6688	88.6744
hsa00562	Inositol phosphate metabolism	hsa:5293	PIK3CD	172.167	149.029	143.483
hsa00562	Inositol phosphate metabolism	hsa:10423	CDIPT	219.527	203.383	216.856
hsa00563	Glycosylphosphatidylinositol(GPI)-anchor biosynthesis	hsa:54872	PIGG	26.3487	26.808	27.6234
hsa00563	Glycosylphosphatidylinositol(GPI)-anchor biosynthesis	hsa:8733	GPAA1	60.4629	55.6146	61.462
hsa00564	Glycerophospholipid metabolism	hsa:9489	PGS1	20.4721	21.8633	23.1311
hsa00564	Glycerophospholipid metabolism	hsa:6901	TAZ	24.9067	21.8595	25.9046
hsa00564	Glycerophospholipid metabolism	hsa:254531	LPCAT4	27.1926	27.9072	28.2812
hsa00564	Glycerophospholipid metabolism	hsa:1119	CHKA	28.7416	29.9981	25.3688
hsa00564	Glycerophospholipid metabolism	hsa:79143	MBOAT7	38.4541	36.7975	39.8989	hsa-miR-24
hsa00564	Glycerophospholipid metabolism	hsa:79888	LPCAT1	54.8328	54.3316	50.389
hsa00564	Glycerophospholipid metabolism	hsa:11313	LYPLA2	60.9925	51.6563	52.8578
hsa00564	Glycerophospholipid metabolism	hsa:8527	DGKD	72.5199	53.0884	58.1708
hsa00564	Glycerophospholipid metabolism	hsa:8525	DGKZ	106.241	71.3357	82.1008
hsa00564	Glycerophospholipid metabolism	hsa:10423	CDIPT	219.527	203.383	216.856
hsa00565	Ether lipid metabolism	hsa:254531	LPCAT4	27.1926	27.9072	28.2812
hsa00565	Ether lipid metabolism	hsa:79888	LPCAT1	54.8328	54.3316	50.389
hsa00590	Arachidonic acid metabolism	hsa:2678	GGT1	26.2561	24.1062	20.7591
hsa00600	Sphingolipid metabolism	hsa:64781	CERK	31.8018	33.3478	31.8893
hsa00600	Sphingolipid metabolism	hsa:427	ASAH1	56.4627	60.874	62.081
hsa00600	Sphingolipid metabolism	hsa:56848	SPHK2	70.8601	57.1835	55.5685	hsa-miR-19b
hsa00600	Sphingolipid metabolism	hsa:2531	KDSR	96.9561	96.9561	97.518	hsa-miR-15a, hsa-miR-16
hsa00601	Glycosphingolipid biosynthesis - lacto and neolacto series	hsa:10402	ST3GAL6	21.9902	26.9684	30.6689
hsa00601	Glycosphingolipid biosynthesis - lacto and neolacto series	hsa:8703	B4GALT3	24.3815	25.0714	23.9532	hsa-miR-27a
hsa00601	Glycosphingolipid biosynthesis - lacto and neolacto series	hsa:11041	B3GNT1	26.8872	27.954	28.8113	hsa-miR-23a, hsa-let-7a, hsa-miR-24
hsa00603	Glycosphingolipid biosynthesisglobo series	hsa:3073	HEXA	56.9739	62.5728	59.0593
hsa00603	Glycosphingolipid biosynthesisglobo series	hsa:6483	ST3GAL2	79.5613	68.9149	81.5033
hsa00604	Glycosphingolipid biosynthesis ganglio series	hsa:3073	HEXA	56.9739	62.5728	59.0593
hsa00604	Glycosphingolipid biosynthesis ganglio series	hsa:6483	ST3GAL2	79.5613	68.9149	81.5033
hsa00620	Pyruvate metabolism	hsa:32	ACACB	21.6684	23.6483	20.1
hsa00620	Pyruvate metabolism	hsa:217	ALDH2	24.4446	24.5809	26.1636
hsa00620	Pyruvate metabolism	hsa:31	ACACA	38.9816	31.3667	34.6206
hsa00620	Pyruvate metabolism	hsa:97	ACYP1	40.0259	45.6663	43.9843
hsa00620	Pyruvate metabolism	hsa:4191	MDH2	40.4814	42.3012	44.9085
hsa00620	Pyruvate metabolism	hsa:4199	ME1	47.6359	44.8327	44.0067
hsa00630	Glyoxylate and dicarboxylate metabolism	hsa:4191	MDH2	40.4814	42.3012	44.9085
hsa00640	Propanoate metabolism	hsa:32	ACACB	21.6684	23.6483	20.1
hsa00640	Propanoate metabolism	hsa:217	ALDH2	24.4446	24.5809	26.1636
hsa00640	Propanoate metabolism	hsa:31	ACACA	38.9816	31.3667	34.6206
hsa00640	Propanoate metabolism	hsa:26275	HIBCH	53.2508	52.7018	58.6261
hsa00640	Propanoate metabolism	hsa:1892	ECHS1	161.208	161.96	147.969
hsa00650	Butanoate metabolism	hsa:3155	HMGCL	26.2216	22.358	26.4973
hsa00650	Butanoate metabolism	hsa:1892	ECHS1	161.208	161.96	147.969
hsa00670	One carbon pool by folate	hsa:471	ATIC	44.0812	33.8466	35.0603
hsa00670	One carbon pool by folate	hsa:6472	SHMT2	124.22	121.057	115.443
hsa00740	Riboflavin metabolism	hsa:80308	FLAD1	29.2875	27.23	26.2743
hsa00740	Riboflavin metabolism	hsa:55312	RFK	39.5266	37.3373	50.3068
hsa00740	Riboflavin metabolism	hsa:52	ACP1	95.7301	92.8705	100.447
hsa00750	Vitamin B6 metabolism	hsa:8566	PDXK	65.0456	54.8305	42.2509
hsa00760	Nicotinate and nicotinamide metabolism	hsa:65220	NADK	44.3066	34.8535	36.604
hsa00770	Pantothenate and CoA biosynthesis	hsa:55229	PANK4	21.6305	20.4325	20.7901
hsa00770	Pantothenate and CoA biosynthesis	hsa:80347	COASY	44.7415	45.2806	43.3372
hsa00770	Pantothenate and CoA biosynthesis	hsa:80025	PANK2	150.47	140.26	125.523
hsa00790	Folate biosynthesis	hsa:6697	SPR	39.8989	42.477	49.0431
hsa00790	Folate biosynthesis	hsa:5860	QDPR	126.673	99.447	102.903
hsa00860	Porphyrin and chlorophyll metabolism	hsa:1352	COX10	28.06	27.2915	27.1212
hsa00860	Porphyrin and chlorophyll metabolism	hsa:7389	UROD	48.3822	48.0616	48.8754
hsa00860	Porphyrin and chlorophyll metabolism	hsa:3145	HMBS	51.5671	47.9421	54.3176
hsa00860	Porphyrin and chlorophyll metabolism	hsa:211	ALAS1	73.7507	69.9627	82.0479
hsa00900	Terpenoid backbone biosynthesis	hsa:9453	GGPS1	46.9901	50.5203	47.8666
hsa00900	Terpenoid backbone biosynthesis	hsa:4598	MVK	72.8285	65.8463	73.7589
hsa00920	Sulfur metabolism	hsa:55501	CHST12	51.9379	47.3375	40.7401
hsa00970	Aminoacyl-tRNA biosynthesis	hsa:833	CARS	20.6953	24.4365	27.0305
hsa00970	Aminoacyl-tRNA biosynthesis	hsa:10667	FARS2	27.5521	23.637	26.0668
hsa00970	Aminoacyl-tRNA biosynthesis	hsa:79587	CARS2	34.6685	31.8666	32.7591
hsa00970	Aminoacyl-tRNA biosynthesis	hsa:23438	HARS2	38.8973	32.8045	38.3299
hsa00970	Aminoacyl-tRNA biosynthesis	hsa:7407	VARS	40.2632	30.8291	32.8526
hsa00970	Aminoacyl-tRNA biosynthesis	hsa:16	AARS	51.8602	50.9844	47.442	hsa-miR-24
hsa00970	Aminoacyl-tRNA biosynthesis	hsa:3035	HARS	102.78	95.1869	101.8
hsa00970	Aminoacyl-tRNA biosynthesis	hsa:7453	WARS	107.702	97.1354	107.087
hsa00970	Aminoacyl-tRNA biosynthesis	hsa:51520	LARS	130.278	142.197	155.489
hsa00970	Aminoacyl-tRNA biosynthesis	hsa:2193	FARSA	148.461	118.125	126.085
hsa00970	Aminoacyl-tRNA biosynthesis	hsa:8565	YARS	262.524	223.512	237.86
hsa00970	Aminoacyl-tRNA biosynthesis	hsa:4141	MARS	282.962	285.187	271.119
hsa00970	Aminoacyl-tRNA biosynthesis	hsa:3735	KARS	1521.46	1202.48	1229.3
hsa00980	Metabolism of xenobiotics by cytochrome P450	hsa:1545	CYP1B1	41.6405	47.0795	44.2682	hsa-miR-27a
hsa00980	Metabolism of xenobiotics by cytochrome P450	hsa:2950	GSTP1	137.002	137.913	151.667
hsa00982	Drug metabolism cytochrome P450	hsa:2950	GSTP1	137.002	137.913	151.667
hsa00983	Drug metabolism - other enzymes	hsa:7372	UMPS	21.5305	22.4082	24.3131
hsa00983	Drug metabolism - other enzymes	hsa:3614	IMPDH1	46.5056	40.8921	45.9393	hsa-miR-19b
hsa00983	Drug metabolism - other enzymes	hsa:8824	CES2	63.3073	55.2384	61.2283
hsa00983	Drug metabolism - other enzymes	hsa:3704	ITPA	117.927	111.395	109.266
hsa01040	Biosynthesis of unsaturated fatty acids	hsa:9524	TECR	41.7085	43.5518	51.8588
hsa01040	Biosynthesis of unsaturated fatty acids	hsa:11332	ACOT7	68.1556	53.7858	58.6458
hsa02010	ABC transporters	hsa:6890	TAP1	33.583	41.281	42.604
hsa03010	Ribosome	hsa:6165	RPL35A	25.1381	24.5025	29.1459
hsa03010	Ribosome	hsa:9045	RPL14	33.0638	29.8151	35.7658
hsa03010	Ribosome	hsa:6234	RPS28	63.8132	57.6559	42.4495
hsa03010	Ribosome	hsa:6158	RPL28	90.2453	79.8203	81.1433
hsa03010	Ribosome	hsa:51121	RPL26L1	143.583	161.198	163.826
hsa03010	Ribosome	hsa:6160	RPL31	201.419	206.265	207.572
hsa03010	Ribosome	hsa:6227	RPS21	282.392	309.828	363.644
hsa03010	Ribosome	hsa:7311	UBA52	880.722	801.79	738.034
hsa03010	Ribosome	hsa:6136	RPL12	1309.85	1249.38	1435.9
hsa03010	Ribosome	hsa:25873	RPL36	1375.32	1198.96	1470.89
hsa03010	Ribosome	hsa:6209	RPS15	1527.07	1374.53	1500.32
hsa03010	Ribosome	hsa:2197	FAU	1700.67	1745.94	1880.46
hsa03010	Ribosome	hsa:11224	RPL35	1702.3	1538.18	1374.6
hsa03010	Ribosome	hsa:6159	RPL29	1796.07	1525.74	1799.42
hsa03010	Ribosome	hsa:6143	RPL19	1993.74	1884.5	1861.6
hsa03010	Ribosome	hsa:6223	RPS19	2210.5	1929.02	1956.38
hsa03010	Ribosome	hsa:6147	RPL23A	2352.98	2057.17	2009.01
hsa03010	Ribosome	hsa:6141	RPL18	2389.6	2632.9	3035.96
hsa03010	Ribosome	hsa:23521	RPL13A	2471.34	2378.19	2566.11
hsa03010	Ribosome	hsa:6155	RPL27	2482.13	2338.68	2472.15
hsa03010	Ribosome	hsa:6175	RPLP0	2520.25	2233.26	2475.37
hsa03010	Ribosome	hsa:6169	RPL38	2563.24	2530.88	2435.48
hsa03010	Ribosome	hsa:6161	RPL32	2631.35	2213.7	2355.1
hsa03010	Ribosome	hsa:6176	RPLP1	3092.49	3479.94	3635
hsa03010	Ribosome	hsa:6152	RPL24	3315.58	3467.38	2888.13
hsa03010	Ribosome	hsa:6181	RPLP2	3365.29	3112.12	3225.93
hsa03010	Ribosome	hsa:6201	RPS7	3553.29	3792.16	3737.58
hsa03010	Ribosome	hsa:6224	RPS20	3651.64	3691.12	3654.36
hsa03010	Ribosome	hsa:6137	RPL13	3755.69	3639.77	3116.39
hsa03010	Ribosome	hsa:6204	RPS10	4106.19	3706.62	3710.58
hsa03010	Ribosome	hsa:6170	RPL39	4635.6	5022.9	4871.88
hsa03010	Ribosome	hsa:6191	RPS4X	5661.91	4703.03	4787.52
hsa03010	Ribosome	hsa:6194	RPS6	8086.74	7629.23	7736.73
hsa03010	Ribosome	hsa:6168	RPL37A	8405.95	8401.39	8046.51
hsa03018	RNA degradation	hsa:64895	PAPOLG	20.3342	25.3934	20.3342	hsa-miR-23a, hsa-miR-181a, hsa-miR-181b
hsa03018	RNA degradation	hsa:55802	DCP1A	20.9168	22.8666	22.8666	hsa-miR-27a
hsa03018	RNA degradation	hsa:23016	EXOSC7	25.0914	23.2824	21.1757
hsa03018	RNA degradation	hsa:5073	PARN	25.8842	30.2579	24.7223
hsa03018	RNA degradation	hsa:54512	EXOSC4	30.1197	27.5036	25.6522
hsa03018	RNA degradation	hsa:4850	CNOT4	35.6507	33.7702	30.9709
hsa03018	RNA degradation	hsa:6499	SKIV2L	40.9438	33.7812	32.8526
hsa03018	RNA degradation	hsa:23658	LSM5	45.974	50.6198	50.3273
hsa03018	RNA degradation	hsa:11340	EXOSC8	47.796	44.8634	45.74
hsa03018	RNA degradation	hsa:57819	LSM2	49.141	45.1834	50.2369
hsa03018	RNA degradation	hsa:23644	EDC4	54.5239	39.5507	38.0625
hsa03018	RNA degradation	hsa:5393	EXOSC9	57.3949	59.7512	54.8517
hsa03018	RNA degradation	hsa:9125	RQCD1	74.2009	75.1958	66.5218
hsa03018	RNA degradation	hsa:4848	CNOT2	75.4093	74.1386	75.7618	hsa-miR-23a, hsa-miR-221, hsa-miR-181b, hsa-miR-181a
hsa03018	RNA degradation	hsa:27258	LSM3	102.476	117.392	128.182
hsa03018	RNA degradation	hsa:23019	CNOT1	110.395	74.8679	86.5212	hsa-miR-181b, hsa-miR-181a, hsa-miR-27a
hsa03018	RNA degradation	hsa:29883	CNOT7	152.194	130.927	122.903	hsa-miR-106b, hsa-miR-17, hsa-miR-20a, hsa-miR-106a, hsa-miR-93, hsa-miR-19b, hsa-miR-27a, hsa-miR-20b
hsa03018	RNA degradation	hsa:51690	LSM7	159.114	128.134	154.408
hsa03018	RNA degradation	hsa:25804	LSM4	223.807	238.437	238.208
hsa03020	RNA polymerase	hsa:9533	POLR1C	33.8514	33.8514	41.132
hsa03020	RNA polymerase	hsa:5430	POLR2A	37.5133	44.0834	45.5124
hsa03020	RNA polymerase	hsa:5435	POLR2F	39.0516	34.3654	35.846
hsa03020	RNA polymerase	hsa:51082	POLR1D	42.7351	43.4094	42.2127
hsa03020	RNA polymerase	hsa:84172	POLR1B	53.6604	51.8003	67.9918
hsa03020	RNA polymerase	hsa:5432	POLR2C	70.0768	78.7939	78.2198
hsa03020	RNA polymerase	hsa:5437	POLR2H	89.2806	84.0026	94.4178
hsa03020	RNA polymerase	hsa:5441	POLR2L	108.947	90.201	95.7672
hsa03020	RNA polymerase	hsa:5439	POLR2J	111.892	114.524	113.61
hsa03020	RNA polymerase	hsa:5438	POLR2I	126.763	119.552	119.533
hsa03020	RNA polymerase	hsa:5436	POLR2G	366.181	361.649	386.533
hsa03022	Basal transcription factors	hsa:9569	GTF2IRD1	27.7146	24.015	23.2177
hsa03022	Basal transcription factors	hsa:6874	TAF4	28.5065	23.0967	25.1264	hsa-miR-19b
hsa03022	Basal transcription factors	hsa:6882	TAF11	64.8842	64.5621	58.4122
hsa03022	Basal transcription factors	hsa:6878	TAF6	77.1016	79.7794	67.5441
hsa03022	Basal transcription factors	hsa:2967	GTF2H3	106.438	124.884	138.063
hsa03022	Basal transcription factors	hsa:6877	TAF5	126.246	115.301	145.41	hsa-miR-15a, hsa-miR-107, hsa-miR-24, hsa-miR-103, hsa-miR-16
hsa03030	DNA replication	hsa:5426	POLE	22.0671	22.239	31.979
hsa03030	DNA replication	hsa:5981	RFC1	25.44	27.23	26.3608
hsa03030	DNA replication	hsa:5985	RFC5	33.583	37.8922	37.0115
hsa03030	DNA replication	hsa:10535	RNASEH2A	34.6893	53.9206	33.6926
hsa03030	DNA replication	hsa:5424	POLD1	35.7801	24.57	29.4446
hsa03030	DNA replication	hsa:3978	LIG1	35.9041	31.3526	32.3148
hsa03030	DNA replication	hsa:4173	MCM4	38.7139	40.7034	33.8905
hsa03030	DNA replication	hsa:4171	MCM2	73.7203	62.9489	61.805
hsa03030	DNA replication	hsa:6119	RPA3	84.2502	81.2493	77.9086
hsa03030	DNA replication	hsa:5425	POLD2	110.994	86.62	85.4982
hsa03030	DNA replication	hsa:4174	MCM5	200.562	126.38	163.247
hsa03030	DNA replication	hsa:5111	PCNA	204.188	237.799	261.375
hsa03030	DNA replication	hsa:4175	MCM6	316.333	293.342	292.038
hsa03030	DNA replication	hsa:2237	FEN1	359.673	404.913	399.173
hsa03040	Spliceosome	hsa:6434	TRA2B	29.5034	28.6646	32.8526
hsa03040	Spliceosome	hsa:23451	SF3B1	37.1855	33.5062	41.5828
hsa03040	Spliceosome	hsa:57187	THOC2	38.7611	31.5301	38.5464
hsa03040	Spliceosome	hsa:9128	PRPF4	39.5437	34.8014	36.604
hsa03040	Spliceosome	hsa:23450	SF3B3	42.2552	47.3052	46.674
hsa03040	Spliceosome	hsa:10291	SF3A1	45.7035	48.1672	52.1343
hsa03040	Spliceosome	hsa:23658	LSM5	45.974	50.6198	50.3273
hsa03040	Spliceosome	hsa:10594	PRPF8	47.4489	46.1157	43.2367
hsa03040	Spliceosome	hsa:57819	LSM2	49.141	45.1834	50.2369
hsa03040	Spliceosome	hsa:26121	PRPF31	50.4347	49.7966	49.515
hsa03040	Spliceosome	hsa:58517	RBM25	55.6542	55.3481	47.169	hsa-miR-23a
hsa03040	Spliceosome	hsa:9416	DDX23	58.803	53.461	58.6772
hsa03040	Spliceosome	hsa:988	CDC5L	60.8953	69.6872	90.7513
hsa03040	Spliceosome	hsa:83443	SF3B5	65.0413	56.4799	49.9424
hsa03040	Spliceosome	hsa:10262	SF3B4	73.1818	76.6603	73.1818
hsa03040	Spliceosome	hsa:8175	SF3A2	88.4051	87.2934	97.9633
hsa03040	Spliceosome	hsa:55696	RBM22	98.1099	111.395	105.915	hsa-miR-181b, hsa-miR-181a
hsa03040	Spliceosome	hsa:24148	PRPF6	99.3406	90.2541	82.9225
hsa03040	Spliceosome	hsa:6631	SNRPC	102.213	100.69	118.957	hsa-miR-23a
hsa03040	Spliceosome	hsa:27258	LSM3	102.476	117.392	128.182
hsa03040	Spliceosome	hsa:6625	SNRNP70	103.777	75.8654	82.052
hsa03040	Spliceosome	hsa:9092	SART1	104.955	78.6755	88.6744
hsa03040	Spliceosome	hsa:11338	U2AF2	112.061	109.945	123.922
hsa03040	Spliceosome	hsa:7919	BAT1	112.747	79.8865	99.0236
hsa03040	Spliceosome	hsa:9939	RBM8A	112.801	108.716	114.952
hsa03040	Spliceosome	hsa:10523	CHERP	124.267	140.736	154.233
hsa03040	Spliceosome	hsa:10992	SF3B2	126.818	129.439	136.386
hsa03040	Spliceosome	hsa:6629	SNRPB2	147.524	143.889	140.197
hsa03040	Spliceosome	hsa:51690	LSM7	159.114	128.134	154.408
hsa03040	Spliceosome	hsa:6626	SNRPA	171.519	124.168	147.961
hsa03040	Spliceosome	hsa:27339	PRPF19	189.342	153.225	160.96	hsa-miR-27a
hsa03040	Spliceosome	hsa:10907	TXNL4A	190.502	186.009	200.608
hsa03040	Spliceosome	hsa:8896	BUD31	191.65	170.286	202.495
hsa03040	Spliceosome	hsa:23020	SNRNP200	193.782	169.266	180.881
hsa03040	Spliceosome	hsa:25804	LSM4	223.807	238.437	238.208
hsa03040	Spliceosome	hsa:10465	PPIH	241.838	210.809	209.06
hsa03040	Spliceosome	hsa:55660	PRPF40A	260.116	234.848	227.629
hsa03040	Spliceosome	hsa:6628	SNRPB	266.246	262.971	257.854
hsa03040	Spliceosome	hsa:4809	NHP2L1	300.911	309.905	311.156
hsa03040	Spliceosome	hsa:6634	SNRPD3	302.883	382.956	374.488
hsa03040	Spliceosome	hsa:6637	SNRPG	954.426	1056.26	995.986
hsa03050	Proteasome	hsa:5696	PSMB8	31.5944	33.1146	34.657
hsa03050	Proteasome	hsa:5699	PSMB10	35.8824	27.1488	33.1448
hsa03050	Proteasome	hsa:5701	PSMC2	46.0302	46.4033	52.2904
hsa03050	Proteasome	hsa:9491	PSMF1	107.728	120.81	111.834	hsa-miR-181b
hsa03050	Proteasome	hsa:5719	PSMD13	113.368	101.777	104.673
hsa03050	Proteasome	hsa:5691	PSMB3	242.98	211.034	227.905
hsa03050	Proteasome	hsa:5690	PSMB2	266.059	283.593	275.438
hsa03050	Proteasome	hsa:5721	PSME2	280.433	244.426	282.331
hsa03050	Proteasome	hsa:51371	POMP	305.539	322.397	305.919
hsa03050	Proteasome	hsa:5689	PSMB1	1309.99	1230.13	1362.34
hsa03060	Protein export	hsa:29927	SEC61A1	73.6662	72.7203	64.7926
hsa03060	Protein export	hsa:7095	SEC62	142.416	169.266	193.123	hsa-miR-222, hsa-miR-221
hsa03060	Protein export	hsa:60559	SPCS3	223.072	217.272	192.535
hsa03320	PPAR signaling pathway	hsa:3611	ILK	25.9172	28.7313	24.9175
hsa03320	PPAR signaling pathway	hsa:1376	CPT2	26.3487	37.3769	30.0446
hsa03320	PPAR signaling pathway	hsa:1374	CPT1A	32.6315	30.101	27.9831
hsa03320	PPAR signaling pathway	hsa:6256	RXRA	39.5555	36.2753	25.6073	hsa-miR-27a
hsa03320	PPAR signaling pathway	hsa:4199	ME1	47.6359	44.8327	44.0067
hsa03320	PPAR signaling pathway	hsa:2181	ACSL3	57.4938	50.9233	55.8239	hsa-miR-26a, hsa-miR-223
hsa03320	PPAR signaling pathway	hsa:5170	PDPK1	57.8825	54.175	53.5734	hsa-miR-181b, hsa-miR-23a, hsa-miR-27a, hsa-miR-181a
hsa03410	Base excision repair	hsa:4968	OGG1	21.787	21.0838	22.8666
hsa03410	Base excision repair	hsa:5426	POLE	22.0671	22.239	31.979
hsa03410	Base excision repair	hsa:5423	POLB	34.9017	36.627	38.5979
hsa03410	Base excision repair	hsa:5424	POLD1	35.7801	24.57	29.4446
hsa03410	Base excision repair	hsa:3978	LIG1	35.9041	31.3526	32.3148
hsa03410	Base excision repair	hsa:4595	MUTYH	37.7771	31.996	36.6382
hsa03410	Base excision repair	hsa:7374	UNG	91.2894	107.662	106.688
hsa03410	Base excision repair	hsa:5425	POLD2	110.994	86.62	85.4982
hsa03410	Base excision repair	hsa:6996	TDG	148.574	138.2	148.083	hsa-miR-103, hsa-miR-107
hsa03410	Base excision repair	hsa:5111	PCNA	204.188	237.799	261.375
hsa03410	Base excision repair	hsa:8930	MBD4	213.357	213.357	206.075
hsa03410	Base excision repair	hsa:2237	FEN1	359.673	404.913	399.173
hsa03410	Base excision repair	hsa:3146	HMGB1	2057.1	2071.03	2175.34
hsa03420	Nucleotide excision repair	hsa:5426	POLE	22.0671	22.239	31.979
hsa03420	Nucleotide excision repair	hsa:5981	RFC1	25.44	27.23	26.3608
hsa03420	Nucleotide excision repair	hsa:5985	RFC5	33.583	37.8922	37.0115
hsa03420	Nucleotide excision repair	hsa:5424	POLD1	35.7801	24.57	29.4446
hsa03420	Nucleotide excision repair	hsa:3978	LIG1	35.9041	31.3526	32.3148
hsa03420	Nucleotide excision repair	hsa:2067	ERCC1	47.6557	43.8884	40.5368
hsa03420	Nucleotide excision repair	hsa:404672	GTF2H5	58.3027	53.0884	61.2897
hsa03420	Nucleotide excision repair	hsa:1642	DDB1	60.9329	62.1002	68.8422
hsa03420	Nucleotide excision repair	hsa:9978	RBX1	73.3013	63.2755	66.5724
hsa03420	Nucleotide excision repair	hsa:2073	ERCC5	74.0535	77.4129	85.8003
hsa03420	Nucleotide excision repair	hsa:6119	RPA3	84.2502	81.2493	77.9086
hsa03420	Nucleotide excision repair	hsa:2967	GTF2H3	106.438	124.884	138.063
hsa03420	Nucleotide excision repair	hsa:5425	POLD2	110.994	86.62	85.4982
hsa03420	Nucleotide excision repair	hsa:5111	PCNA	204.188	237.799	261.375
hsa03420	Nucleotide excision repair	hsa:5886	RAD23A	342.675	289.957	302.709
hsa03430	Mismatch repair	hsa:5981	RFC1	25.44	27.23	26.3608
hsa03430	Mismatch repair	hsa:5985	RFC5	33.583	37.8922	37.0115
hsa03430	Mismatch repair	hsa:5424	POLD1	35.7801	24.57	29.4446
hsa03430	Mismatch repair	hsa:3978	LIG1	35.9041	31.3526	32.3148
hsa03430	Mismatch repair	hsa:6119	RPA3	84.2502	81.2493	77.9086
hsa03430	Mismatch repair	hsa:5425	POLD2	110.994	86.62	85.4982
hsa03430	Mismatch repair	hsa:5111	PCNA	204.188	237.799	261.375
hsa03440	Homologous recombination	hsa:5888	RAD51	22.4533	20.818	20.0374
hsa03440	Homologous recombination	hsa:5424	POLD1	35.7801	24.57	29.4446
hsa03440	Homologous recombination	hsa:641	BLM	37.6656	39.0235	31.2098
hsa03440	Homologous recombination	hsa:4683	NBN	38.8791	39.9331	46.0928
hsa03440	Homologous recombination	hsa:6119	RPA3	84.2502	81.2493	77.9086
hsa03440	Homologous recombination	hsa:5425	POLD2	110.994	86.62	85.4982
hsa03450	Non-homologous end-joining	hsa:64421	DCLRE1C	31.2598	41.6207	31.3518
hsa03450	Non-homologous end-joining	hsa:2237	FEN1	359.673	404.913	399.173
hsa04010	MAPK signaling pathway	hsa:2768	GNA12	22.3063	21.1757	23.9719
hsa04010	MAPK signaling pathway	hsa:6722	SRF	22.7671	25.5441	22.2606	hsa-miR-181a, hsa-miR-181b, hsa-miR-142-5p
hsa04010	MAPK signaling pathway	hsa:51295	ECSIT	24.6384	23.4747	29.9918
hsa04010	MAPK signaling pathway	hsa:3845	KRAS	25.7233	26.5695	28.2078	hsa-miR-27a, hsa-miR-19b, hsa-miR-181b, hsa-miR-181a
hsa04010	MAPK signaling pathway	hsa:8986	RPS6KA4	26.5932	22.0671	23.7344	hsa-miR-25, hsa-miR-106b, hsa-miR-92a, hsa-miR-20a, hsa-miR-142-5p
hsa04010	MAPK signaling pathway	hsa:8517	IKBKG	28.7127	30.215	36.6029
hsa04010	MAPK signaling pathway	hsa:1386	ATF2	28.7971	27.8222	29.1155	hsa-miR-26a
hsa04010	MAPK signaling pathway	hsa:1844	DUSP2	29.9213	36.0522	43.0082	hsa-miR-20a, hsa-miR-93, hsa-miR-20b, hsa-miR-106a, hsa-miR-106b, hsa-miR-17, hsa-miR-142-5p
hsa04010	MAPK signaling pathway	hsa:8569	MKNK1	31.7111	28.06	27.1105	hsa-miR-16, hsa-miR-15a
hsa04010	MAPK signaling pathway	hsa:4296	MAP3K11	31.9542	26.4256	32.8526	hsa-miR-17, hsa-miR-20a, hsa-miR-106b, hsa-miR-106a, hsa-miR-93, hsa-miR-20b
hsa04010	MAPK signaling pathway	hsa:4216	MAP3K4	32.0966	26.6251	27.5775	hsa-miR-15a, hsa-miR-27a, hsa-miR-16
hsa04010	MAPK signaling pathway	hsa:2885	GRB2	32.3485	29.375	35.2705	hsa-miR-27a
hsa04010	MAPK signaling pathway	hsa:9448	MAP4K4	34.0455	27.5188	21.1757	hsa-miR-23a, hsa-let-7a, hsa-miR-142-5p
hsa04010	MAPK signaling pathway	hsa:4215	MAP3K3	34.1213	29.1068	29.507	hsa-miR-93, hsa-miR-106a, hsa-miR-181b, hsa-miR-23a, hsa-miR-20a, hsa-miR-181a, hsa-miR-20b, hsa-miR-17, hsa-miR-106b, hsa-let-7a
hsa04010	MAPK signaling pathway	hsa:1616	DAXX	34.7189	34.7881	34.7189
hsa04010	MAPK signaling pathway	hsa:9261	MAPKAPK2	35.7801	30.0176	37.406
hsa04010	MAPK signaling pathway	hsa:5778	PTPN7	35.9578	35.4725	31.6388
hsa04010	MAPK signaling pathway	hsa:2002	ELK1	36.8904	41.0116	36.5751
hsa04010	MAPK signaling pathway	hsa:57551	TAOK1	37.4986	46.741	41.3501	hsa-miR-24, hsa-miR-16
hsa04010	MAPK signaling pathway	hsa:8649	MAPKSP1	37.5699	39.5039	39.9209
hsa04010	MAPK signaling pathway	hsa:11261	CHP	40.1061	37.1653	40.7886
hsa04010	MAPK signaling pathway	hsa:6195	RPS6KA1	40.5883	44.8327	45.392	hsa-miR-106a, hsa-miR-93, hsa-miR-20a, hsa-miR-17, hsa-miR-20b, hsa-miR-106b
hsa04010	MAPK signaling pathway	hsa:5062	PAK2	41.7738	32.261	39.8989	hsa-miR-26a, hsa-miR-23a
hsa04010	MAPK signaling pathway	hsa:5579	PRKCB	42.1851	36.7891	33.3954
hsa04010	MAPK signaling pathway	hsa:5606	MAP2K3	44.3147	48.22	56.7542
hsa04010	MAPK signaling pathway	hsa:4616	GADD45B	49.5586	51.2194	57.8616
hsa04010	MAPK signaling pathway	hsa:3265	HRAS	51.0666	47.976	55.0099
hsa04010	MAPK signaling pathway	hsa:5530	PPP3CA	59.6477	67.4957	62.385	hsa-miR-93, hsa-miR-20a, hsa-miR-106b, hsa-miR-20b, hsa-let-7a
hsa04010	MAPK signaling pathway	hsa:10235	RASGRP2	68.5175	59.4188	69.8367
hsa04010	MAPK signaling pathway	hsa:2317	FLNB	78.7571	54.7022	53.8363
hsa04010	MAPK signaling pathway	hsa:27092	CACNG4	98.0376	74.1604	87.3774
hsa04010	MAPK signaling pathway	hsa:3725	JUN	136.144	155.028	151.114
hsa04010	MAPK signaling pathway	hsa:7867	MAPKAPK3	157.323	177.844	178.84	hsa-miR-27a
hsa04010	MAPK signaling pathway	hsa:3727	JUND	247.735	203.496	217.525	hsa-miR-191
hsa04010	MAPK signaling pathway	hsa:4149	MAX	255.671	309.946	295.344
hsa04010	MAPK signaling pathway	hsa:1848	DUSP6	269.803	286.495	238.877
hsa04010	MAPK signaling pathway	hsa:2872	MKNK2	305.678	277.186	307.861
hsa04010	MAPK signaling pathway	hsa:5879	RAC1	1372.27	1187.98	1214.98
hsa04012	ErbB signaling pathway	hsa:3845	KRAS	25.7233	26.5695	28.2078	hsa-miR-27a, hsa-miR-19b, hsa-miR-181b, hsa-miR-181a
hsa04012	ErbB signaling pathway	hsa:369	ARAF	28.137	20.313	21.5236
hsa04012	ErbB signaling pathway	hsa:2885	GRB2	32.3485	29.375	35.2705	hsa-miR-27a
hsa04012	ErbB signaling pathway	hsa:5336	PLCG2	36.1612	27.011	23.578
hsa04012	ErbB signaling pathway	hsa:2002	ELK1	36.8904	41.0116	36.5751
hsa04012	ErbB signaling pathway	hsa:6777	STAT5B	40.4692	33.736	41.2766	hsa-miR-23a
hsa04012	ErbB signaling pathway	hsa:5062	PAK2	41.7738	32.261	39.8989	hsa-miR-26a, hsa-miR-23a
hsa04012	ErbB signaling pathway	hsa:5579	PRKCB	42.1851	36.7891	33.3954
hsa04012	ErbB signaling pathway	hsa:25	ABL1	47.5639	34.1802	29.5182
hsa04012	ErbB signaling pathway	hsa:8440	NCK2	50.4959	54.3549	58.4483
hsa04012	ErbB signaling pathway	hsa:3265	HRAS	51.0666	47.976	55.0099
hsa04012	ErbB signaling pathway	hsa:6776	STAT5A	51.2719	39.9688	50.285
hsa04012	ErbB signaling pathway	hsa:5291	PIK3CB	52.0112	51.1076	52.0112
hsa04012	ErbB signaling pathway	hsa:6464	SHC1	90.1616	95.6771	110.842
hsa04012	ErbB signaling pathway	hsa:1978	EIF4EBP1	101.723	121.528	105.955
hsa04012	ErbB signaling pathway	hsa:3725	JUN	136.144	155.028	151.114
hsa04012	ErbB signaling pathway	hsa:5293	PIK3CD	172.167	149.029	143.483
hsa04020	Calcium signaling pathway	hsa:5331	PLCB3	21.4377	20.2672	21.0332
hsa04020	Calcium signaling pathway	hsa:493	ATP2B4	23.1321	24.0014	23.3869	hsa-let-7a
hsa04020	Calcium signaling pathway	hsa:3360	HTR4	26.7674	20.229	22.4003	hsa-miR-107, hsa-let-7a, hsa-miR-103, hsa-miR-15a, hsa-miR-16
hsa04020	Calcium signaling pathway	hsa:115	ADCY9	32.2673	26.7508	26.8973	hsa-miR-181a, hsa-let-7a, hsa-miR-19b, hsa-miR-181b, hsa-miR-24
hsa04020	Calcium signaling pathway	hsa:5336	PLCG2	36.1612	27.011	23.578
hsa04020	Calcium signaling pathway	hsa:11261	CHP	40.1061	37.1653	40.7886
hsa04020	Calcium signaling pathway	hsa:5579	PRKCB	42.1851	36.7891	33.3954
hsa04020	Calcium signaling pathway	hsa:5731	PTGER1	49.5469	46.6371	46.6371
hsa04020	Calcium signaling pathway	hsa:5530	PPP3CA	59.6477	67.4957	62.385	hsa-miR-93, hsa-miR-20a, hsa-miR-106b, hsa-miR-20b, hsa-let-7a
hsa04020	Calcium signaling pathway	hsa:489	ATP2A3	64.7284	63.1374	67.6058
hsa04020	Calcium signaling pathway	hsa:2769	GNA15	68.987	62.6244	67.2955
hsa04020	Calcium signaling pathway	hsa:56848	SPHK2	70.8601	57.1835	55.5685	hsa-miR-19b
hsa04020	Calcium signaling pathway	hsa:808	CALM3	136.303	132.28	141.679	hsa-miR-27a
hsa04020	Calcium signaling pathway	hsa:488	ATP2A2	174.094	183.42	170.113	hsa-miR-25, hsa-miR-92a, hsa-miR-24, hsa-miR-181a, hsa-miR-181b, hsa-let-7a
hsa04020	Calcium signaling pathway	hsa:801	CALM1	429.381	438.598	435.692	hsa-miR-181a, hsa-miR-181b, hsa-let-7a, hsa-miR-19b
hsa04020	Calcium signaling pathway	hsa:7419	VDAC3	501.957	498.999	480.193
hsa04020	Calcium signaling pathway	hsa:293	SLC25A6	509.237	455.342	467.034	hsa-miR-19b
hsa04060	Cytokine-cytokine receptor interaction	hsa:93	ACVR2B	32.4951	26.3089	28.3443	hsa-miR-15a, hsa-miR-107, hsa-let-7a, hsa-miR-181a, hsa-miR-181b, hsa-miR-16, hsa-miR-27a, hsa-miR-23a, hsa-miR-103
hsa04060	Cytokine-cytokine receptor interaction	hsa:80301	PLEKHO2	45.4355	48.8438	49.6807	hsa-miR-20b, hsa-miR-106b, hsa-miR-106a, hsa-miR-17, hsa-miR-93, hsa-miR-20a, hsa-miR-24
hsa04060	Cytokine-cytokine receptor interaction	hsa:3459	IFNGR1	46.3584	55.1074	47.2512
hsa04060	Cytokine-cytokine receptor interaction	hsa:91	ACVR1B	46.3864	38.9759	36.7622	hsa-miR-93, hsa-miR-106b, hsa-let-7a, hsa-miR-24, hsa-miR-20a
hsa04060	Cytokine-cytokine receptor interaction	hsa:23765	IL17RA	78.1615	64.6427	91.4149
hsa04060	Cytokine-cytokine receptor interaction	hsa:7852	CXCR4	296.212	301.342	351.58
hsa04060	Cytokine-cytokine receptor interaction	hsa:6352	CCL5	698.214	760.66	782.888
hsa04062	Chemokine signaling pathway	hsa:5331	PLCB3	21.4377	20.2672	21.0332
hsa04062	Chemokine signaling pathway	hsa:2870	GRK6	22.996	21.6031	26.1886	hsa-miR-27a, hsa-miR-19b
hsa04062	Chemokine signaling pathway	hsa:3845	KRAS	25.7233	26.5695	28.2078	hsa-miR-27a, hsa-miR-19b, hsa-miR-181b, hsa-miR-181a
hsa04062	Chemokine signaling pathway	hsa:8517	IKBKG	28.7127	30.215	36.6029
hsa04062	Chemokine signaling pathway	hsa:9844	ELMO1	29.2875	24.8812	20.0013	hsa-miR-27a
hsa04062	Chemokine signaling pathway	hsa:115	ADCY9	32.2673	26.7508	26.8973	hsa-miR-181a, hsa-let-7a, hsa-miR-19b, hsa-miR-181b, hsa-miR-24
hsa04062	Chemokine signaling pathway	hsa:2885	GRB2	32.3485	29.375	35.2705	hsa-miR-27a
hsa04062	Chemokine signaling pathway	hsa:6777	STAT5B	40.4692	33.736	41.2766	hsa-miR-23a
hsa04062	Chemokine signaling pathway	hsa:5579	PRKCB	42.1851	36.7891	33.3954
hsa04062	Chemokine signaling pathway	hsa:2783	GNB2	43.8138	41.6688	41.4321
hsa04062	Chemokine signaling pathway	hsa:2309	FOXO3	49.0611	43.3059	36.604	hsa-miR-223
hsa04062	Chemokine signaling pathway	hsa:3265	HRAS	51.0666	47.976	55.0099
hsa04062	Chemokine signaling pathway	hsa:5291	PIK3CB	52.0112	51.1076	52.0112
hsa04062	Chemokine signaling pathway	hsa:4792	NFKBIA	53.6268	52.6143	50.2816
hsa04062	Chemokine signaling pathway	hsa:10235	RASGRP2	68.5175	59.4188	69.8367
hsa04062	Chemokine signaling pathway	hsa:2931	GSK3A	72.359	57.4796	61.1495
hsa04062	Chemokine signaling pathway	hsa:6772	STAT1	77.7644	56.9019	58.5576
hsa04062	Chemokine signaling pathway	hsa:6464	SHC1	90.1616	95.6771	110.842
hsa04062	Chemokine signaling pathway	hsa:1445	CSK	106.241	116.402	116.083
hsa04062	Chemokine signaling pathway	hsa:5293	PIK3CD	172.167	149.029	143.483
hsa04062	Chemokine signaling pathway	hsa:7454	WAS	257.277	240.175	281.839
hsa04062	Chemokine signaling pathway	hsa:7852	CXCR4	296.212	301.342	351.58
hsa04062	Chemokine signaling pathway	hsa:6352	CCL5	698.214	760.66	782.888
hsa04062	Chemokine signaling pathway	hsa:5879	RAC1	1372.27	1187.98	1214.98
hsa04070	Phosphatidylinositol signaling system	hsa:5331	PLCB3	21.4377	20.2672	21.0332
hsa04070	Phosphatidylinositol signaling system	hsa:8396	PIP4K2B	31.768	26.792	37.6558	hsa-miR-181b, hsa-miR-181a
hsa04070	Phosphatidylinositol signaling system	hsa:5298	PI4KB	33.959	33.1027	31.3754	hsa-miR-103, hsa-miR-16, hsa-miR-107, hsa-miR-15a
hsa04070	Phosphatidylinositol signaling system	hsa:5336	PLCG2	36.1612	27.011	23.578
hsa04070	Phosphatidylinositol signaling system	hsa:5579	PRKCB	42.1851	36.7891	33.3954
hsa04070	Phosphatidylinositol signaling system	hsa:3635	INPP5D	46.4542	38.2813	39.0371
hsa04070	Phosphatidylinositol signaling system	hsa:3633	INPP5B	51.3043	43.0979	47.2689	hsa-miR-24, hsa-miR-223
hsa04070	Phosphatidylinositol signaling system	hsa:5291	PIK3CB	52.0112	51.1076	52.0112
hsa04070	Phosphatidylinositol signaling system	hsa:8527	DGKD	72.5199	53.0884	58.1708
hsa04070	Phosphatidylinositol signaling system	hsa:3632	INPP5A	78.1923	64.615	72.9541	hsa-miR-181b, hsa-miR-23a, hsa-let-7a, hsa-miR-181a
hsa04070	Phosphatidylinositol signaling system	hsa:3705	ITPK1	99.2146	91.6688	88.6744
hsa04070	Phosphatidylinositol signaling system	hsa:8525	DGKZ	106.241	71.3357	82.1008
hsa04070	Phosphatidylinositol signaling system	hsa:808	CALM3	136.303	132.28	141.679	hsa-miR-27a
hsa04070	Phosphatidylinositol signaling system	hsa:5293	PIK3CD	172.167	149.029	143.483
hsa04070	Phosphatidylinositol signaling system	hsa:10423	CDIPT	219.527	203.383	216.856
hsa04070	Phosphatidylinositol signaling system	hsa:801	CALM1	429.381	438.598	435.692	hsa-miR-181a, hsa-miR-181b, hsa-let-7a, hsa-miR-19b
hsa04080	Neuroactive ligand-receptor interaction	hsa:3360	HTR4	26.7674	20.229	22.4003	hsa-miR-107, hsa-let-7a, hsa-miR-103, hsa-miR-15a, hsa-miR-16
hsa04080	Neuroactive ligand-receptor interaction	hsa:1141	CHRNB2	32.6788	38.1056	26.9023
hsa04080	Neuroactive ligand-receptor interaction	hsa:5734	PTGER4	34.6525	30.4856	32.8602	hsa-miR-25, hsa-miR-23a, hsa-miR-24
hsa04080	Neuroactive ligand-receptor interaction	hsa:5731	PTGER1	49.5469	46.6371	46.6371
hsa04110	Cell cycle	hsa:4088	SMAD3	23.0495	20.2672	20.92	hsa-miR-15a, hsa-miR-16
hsa04110	Cell cycle	hsa:990	CDC6	24.3815	25.9021	27.0761
hsa04110	Cell cycle	hsa:10274	STAG1	28.9713	33.0589	34.4987	hsa-miR-27a, hsa-miR-23a
hsa04110	Cell cycle	hsa:51343	FZR1	30.2637	27.1779	25.2736
hsa04110	Cell cycle	hsa:701	BUB1B	32.4218	31.9387	36.4863
hsa04110	Cell cycle	hsa:898	CCNE1	34.5757	29.0009	36.604	hsa-miR-15a, hsa-miR-16, hsa-miR-103, hsa-miR-107, hsa-miR-26a
hsa04110	Cell cycle	hsa:7272	TTK	38.3021	38.2252	31.2098
hsa04110	Cell cycle	hsa:4173	MCM4	38.7139	40.7034	33.8905
hsa04110	Cell cycle	hsa:996	CDC27	38.9298	37.1217	35.6974	hsa-miR-181a, hsa-miR-92a, hsa-miR-25, hsa-miR-181b
hsa04110	Cell cycle	hsa:5001	ORC5L	40.3243	37.4674	36.0875	hsa-miR-27a
hsa04110	Cell cycle	hsa:8881	CDC16	43.9176	37.974	41.2309
hsa04110	Cell cycle	hsa:4087	SMAD2	47.0689	47.7835	53.1989	hsa-let-7a, hsa-miR-27a, hsa-miR-93
hsa04110	Cell cycle	hsa:25	ABL1	47.5639	34.1802	29.5182
hsa04110	Cell cycle	hsa:4616	GADD45B	49.5586	51.2194	57.8616
hsa04110	Cell cycle	hsa:1874	E2F4	55.6764	49.2136	60.3665
hsa04110	Cell cycle	hsa:5000	ORC4L	55.9295	48.9315	53.547
hsa04110	Cell cycle	hsa:9088	PKMYT1	68.9158	63.9	59.1819
hsa04110	Cell cycle	hsa:9978	RBX1	73.3013	63.2755	66.5724
hsa04110	Cell cycle	hsa:4171	MCM2	73.7203	62.9489	61.805
hsa04110	Cell cycle	hsa:10735	STAG2	75.758	75.758	81.0543
hsa04110	Cell cycle	hsa:993	CDC25A	87.7356	79.7406	87.2314	hsa-miR-16, hsa-miR-15a, hsa-let-7a, hsa-miR-103, hsa-miR-107
hsa04110	Cell cycle	hsa:6500	SKP1	112.299	103.764	99.5599
hsa04110	Cell cycle	hsa:991	CDC20	126.746	119.531	132.181
hsa04110	Cell cycle	hsa:6502	SKP2	142.911	115.875	132.362
hsa04110	Cell cycle	hsa:1869	E2F1	148.213	123.519	143.034	hsa-miR-20a, hsa-miR-106b, hsa-miR-93, hsa-miR-106a, hsa-miR-17, hsa-miR-20b
hsa04110	Cell cycle	hsa:1019	CDK4	156.048	147.795	148.571
hsa04110	Cell cycle	hsa:3065	HDAC1	161.011	159.155	178.845
hsa04110	Cell cycle	hsa:4174	MCM5	200.562	126.38	163.247
hsa04110	Cell cycle	hsa:5111	PCNA	204.188	237.799	261.375
hsa04110	Cell cycle	hsa:896	CCND3	231.953	246.213	250.563	hsa-miR-15a
hsa04110	Cell cycle	hsa:4175	MCM6	316.333	293.342	292.038
hsa04110	Cell cycle	hsa:1871	E2F3	333.5	390.103	375.834	hsa-miR-16, hsa-miR-20b, hsa-miR-106b, hsa-miR-25, hsa-miR-93, hsa-miR-106a, hsa-miR-15a, hsa-miR-20a, hsa-miR-92a, hsa-miR-17
hsa04110	Cell cycle	hsa:23594	ORC6L	384.951	517.26	459.299
hsa04110	Cell cycle	hsa:7529	YWHAB	837.384	831.288	742.175	hsa-miR-27a, hsa-miR-181a, hsa-miR-181b
hsa04114	Oocyte meiosis	hsa:115	ADCY9	32.2673	26.7508	26.8973	hsa-miR-181a, hsa-let-7a, hsa-miR-19b, hsa-miR-181b, hsa-miR-24
hsa04114	Oocyte meiosis	hsa:898	CCNE1	34.5757	29.0009	36.604	hsa-miR-15a, hsa-miR-16, hsa-miR-103, hsa-miR-107, hsa-miR-26a
hsa04114	Oocyte meiosis	hsa:996	CDC27	38.9298	37.1217	35.6974	hsa-miR-181a, hsa-miR-92a, hsa-miR-25, hsa-miR-181b
hsa04114	Oocyte meiosis	hsa:11261	CHP	40.1061	37.1653	40.7886
hsa04114	Oocyte meiosis	hsa:6195	RPS6KA1	40.5883	44.8327	45.392	hsa-miR-106a, hsa-miR-93, hsa-miR-20a, hsa-miR-17, hsa-miR-20b, hsa-miR-106b
hsa04114	Oocyte meiosis	hsa:5525	PPP2R5A	41.8253	51.6611	53.2371
hsa04114	Oocyte meiosis	hsa:8881	CDC16	43.9176	37.974	41.2309
hsa04114	Oocyte meiosis	hsa:5528	PPP2R5D	44.2788	42.3007	35.8353
hsa04114	Oocyte meiosis	hsa:5530	PPP3CA	59.6477	67.4957	62.385	hsa-miR-93, hsa-miR-20a, hsa-miR-106b, hsa-miR-20b, hsa-let-7a
hsa04114	Oocyte meiosis	hsa:9088	PKMYT1	68.9158	63.9	59.1819
hsa04114	Oocyte meiosis	hsa:9978	RBX1	73.3013	63.2755	66.5724
hsa04114	Oocyte meiosis	hsa:6500	SKP1	112.299	103.764	99.5599
hsa04114	Oocyte meiosis	hsa:991	CDC20	126.746	119.531	132.181
hsa04114	Oocyte meiosis	hsa:808	CALM3	136.303	132.28	141.679	hsa-miR-27a
hsa04114	Oocyte meiosis	hsa:5499	PPP1CA	136.945	127.519	132.948
hsa04114	Oocyte meiosis	hsa:6790	AURKA	276.499	344.649	389.061
hsa04114	Oocyte meiosis	hsa:801	CALM1	429.381	438.598	435.692	hsa-miR-181a, hsa-miR-181b, hsa-let-7a, hsa-miR-19b
hsa04114	Oocyte meiosis	hsa:7529	YWHAB	837.384	831.288	742.175	hsa-miR-27a, hsa-miR-181a, hsa-miR-181b
hsa04115	p53 signaling pathway	hsa:55367	LRDD	22.0703	21.1757	22.417
hsa04115	p53 signaling pathway	hsa:898	CCNE1	34.5757	29.0009	36.604	hsa-miR-15a, hsa-miR-16, hsa-miR-103, hsa-miR-107, hsa-miR-26a
hsa04115	p53 signaling pathway	hsa:637	BID	45.1274	56.8337	55.7756
hsa04115	p53 signaling pathway	hsa:841	CASP8	45.974	69.9455	71.7775
hsa04115	p53 signaling pathway	hsa:4616	GADD45B	49.5586	51.2194	57.8616
hsa04115	p53 signaling pathway	hsa:9538	EI24	88.2769	76.6229	79.3989
hsa04115	p53 signaling pathway	hsa:1019	CDK4	156.048	147.795	148.571
hsa04115	p53 signaling pathway	hsa:51512	GTSE1	215.695	237.817	231.803
hsa04115	p53 signaling pathway	hsa:896	CCND3	231.953	246.213	250.563	hsa-miR-15a
hsa04120	Ubiquitin mediated proteolysis	hsa:89910	UBE3B	20.3182	25.3207	24.9236
hsa04120	Ubiquitin mediated proteolysis	hsa:22888	UBOX5	23.4256	25.2218	24.3626
hsa04120	Ubiquitin mediated proteolysis	hsa:7326	UBE2G1	23.539	25.5441	31.979	hsa-miR-26a
hsa04120	Ubiquitin mediated proteolysis	hsa:8554	PIAS1	26.5149	30.4705	31.1049	hsa-miR-16, hsa-miR-15a
hsa04120	Ubiquitin mediated proteolysis	hsa:9246	UBE2L6	27.5299	25.0965	22.542
hsa04120	Ubiquitin mediated proteolysis	hsa:7332	UBE2L3	29.6931	27.8357	22.3864
hsa04120	Ubiquitin mediated proteolysis	hsa:51343	FZR1	30.2637	27.1779	25.2736
hsa04120	Ubiquitin mediated proteolysis	hsa:65264	UBE2Z	32.329	29.5501	28.7109	hsa-miR-92a, hsa-miR-25
hsa04120	Ubiquitin mediated proteolysis	hsa:997	CDC34	37.0137	41.4868	37.4451	hsa-let-7a
hsa04120	Ubiquitin mediated proteolysis	hsa:329	BIRC2	37.1007	39.7451	42.5102
hsa04120	Ubiquitin mediated proteolysis	hsa:996	CDC27	38.9298	37.1217	35.6974	hsa-miR-181a, hsa-miR-92a, hsa-miR-25, hsa-miR-181b
hsa04120	Ubiquitin mediated proteolysis	hsa:8065	CUL5	39.4374	46.2817	51.9817	hsa-miR-19b, hsa-miR-181a, hsa-miR-181b
hsa04120	Ubiquitin mediated proteolysis	hsa:8881	CDC16	43.9176	37.974	41.2309
hsa04120	Ubiquitin mediated proteolysis	hsa:7317	UBA1	44.4754	37.4041	41.3581
hsa04120	Ubiquitin mediated proteolysis	hsa:63893	UBE2O	49.5469	39.9077	34.3884	hsa-miR-23a
hsa04120	Ubiquitin mediated proteolysis	hsa:7329	UBE2I	55.7318	50.947	45.4822
hsa04120	Ubiquitin mediated proteolysis	hsa:7320	UBE2B	58.1099	65.6194	63.4353	hsa-miR-181a, hsa-miR-181b, hsa-miR-93
hsa04120	Ubiquitin mediated proteolysis	hsa:55958	KLHL9	59.7868	63.321	63.0751
hsa04120	Ubiquitin mediated proteolysis	hsa:11060	WWP2	59.9087	44.8327	39.0087	hsa-miR-92a, hsa-miR-25
hsa04120	Ubiquitin mediated proteolysis	hsa:23295	MGRN1	60.3387	47.2512	63.0325
hsa04120	Ubiquitin mediated proteolysis	hsa:1642	DDB1	60.9329	62.1002	68.8422
hsa04120	Ubiquitin mediated proteolysis	hsa:7337	UBE3A	68.1855	71.8549	71.2216	hsa-miR-26a
hsa04120	Ubiquitin mediated proteolysis	hsa:9817	KEAP1	71.9511	70.8183	89.9784
hsa04120	Ubiquitin mediated proteolysis	hsa:9978	RBX1	73.3013	63.2755	66.5724
hsa04120	Ubiquitin mediated proteolysis	hsa:10273	STUB1	85.2914	70.9224	67.3776
hsa04120	Ubiquitin mediated proteolysis	hsa:6500	SKP1	112.299	103.764	99.5599
hsa04120	Ubiquitin mediated proteolysis	hsa:991	CDC20	126.746	119.531	132.181
hsa04120	Ubiquitin mediated proteolysis	hsa:6502	SKP2	142.911	115.875	132.362
hsa04120	Ubiquitin mediated proteolysis	hsa:27339	PRPF19	189.342	153.225	160.96	hsa-miR-27a
hsa04120	Ubiquitin mediated proteolysis	hsa:6923	TCEB2	268.159	280.195	290.342
hsa04120	Ubiquitin mediated proteolysis	hsa:10055	SAE1	310.268	267.891	248.638
hsa04120	Ubiquitin mediated proteolysis	hsa:10075	HUWE1	3027.21	2807.27	2928.67
hsa04130	SNARE interactions in vesicular transport	hsa:55850	USE1	20.1903	23.1877	26.9863
hsa04130	SNARE interactions in vesicular transport	hsa:662	BNIP1	25.1348	28.06	31.1179
hsa04130	SNARE interactions in vesicular transport	hsa:9342	SNAP29	27.2945	30.5908	29.765
hsa04130	SNARE interactions in vesicular transport	hsa:9482	STX8	29.8399	34.7956	35.4454
hsa04130	SNARE interactions in vesicular transport	hsa:10652	YKT6	42.1254	31.8038	31.7521
hsa04130	SNARE interactions in vesicular transport	hsa:10490	VTI1B	54.1095	52.4479	52.8578
hsa04130	SNARE interactions in vesicular transport	hsa:8773	SNAP23	73.628	70.3036	83.2326	hsa-let-7a
hsa04130	SNARE interactions in vesicular transport	hsa:9527	GOSR1	125.947	118.301	111.395	hsa-miR-17, hsa-miR-93, hsa-miR-20b, hsa-miR-106a, hsa-miR-20a, hsa-miR-106b
hsa04140	Regulation of autophagy	hsa:11337	GABARAP	163.258	142.642	142.352
hsa04141	Protein processing in endoplasmic reticulum	hsa:7326	UBE2G1	23.539	25.5441	31.979	hsa-miR-26a
hsa04141	Protein processing in endoplasmic reticulum	hsa:11253	MAN1B1	24.3815	29.978	36.0289
hsa04141	Protein processing in endoplasmic reticulum	hsa:55968	NSFL1C	32.2673	27.9109	29.2733
hsa04141	Protein processing in endoplasmic reticulum	hsa:823	CAPN1	37.1232	24.564	33.2592
hsa04141	Protein processing in endoplasmic reticulum	hsa:64374	SIL1	38.3021	41.9046	43.1606
hsa04141	Protein processing in endoplasmic reticulum	hsa:10299	2010-03-06	38.5901	36.6871	41.2108
hsa04141	Protein processing in endoplasmic reticulum	hsa:10808	HSPH1	38.8989	37.7054	38.2814
hsa04141	Protein processing in endoplasmic reticulum	hsa:54788	DNAJB12	42.4048	35.4725	34.2962	hsa-miR-24, hsa-miR-92a, hsa-miR-25
hsa04141	Protein processing in endoplasmic reticulum	hsa:5034	P4HB	44.6683	43.8259	40.2064
hsa04141	Protein processing in endoplasmic reticulum	hsa:6238	RRBP1	46.1285	45.7473	43.4562	hsa-miR-92a, hsa-miR-25
hsa04141	Protein processing in endoplasmic reticulum	hsa:23193	GANAB	47.8527	49.7007	48.7756
hsa04141	Protein processing in endoplasmic reticulum	hsa:10960	LMAN2	49.6082	45.535	38.1844
hsa04141	Protein processing in endoplasmic reticulum	hsa:23640	HSPBP1	55.8516	45.6663	43.6158
hsa04141	Protein processing in endoplasmic reticulum	hsa:1965	EIF2S1	57.5422	63.0767	70.2729	hsa-miR-106a, hsa-miR-20a, hsa-miR-20b, hsa-miR-17, hsa-miR-106b
hsa04141	Protein processing in endoplasmic reticulum	hsa:10525	HYOU1	62.2341	61.462	57.746
hsa04141	Protein processing in endoplasmic reticulum	hsa:9601	PDIA4	69.7924	80.4032	72.6568
hsa04141	Protein processing in endoplasmic reticulum	hsa:55666	NPLOC4	70.2943	60.8164	63.9308	hsa-miR-106b, hsa-miR-20a, hsa-miR-20b, hsa-miR-93
hsa04141	Protein processing in endoplasmic reticulum	hsa:9978	RBX1	73.3013	63.2755	66.5724
hsa04141	Protein processing in endoplasmic reticulum	hsa:29927	SEC61A1	73.6662	72.7203	64.7926
hsa04141	Protein processing in endoplasmic reticulum	hsa:6048	RNF5	76.8668	84.1381	85.3545	hsa-let-7a
hsa04141	Protein processing in endoplasmic reticulum	hsa:5610	EIF2AK2	77.0006	96.2497	84.7156
hsa04141	Protein processing in endoplasmic reticulum	hsa:10273	STUB1	85.2914	70.9224	67.3776
hsa04141	Protein processing in endoplasmic reticulum	hsa:22872	SEC31A	87.1386	93.5717	97.3447
hsa04141	Protein processing in endoplasmic reticulum	hsa:596	BCL2	92.5705	96.5954	94.4178	hsa-miR-15a, hsa-miR-181b, hsa-miR-181a, hsa-miR-16, hsa-miR-107, hsa-miR-103
hsa04141	Protein processing in endoplasmic reticulum	hsa:7415	VCP	93.8794	99.5137	116.938	hsa-miR-107, hsa-miR-103
hsa04141	Protein processing in endoplasmic reticulum	hsa:9632	SEC24C	100.393	84.5981	89.4489	hsa-let-7a, hsa-miR-181a, hsa-miR-181b
hsa04141	Protein processing in endoplasmic reticulum	hsa:5589	PRKCSH	104.626	100.157	99.543
hsa04141	Protein processing in endoplasmic reticulum	hsa:10956	OS9	105.91	100.749	102.277
hsa04141	Protein processing in endoplasmic reticulum	hsa:6500	SKP1	112.299	103.764	99.5599
hsa04141	Protein processing in endoplasmic reticulum	hsa:7184	HSP90B1	119.553	108.413	72.2373	hsa-miR-181a, hsa-miR-181b, hsa-miR-223, hsa-miR-23a
hsa04141	Protein processing in endoplasmic reticulum	hsa:7095	SEC62	142.416	169.266	193.123	hsa-miR-222, hsa-miR-221
hsa04141	Protein processing in endoplasmic reticulum	hsa:6184	RPN1	148.152	129.989	132.235	hsa-miR-27a
hsa04141	Protein processing in endoplasmic reticulum	hsa:6748	SSR4	265.034	305.397	332.144
hsa04141	Protein processing in endoplasmic reticulum	hsa:5886	RAD23A	342.675	289.957	302.709
hsa04141	Protein processing in endoplasmic reticulum	hsa:6185	RPN2	653.955	558.247	530.045	hsa-miR-27a
hsa04142	Lysosome	hsa:1777	DNASE2	22.3662	25.5441	22.4661
hsa04142	Lysosome	hsa:1211	CLTA	22.4341	27.23	23.7144
hsa04142	Lysosome	hsa:10239	AP3S2	22.9592	21.1757	20.6419
hsa04142	Lysosome	hsa:23062	GGA2	23.0525	20.9291	25.3688
hsa04142	Lysosome	hsa:9114	ATP6V0D1	23.5676	23.5676	26.0215
hsa04142	Lysosome	hsa:9583	ENTPD4	24.8702	20.2672	20.3342
hsa04142	Lysosome	hsa:5476	CTSA	30.3656	29.6145	38.0905	hsa-miR-20b
hsa04142	Lysosome	hsa:9374	PPT2	31.6326	20.7311	28.0285	hsa-miR-16, hsa-miR-15a
hsa04142	Lysosome	hsa:7805	LAPTM5	32.8176	47.3282	41.4321
hsa04142	Lysosome	hsa:3482	IGF2R	39.0635	39.0434	38.3021	hsa-miR-16, hsa-miR-19b, hsa-miR-15a
hsa04142	Lysosome	hsa:535	ATP6V0A1	42.4048	43.2901	35.2417
hsa04142	Lysosome	hsa:3423	IDS	47.326	43.4431	54.3584
hsa04142	Lysosome	hsa:1521	CTSW	53.7917	61.0914	58.5307
hsa04142	Lysosome	hsa:2799	GNS	55.2236	57.9156	58.6823	hsa-miR-20a, hsa-let-7a, hsa-miR-106a, hsa-miR-106b, hsa-miR-107, hsa-miR-103, hsa-miR-93, hsa-miR-20b, hsa-miR-27a, hsa-miR-17
hsa04142	Lysosome	hsa:427	ASAH1	56.4627	60.874	62.081
hsa04142	Lysosome	hsa:3073	HEXA	56.9739	62.5728	59.0593
hsa04142	Lysosome	hsa:4125	MAN2B1	59.6743	62.2816	80.8542
hsa04142	Lysosome	hsa:10312	TCIRG1	61.4051	39.7451	48.8393
hsa04142	Lysosome	hsa:1512	CTSH	66.4901	66.3319	58.4946
hsa04142	Lysosome	hsa:1212	CLTB	71.977	63.0767	59.0183
hsa04142	Lysosome	hsa:527	ATP6V0C	72.4499	45.2695	93.443
hsa04142	Lysosome	hsa:8943	AP3D1	90.6875	67.4682	79.9132	hsa-miR-106b, hsa-miR-20a
hsa04142	Lysosome	hsa:26088	GGA1	105.265	83.8731	82.5883
hsa04142	Lysosome	hsa:1200	TPP1	119.303	147.361	143.784	hsa-let-7a
hsa04142	Lysosome	hsa:1508	CTSB	136.366	125.864	135.657
hsa04142	Lysosome	hsa:533	ATP6V0B	280.88	243.165	278.41
hsa04142	Lysosome	hsa:3916	LAMP1	937.995	880.031	908.226	hsa-miR-23a
hsa04144	Endocytosis	hsa:1211	CLTA	22.4341	27.23	23.7144
hsa04144	Endocytosis	hsa:2870	GRK6	22.996	21.6031	26.1886	hsa-miR-27a, hsa-miR-19b
hsa04144	Endocytosis	hsa:4088	SMAD3	23.0495	20.2672	20.92	hsa-miR-15a, hsa-miR-16
hsa04144	Endocytosis	hsa:5979	RET	24.7763	22.9435	22.6076	hsa-miR-16, hsa-miR-15a
hsa04144	Endocytosis	hsa:382	ARF6	27.073	26.6765	27.7903	hsa-miR-181a, hsa-miR-27a, hsa-miR-181b, hsa-miR-23a
hsa04144	Endocytosis	hsa:9146	HGS	29.5509	29.2712	30.5046
hsa04144	Endocytosis	hsa:10193	RNF41	30.9359	34.7033	32.7073	hsa-miR-16, hsa-miR-15a
hsa04144	Endocytosis	hsa:5869	RAB5B	31.201	22.105	31.5986	hsa-miR-20a, hsa-miR-24, hsa-miR-93, hsa-miR-17, hsa-miR-19b, hsa-miR-106a, hsa-miR-106b, hsa-miR-20b
hsa04144	Endocytosis	hsa:163	AP2B1	31.2536	28.6858	26.7231	hsa-miR-17, hsa-miR-106a, hsa-miR-106b, hsa-miR-20b, hsa-miR-20a, hsa-miR-93
hsa04144	Endocytosis	hsa:9815	GIT2	32.2673	38.0002	28.7438	hsa-miR-107, hsa-miR-103, hsa-miR-25
hsa04144	Endocytosis	hsa:79720	VPS37B	32.5761	24.5753	24.7795	hsa-miR-19b
hsa04144	Endocytosis	hsa:3135	HLA-G	35.94	34.7033	30.749
hsa04144	Endocytosis	hsa:55048	VPS37C	37.1335	41.0672	38.9201
hsa04144	Endocytosis	hsa:84364	ARFGAP2	42.8518	42.7547	47.8666	hsa-miR-16, hsa-miR-15a
hsa04144	Endocytosis	hsa:7251	TSG101	44.5732	55.5739	44.9286	hsa-miR-20b, hsa-miR-106a, hsa-miR-106b, hsa-miR-17, hsa-miR-20a, hsa-miR-93
hsa04144	Endocytosis	hsa:28964	GIT1	45.8796	43.5608	34.3268	hsa-miR-15a
hsa04144	Endocytosis	hsa:4087	SMAD2	47.0689	47.7835	53.1989	hsa-let-7a, hsa-miR-27a, hsa-miR-93
hsa04144	Endocytosis	hsa:3265	HRAS	51.0666	47.976	55.0099
hsa04144	Endocytosis	hsa:89853	FAM125B	52.0033	38.5292	43.9012
hsa04144	Endocytosis	hsa:27183	VPS4A	66.9815	63.6518	57.4459	hsa-miR-16, hsa-miR-103, hsa-miR-15a, hsa-miR-107
hsa04144	Endocytosis	hsa:51510	CHMP5	71.9471	103.992	103.503
hsa04144	Endocytosis	hsa:1212	CLTB	71.977	63.0767	59.0183
hsa04144	Endocytosis	hsa:10938	EHD1	74.0403	64.615	65.7529	hsa-miR-26a
hsa04144	Endocytosis	hsa:55738	ARFGAP1	82.5449	67.9149	65.3786
hsa04144	Endocytosis	hsa:3133	HLA-E	96.5667	102.521	97.9406
hsa04144	Endocytosis	hsa:29082	CHMP4A	116.151	131.286	130.276
hsa04144	Endocytosis	hsa:3107	HLA-C	126.895	179.65	170.42
hsa04144	Endocytosis	hsa:7879	RAB7A	225.614	226.265	250.063
hsa04144	Endocytosis	hsa:7852	CXCR4	296.212	301.342	351.58
hsa04144	Endocytosis	hsa:2348	FOLR1	350.783	190.958	209.02
hsa04144	Endocytosis	hsa:1175	AP2S1	524.347	467.236	470.163
hsa04144	Endocytosis	hsa:7037	TFRC	770.33	689.009	606.145
hsa04145	Phagosome	hsa:3689	ITGB2	22.6279	20.8673	26.88
hsa04145	Phagosome	hsa:9114	ATP6V0D1	23.5676	23.5676	26.0215
hsa04145	Phagosome	hsa:9146	HGS	29.5509	29.2712	30.5046
hsa04145	Phagosome	hsa:1778	DYNC1H1	29.9973	21.9159	26.8872
hsa04145	Phagosome	hsa:5869	RAB5B	31.201	22.105	31.5986	hsa-miR-20a, hsa-miR-24, hsa-miR-93, hsa-miR-17, hsa-miR-19b, hsa-miR-106a, hsa-miR-106b, hsa-miR-20b
hsa04145	Phagosome	hsa:113457	TUBA3D	32.8526	37.7024	41.2014
hsa04145	Phagosome	hsa:6890	TAP1	33.583	41.281	42.604
hsa04145	Phagosome	hsa:3135	HLA-G	35.94	34.7033	30.749
hsa04145	Phagosome	hsa:535	ATP6V0A1	42.4048	43.2901	35.2417
hsa04145	Phagosome	hsa:10312	TCIRG1	61.4051	39.7451	48.8393
hsa04145	Phagosome	hsa:1535	CYBA	70.6781	81.9563	98.2383
hsa04145	Phagosome	hsa:527	ATP6V0C	72.4499	45.2695	93.443
hsa04145	Phagosome	hsa:29927	SEC61A1	73.6662	72.7203	64.7926
hsa04145	Phagosome	hsa:84617	TUBB6	86.8694	92.6217	72.0814
hsa04145	Phagosome	hsa:3133	HLA-E	96.5667	102.521	97.9406
hsa04145	Phagosome	hsa:7277	TUBA4A	117.07	93.3358	95.8023
hsa04145	Phagosome	hsa:3107	HLA-C	126.895	179.65	170.42
hsa04145	Phagosome	hsa:529	ATP6V1E1	156.117	144.311	156.117	hsa-miR-23a
hsa04145	Phagosome	hsa:11151	CORO1A	181.035	198.567	213.688
hsa04145	Phagosome	hsa:203068	TUBB	191.349	188.857	170.053	hsa-miR-16, hsa-miR-15a
hsa04145	Phagosome	hsa:10383	TUBB2C	203.64	203.64	219.486
hsa04145	Phagosome	hsa:7879	RAB7A	225.614	226.265	250.063
hsa04145	Phagosome	hsa:9902	MRC2	235.487	203.754	194.912	hsa-miR-23a
hsa04145	Phagosome	hsa:533	ATP6V0B	280.88	243.165	278.41
hsa04145	Phagosome	hsa:7037	TFRC	770.33	689.009	606.145
hsa04145	Phagosome	hsa:3916	LAMP1	937.995	880.031	908.226	hsa-miR-23a
hsa04145	Phagosome	hsa:5879	RAC1	1372.27	1187.98	1214.98
hsa04145	Phagosome	hsa:10376	TUBA1B	2844.53	2426.72	2304.62
hsa04145	Phagosome	hsa:60	ACTB	4663.42	3799.11	3584.64
hsa04146	Peroxisome	hsa:3155	HMGCL	26.2216	22.358	26.4973
hsa04146	Peroxisome	hsa:55711	FAR2	26.3487	21.5572	23.7344
hsa04146	Peroxisome	hsa:1891	ECH1	32.1336	28.01	34.3024
hsa04146	Peroxisome	hsa:9409	PEX16	34.1398	32.8446	34.1846
hsa04146	Peroxisome	hsa:3418	IDH2	35.2973	25.5441	35.3541
hsa04146	Peroxisome	hsa:5195	PEX14	40.0998	36.5433	50.7005
hsa04146	Peroxisome	hsa:2181	ACSL3	57.4938	50.9233	55.8239	hsa-miR-26a, hsa-miR-223
hsa04146	Peroxisome	hsa:4598	MVK	72.8285	65.8463	73.7589
hsa04150	mTOR signaling pathway	hsa:7248	TSC1	20.9254	21.4102	21.4102	hsa-miR-19b, hsa-miR-25, hsa-let-7a, hsa-miR-27a, hsa-miR-92a
hsa04150	mTOR signaling pathway	hsa:64223	MLST8	23.9154	23.7344	22.7146
hsa04150	mTOR signaling pathway	hsa:51719	CAB39	36.6619	39.2239	38.1637	hsa-miR-103, hsa-miR-15a, hsa-miR-16, hsa-miR-107, hsa-miR-19b, hsa-miR-23a, hsa-miR-181b, hsa-miR-27a
hsa04150	mTOR signaling pathway	hsa:6195	RPS6KA1	40.5883	44.8327	45.392	hsa-miR-106a, hsa-miR-93, hsa-miR-20a, hsa-miR-17, hsa-miR-20b, hsa-miR-106b
hsa04150	mTOR signaling pathway	hsa:92335	STRADA	48.3184	48.4548	43.4139
hsa04150	mTOR signaling pathway	hsa:5291	PIK3CB	52.0112	51.1076	52.0112
hsa04150	mTOR signaling pathway	hsa:5170	PDPK1	57.8825	54.175	53.5734	hsa-miR-181b, hsa-miR-23a, hsa-miR-27a, hsa-miR-181a
hsa04150	mTOR signaling pathway	hsa:1978	EIF4EBP1	101.723	121.528	105.955
hsa04150	mTOR signaling pathway	hsa:5293	PIK3CD	172.167	149.029	143.483
hsa04150	mTOR signaling pathway	hsa:9470	EIF4E2	197.661	216.172	237.955
hsa04150	mTOR signaling pathway	hsa:5228	PGF	216.261	248.138	242.957
hsa04150	mTOR signaling pathway	hsa:6194	RPS6	8086.74	7629.23	7736.73
hsa04210	Apoptosis	hsa:2021	ENDOG	25.1186	25.8052	21.0184
hsa04210	Apoptosis	hsa:8517	IKBKG	28.7127	30.215	36.6029
hsa04210	Apoptosis	hsa:598	BCL2L1	29.4895	26.6593	34.3708	hsa-let-7a
hsa04210	Apoptosis	hsa:329	BIRC2	37.1007	39.7451	42.5102
hsa04210	Apoptosis	hsa:823	CAPN1	37.1232	24.564	33.2592
hsa04210	Apoptosis	hsa:11261	CHP	40.1061	37.1653	40.7886
hsa04210	Apoptosis	hsa:637	BID	45.1274	56.8337	55.7756
hsa04210	Apoptosis	hsa:841	CASP8	45.974	69.9455	71.7775
hsa04210	Apoptosis	hsa:5291	PIK3CB	52.0112	51.1076	52.0112
hsa04210	Apoptosis	hsa:4792	NFKBIA	53.6268	52.6143	50.2816
hsa04210	Apoptosis	hsa:5530	PPP3CA	59.6477	67.4957	62.385	hsa-miR-93, hsa-miR-20a, hsa-miR-106b, hsa-miR-20b, hsa-let-7a
hsa04210	Apoptosis	hsa:596	BCL2	92.5705	96.5954	94.4178	hsa-miR-15a, hsa-miR-181b, hsa-miR-181a, hsa-miR-16, hsa-miR-107, hsa-miR-103
hsa04210	Apoptosis	hsa:5293	PIK3CD	172.167	149.029	143.483
hsa04210	Apoptosis	hsa:5576	PRKAR2A	192.121	177.771	184.686	hsa-miR-16, hsa-miR-15a
hsa04210	Apoptosis	hsa:3654	IRAK1	743.291	621.148	628.542
hsa04260	Cardiac muscle contraction	hsa:10479	SLC9A6	35	34.0531	36.0695	hsa-miR-16, hsa-miR-181a, hsa-miR-181b, hsa-miR-15a, hsa-miR-19b, hsa-miR-23a
hsa04260	Cardiac muscle contraction	hsa:7381	UQCRB	46.636	53.9883	50.0806
hsa04260	Cardiac muscle contraction	hsa:27092	CACNG4	98.0376	74.1604	87.3774
hsa04260	Cardiac muscle contraction	hsa:488	ATP2A2	174.094	183.42	170.113	hsa-miR-25, hsa-miR-92a, hsa-miR-24, hsa-miR-181a, hsa-miR-181b, hsa-let-7a
hsa04260	Cardiac muscle contraction	hsa:1329	COX5B	237.475	232.465	215.651
hsa04260	Cardiac muscle contraction	hsa:27089	UQCRQ	253.045	238.051	240.188
hsa04260	Cardiac muscle contraction	hsa:1340	COX6B1	289.001	275.972	275.495
hsa04260	Cardiac muscle contraction	hsa:1351	COX8A	391.396	343.302	341.418
hsa04260	Cardiac muscle contraction	hsa:1337	COX6A1	649.287	740.212	645.888
hsa04260	Cardiac muscle contraction	hsa:1347	COX7A2	970.099	1159.57	1196.19
hsa04270	Vascular smooth muscle contraction	hsa:5331	PLCB3	21.4377	20.2672	21.0332
hsa04270	Vascular smooth muscle contraction	hsa:2768	GNA12	22.3063	21.1757	23.9719
hsa04270	Vascular smooth muscle contraction	hsa:369	ARAF	28.137	20.313	21.5236
hsa04270	Vascular smooth muscle contraction	hsa:115	ADCY9	32.2673	26.7508	26.8973	hsa-miR-181a, hsa-let-7a, hsa-miR-19b, hsa-miR-181b, hsa-miR-24
hsa04270	Vascular smooth muscle contraction	hsa:4659	PPP1R12A	32.4844	33.405	34.0616	hsa-miR-19b, hsa-miR-23a, hsa-miR-92a, hsa-miR-25
hsa04270	Vascular smooth muscle contraction	hsa:5579	PRKCB	42.1851	36.7891	33.3954
hsa04270	Vascular smooth muscle contraction	hsa:140465	MYL6B	55.2406	45.415	55.7756
hsa04270	Vascular smooth muscle contraction	hsa:808	CALM3	136.303	132.28	141.679	hsa-miR-27a
hsa04270	Vascular smooth muscle contraction	hsa:5499	PPP1CA	136.945	127.519	132.948
hsa04270	Vascular smooth muscle contraction	hsa:801	CALM1	429.381	438.598	435.692	hsa-miR-181a, hsa-miR-181b, hsa-let-7a, hsa-miR-19b
hsa04310	Wnt signaling pathway	hsa:5331	PLCB3	21.4377	20.2672	21.0332
hsa04310	Wnt signaling pathway	hsa:5663	PSEN1	22.1309	22.9671	26.2007
hsa04310	Wnt signaling pathway	hsa:4088	SMAD3	23.0495	20.2672	20.92	hsa-miR-15a, hsa-miR-16
hsa04310	Wnt signaling pathway	hsa:1856	DVL2	23.75	22.4371	22.0361	hsa-miR-27a
hsa04310	Wnt signaling pathway	hsa:1454	CSNK1E	24.3634	24.7617	22.7574
hsa04310	Wnt signaling pathway	hsa:1855	DVL1	29.4781	27.5472	28.2059
hsa04310	Wnt signaling pathway	hsa:8607	RUVBL1	35.2528	32.3094	33.6598
hsa04310	Wnt signaling pathway	hsa:11261	CHP	40.1061	37.1653	40.7886
hsa04310	Wnt signaling pathway	hsa:5525	PPP2R5A	41.8253	51.6611	53.2371
hsa04310	Wnt signaling pathway	hsa:5579	PRKCB	42.1851	36.7891	33.3954
hsa04310	Wnt signaling pathway	hsa:1457	CSNK2A1	42.7452	47.9728	58.6181
hsa04310	Wnt signaling pathway	hsa:5528	PPP2R5D	44.2788	42.3007	35.8353
hsa04310	Wnt signaling pathway	hsa:4087	SMAD2	47.0689	47.7835	53.1989	hsa-let-7a, hsa-miR-27a, hsa-miR-93
hsa04310	Wnt signaling pathway	hsa:5530	PPP3CA	59.6477	67.4957	62.385	hsa-miR-93, hsa-miR-20a, hsa-miR-106b, hsa-miR-20b, hsa-let-7a
hsa04310	Wnt signaling pathway	hsa:9978	RBX1	73.3013	63.2755	66.5724
hsa04310	Wnt signaling pathway	hsa:6500	SKP1	112.299	103.764	99.5599
hsa04310	Wnt signaling pathway	hsa:3725	JUN	136.144	155.028	151.114
hsa04310	Wnt signaling pathway	hsa:896	CCND3	231.953	246.213	250.563	hsa-miR-15a
hsa04310	Wnt signaling pathway	hsa:6907	TBL1X	299.402	204.342	217.954	hsa-miR-17, hsa-miR-106b, hsa-miR-20b, hsa-miR-93, hsa-miR-106a, hsa-miR-20a
hsa04310	Wnt signaling pathway	hsa:1488	CTBP2	347.114	303.972	348.841
hsa04310	Wnt signaling pathway	hsa:1487	CTBP1	363.778	346.034	309.368
hsa04310	Wnt signaling pathway	hsa:27101	CACYBP	389.55	382.027	382.097
hsa04310	Wnt signaling pathway	hsa:5879	RAC1	1372.27	1187.98	1214.98
hsa04320	Dorso-ventral axis formation	hsa:3845	KRAS	25.7233	26.5695	28.2078	hsa-miR-27a, hsa-miR-19b, hsa-miR-181b, hsa-miR-181a
hsa04320	Dorso-ventral axis formation	hsa:2885	GRB2	32.3485	29.375	35.2705	hsa-miR-27a
hsa04330	Notch signaling pathway	hsa:5663	PSEN1	22.1309	22.9671	26.2007
hsa04330	Notch signaling pathway	hsa:6868	ADAM17	22.6358	22.5841	25.9817
hsa04330	Notch signaling pathway	hsa:1856	DVL2	23.75	22.4371	22.0361	hsa-miR-27a
hsa04330	Notch signaling pathway	hsa:1855	DVL1	29.4781	27.5472	28.2059
hsa04330	Notch signaling pathway	hsa:2648	KAT2A	29.8703	25.2856	33.6598
hsa04330	Notch signaling pathway	hsa:3065	HDAC1	161.011	159.155	178.845
hsa04330	Notch signaling pathway	hsa:9612	NCOR2	180.589	117.051	109.027	hsa-miR-16
hsa04330	Notch signaling pathway	hsa:1488	CTBP2	347.114	303.972	348.841
hsa04330	Notch signaling pathway	hsa:1487	CTBP1	363.778	346.034	309.368
hsa04330	Notch signaling pathway	hsa:3516	RBPJ	538.195	502.342	506.265	hsa-miR-223
hsa04340	Hedgehog signaling pathway	hsa:1454	CSNK1E	24.3634	24.7617	22.7574
hsa04340	Hedgehog signaling pathway	hsa:1455	CSNK1G2	34.8353	24.7413	29.5182	hsa-miR-107, hsa-miR-103
hsa04340	Hedgehog signaling pathway	hsa:1453	CSNK1D	49.8465	52.094	53.1162
hsa04350	TGF-beta signaling pathway	hsa:4088	SMAD3	23.0495	20.2672	20.92	hsa-miR-15a, hsa-miR-16
hsa04350	TGF-beta signaling pathway	hsa:93	ACVR2B	32.4951	26.3089	28.3443	hsa-miR-15a, hsa-miR-107, hsa-let-7a, hsa-miR-181a, hsa-miR-181b, hsa-miR-16, hsa-miR-27a, hsa-miR-23a, hsa-miR-103
hsa04350	TGF-beta signaling pathway	hsa:4087	SMAD2	47.0689	47.7835	53.1989	hsa-let-7a, hsa-miR-27a, hsa-miR-93
hsa04350	TGF-beta signaling pathway	hsa:1874	E2F4	55.6764	49.2136	60.3665
hsa04350	TGF-beta signaling pathway	hsa:9978	RBX1	73.3013	63.2755	66.5724
hsa04350	TGF-beta signaling pathway	hsa:6500	SKP1	112.299	103.764	99.5599
hsa04360	Axon guidance	hsa:3845	KRAS	25.7233	26.5695	28.2078	hsa-miR-27a, hsa-miR-19b, hsa-miR-181b, hsa-miR-181a
hsa04360	Axon guidance	hsa:11261	CHP	40.1061	37.1653	40.7886
hsa04360	Axon guidance	hsa:29984	RHOD	40.9738	39.6924	39.9161
hsa04360	Axon guidance	hsa:5062	PAK2	41.7738	32.261	39.8989	hsa-miR-26a, hsa-miR-23a
hsa04360	Axon guidance	hsa:25	ABL1	47.5639	34.1802	29.5182
hsa04360	Axon guidance	hsa:8440	NCK2	50.4959	54.3549	58.4483
hsa04360	Axon guidance	hsa:3265	HRAS	51.0666	47.976	55.0099
hsa04360	Axon guidance	hsa:54910	SEMA4C	59.076	66.0454	74.2483	hsa-miR-19b, hsa-miR-181a, hsa-let-7a, hsa-miR-181b
hsa04360	Axon guidance	hsa:5530	PPP3CA	59.6477	67.4957	62.385	hsa-miR-93, hsa-miR-20a, hsa-miR-106b, hsa-miR-20b, hsa-let-7a
hsa04360	Axon guidance	hsa:7852	CXCR4	296.212	301.342	351.58
hsa04360	Axon guidance	hsa:5879	RAC1	1372.27	1187.98	1214.98
hsa04360	Axon guidance	hsa:1072	CFL1	1870.8	1814.73	1923.8	hsa-miR-103, hsa-miR-107
hsa04370	VEGF signaling pathway	hsa:3845	KRAS	25.7233	26.5695	28.2078	hsa-miR-27a, hsa-miR-19b, hsa-miR-181b, hsa-miR-181a
hsa04370	VEGF signaling pathway	hsa:9261	MAPKAPK2	35.7801	30.0176	37.406
hsa04370	VEGF signaling pathway	hsa:5336	PLCG2	36.1612	27.011	23.578
hsa04370	VEGF signaling pathway	hsa:11261	CHP	40.1061	37.1653	40.7886
hsa04370	VEGF signaling pathway	hsa:5579	PRKCB	42.1851	36.7891	33.3954
hsa04370	VEGF signaling pathway	hsa:3265	HRAS	51.0666	47.976	55.0099
hsa04370	VEGF signaling pathway	hsa:5291	PIK3CB	52.0112	51.1076	52.0112
hsa04370	VEGF signaling pathway	hsa:5530	PPP3CA	59.6477	67.4957	62.385	hsa-miR-93, hsa-miR-20a, hsa-miR-106b, hsa-miR-20b, hsa-let-7a
hsa04370	VEGF signaling pathway	hsa:56848	SPHK2	70.8601	57.1835	55.5685	hsa-miR-19b
hsa04370	VEGF signaling pathway	hsa:7867	MAPKAPK3	157.323	177.844	178.84	hsa-miR-27a
hsa04370	VEGF signaling pathway	hsa:5293	PIK3CD	172.167	149.029	143.483
hsa04370	VEGF signaling pathway	hsa:5879	RAC1	1372.27	1187.98	1214.98
hsa04510	Focal adhesion	hsa:1277	COL1A1	23.8113	23.8284	21.9902	hsa-let-7a
hsa04510	Focal adhesion	hsa:3611	ILK	25.9172	28.7313	24.9175
hsa04510	Focal adhesion	hsa:87	ACTN1	32.2103	24.534	25.404	hsa-miR-19b
hsa04510	Focal adhesion	hsa:2885	GRB2	32.3485	29.375	35.2705	hsa-miR-27a
hsa04510	Focal adhesion	hsa:4659	PPP1R12A	32.4844	33.405	34.0616	hsa-miR-19b, hsa-miR-23a, hsa-miR-92a, hsa-miR-25
hsa04510	Focal adhesion	hsa:2002	ELK1	36.8904	41.0116	36.5751
hsa04510	Focal adhesion	hsa:329	BIRC2	37.1007	39.7451	42.5102
hsa04510	Focal adhesion	hsa:5062	PAK2	41.7738	32.261	39.8989	hsa-miR-26a, hsa-miR-23a
hsa04510	Focal adhesion	hsa:5579	PRKCB	42.1851	36.7891	33.3954
hsa04510	Focal adhesion	hsa:3265	HRAS	51.0666	47.976	55.0099
hsa04510	Focal adhesion	hsa:5291	PIK3CB	52.0112	51.1076	52.0112
hsa04510	Focal adhesion	hsa:1284	COL4A2	54.9232	48.9315	47.1274	hsa-let-7a
hsa04510	Focal adhesion	hsa:5170	PDPK1	57.8825	54.175	53.5734	hsa-miR-181b, hsa-miR-23a, hsa-miR-27a, hsa-miR-181a
hsa04510	Focal adhesion	hsa:2317	FLNB	78.7571	54.7022	53.8363
hsa04510	Focal adhesion	hsa:6464	SHC1	90.1616	95.6771	110.842
hsa04510	Focal adhesion	hsa:596	BCL2	92.5705	96.5954	94.4178	hsa-miR-15a, hsa-miR-181b, hsa-miR-181a, hsa-miR-16, hsa-miR-107, hsa-miR-103
hsa04510	Focal adhesion	hsa:3725	JUN	136.144	155.028	151.114
hsa04510	Focal adhesion	hsa:5499	PPP1CA	136.945	127.519	132.948
hsa04510	Focal adhesion	hsa:5293	PIK3CD	172.167	149.029	143.483
hsa04510	Focal adhesion	hsa:5228	PGF	216.261	248.138	242.957
hsa04510	Focal adhesion	hsa:896	CCND3	231.953	246.213	250.563	hsa-miR-15a
hsa04510	Focal adhesion	hsa:1729	DIAPH1	313.572	302.201	301.242	hsa-miR-15a, hsa-miR-24, hsa-miR-16
hsa04510	Focal adhesion	hsa:5879	RAC1	1372.27	1187.98	1214.98
hsa04510	Focal adhesion	hsa:60	ACTB	4663.42	3799.11	3584.64
hsa04512	ECM-receptor interaction	hsa:6385	SDC4	23.6271	21.0155	22.6039
hsa04512	ECM-receptor interaction	hsa:1277	COL1A1	23.8113	23.8284	21.9902	hsa-let-7a
hsa04512	ECM-receptor interaction	hsa:3161	HMMR	32.9265	42.3278	42.3891
hsa04512	ECM-receptor interaction	hsa:3339	HSPG2	33.0589	33.0589	31.9215	hsa-miR-15a, hsa-miR-16
hsa04512	ECM-receptor interaction	hsa:1284	COL4A2	54.9232	48.9315	47.1274	hsa-let-7a
hsa04512	ECM-receptor interaction	hsa:961	CD47	165.179	157.845	175.916	hsa-miR-222, hsa-miR-221
hsa04514	Cell adhesion molecules (CAMs)	hsa:6693	SPN	21.6473	22.6512	21.1757
hsa04514	Cell adhesion molecules (CAMs)	hsa:3689	ITGB2	22.6279	20.8673	26.88
hsa04514	Cell adhesion molecules (CAMs)	hsa:6385	SDC4	23.6271	21.0155	22.6039
hsa04514	Cell adhesion molecules (CAMs)	hsa:23308	ICOSLG	26.8872	30.2734	30.2734
hsa04514	Cell adhesion molecules (CAMs)	hsa:3135	HLA-G	35.94	34.7033	30.749
hsa04514	Cell adhesion molecules (CAMs)	hsa:6404	SELPLG	39.6356	34.5503	34.5728
hsa04514	Cell adhesion molecules (CAMs)	hsa:24146	CLDN15	40.533	25.8228	32.3124
hsa04514	Cell adhesion molecules (CAMs)	hsa:5175	PECAM1	45.4355	40.0431	39.106
hsa04514	Cell adhesion molecules (CAMs)	hsa:3133	HLA-E	96.5667	102.521	97.9406
hsa04514	Cell adhesion molecules (CAMs)	hsa:3107	HLA-C	126.895	179.65	170.42
hsa04514	Cell adhesion molecules (CAMs)	hsa:3385	ICAM3	307.831	268.628	300.738
hsa04520	Adherens junction	hsa:4088	SMAD3	23.0495	20.2672	20.92	hsa-miR-15a, hsa-miR-16
hsa04520	Adherens junction	hsa:87	ACTN1	32.2103	24.534	25.404	hsa-miR-19b
hsa04520	Adherens junction	hsa:8826	IQGAP1	36.4788	33.6621	29.944
hsa04520	Adherens junction	hsa:1457	CSNK2A1	42.7452	47.9728	58.6181
hsa04520	Adherens junction	hsa:4087	SMAD2	47.0689	47.7835	53.1989	hsa-let-7a, hsa-miR-27a, hsa-miR-93
hsa04520	Adherens junction	hsa:3643	INSR	67.7562	63.8427	70.1297	hsa-let-7a, hsa-miR-16, hsa-miR-15a, hsa-miR-27a
hsa04520	Adherens junction	hsa:52	ACP1	95.7301	92.8705	100.447
hsa04520	Adherens junction	hsa:5777	PTPN6	114.226	106.234	117.304
hsa04520	Adherens junction	hsa:7454	WAS	257.277	240.175	281.839
hsa04520	Adherens junction	hsa:5879	RAC1	1372.27	1187.98	1214.98
hsa04520	Adherens junction	hsa:60	ACTB	4663.42	3799.11	3584.64
hsa04530	Tight junction	hsa:93643	TJAP1	20.6419	21.5582	20.6419
hsa04530	Tight junction	hsa:3845	KRAS	25.7233	26.5695	28.2078	hsa-miR-27a, hsa-miR-19b, hsa-miR-181b, hsa-miR-181a
hsa04530	Tight junction	hsa:8189	SYMPK	30.5468	25.0997	22.2962
hsa04530	Tight junction	hsa:87	ACTN1	32.2103	24.534	25.404	hsa-miR-19b
hsa04530	Tight junction	hsa:11336	EXOC3	37.4842	38.1069	36.8418
hsa04530	Tight junction	hsa:24146	CLDN15	40.533	25.8228	32.3124
hsa04530	Tight junction	hsa:5579	PRKCB	42.1851	36.7891	33.3954
hsa04530	Tight junction	hsa:1457	CSNK2A1	42.7452	47.9728	58.6181
hsa04530	Tight junction	hsa:3265	HRAS	51.0666	47.976	55.0099
hsa04530	Tight junction	hsa:4627	MYH9	123.356	73.6457	64.4093	hsa-miR-103, hsa-miR-107
hsa04530	Tight junction	hsa:1019	CDK4	156.048	147.795	148.571
hsa04530	Tight junction	hsa:6709	SPTAN1	173.199	123.746	122.576
hsa04530	Tight junction	hsa:5872	RAB13	218.933	213.957	250.07	hsa-miR-19b
hsa04530	Tight junction	hsa:9218	VAPA	670.072	635.842	697.822	hsa-miR-23a
hsa04530	Tight junction	hsa:60	ACTB	4663.42	3799.11	3584.64
hsa04540	Gap junction	hsa:5331	PLCB3	21.4377	20.2672	21.0332
hsa04540	Gap junction	hsa:3845	KRAS	25.7233	26.5695	28.2078	hsa-miR-27a, hsa-miR-19b, hsa-miR-181b, hsa-miR-181a
hsa04540	Gap junction	hsa:115	ADCY9	32.2673	26.7508	26.8973	hsa-miR-181a, hsa-let-7a, hsa-miR-19b, hsa-miR-181b, hsa-miR-24
hsa04540	Gap junction	hsa:2885	GRB2	32.3485	29.375	35.2705	hsa-miR-27a
hsa04540	Gap junction	hsa:113457	TUBA3D	32.8526	37.7024	41.2014
hsa04540	Gap junction	hsa:5579	PRKCB	42.1851	36.7891	33.3954
hsa04540	Gap junction	hsa:1453	CSNK1D	49.8465	52.094	53.1162
hsa04540	Gap junction	hsa:3265	HRAS	51.0666	47.976	55.0099
hsa04540	Gap junction	hsa:84617	TUBB6	86.8694	92.6217	72.0814
hsa04540	Gap junction	hsa:7277	TUBA4A	117.07	93.3358	95.8023
hsa04540	Gap junction	hsa:203068	TUBB	191.349	188.857	170.053	hsa-miR-16, hsa-miR-15a
hsa04540	Gap junction	hsa:10383	TUBB2C	203.64	203.64	219.486
hsa04540	Gap junction	hsa:10376	TUBA1B	2844.53	2426.72	2304.62
hsa04610	Complement and coagulation cascades	hsa:2152	F3	20.2985	22.2689	20.2428	hsa-miR-20b, hsa-miR-17, hsa-miR-106b, hsa-miR-93, hsa-miR-19b, hsa-miR-20a, hsa-miR-106a, hsa-miR-223, hsa-miR-27a
hsa04612	Antigen processing and presentation	hsa:4802	NFYC	26.9135	34.1112	34.7224	hsa-miR-92a, hsa-miR-25
hsa04612	Antigen processing and presentation	hsa:6890	TAP1	33.583	41.281	42.604
hsa04612	Antigen processing and presentation	hsa:3135	HLA-G	35.94	34.7033	30.749
hsa04612	Antigen processing and presentation	hsa:6892	TAPBP	60.7652	50.9533	53.6919
hsa04612	Antigen processing and presentation	hsa:3133	HLA-E	96.5667	102.521	97.9406
hsa04612	Antigen processing and presentation	hsa:3107	HLA-C	126.895	179.65	170.42
hsa04612	Antigen processing and presentation	hsa:1508	CTSB	136.366	125.864	135.657
hsa04612	Antigen processing and presentation	hsa:5721	PSME2	280.433	244.426	282.331
hsa04614	Renin-angiotensin system	hsa:5476	CTSA	30.3656	29.6145	38.0905	hsa-miR-20b
hsa04614	Renin-angiotensin system	hsa:290	ANPEP	331.377	315.689	308.451
hsa04620	Toll-like receptor signaling pathway	hsa:3661	IRF3	24.1351	28.1786	32.488
hsa04620	Toll-like receptor signaling pathway	hsa:8517	IKBKG	28.7127	30.215	36.6029
[truncated: 837 more rows]

## Sheet: total
KEGG Pathway ID	KEGG Pathway description	KEGG ID	Gene Symbol	total	gene assosciated miRNAs predicted by at least 2 databases of TargetScan, PicTar or miRanda
[truncated: 3,375 more rows]
