# Supplementary material for: MicroRNAs Distinguish Cytogenetic Subgroups in Pediatric AML and Contribute to Complex Regulatory Networks in AML-Relevant Pathways
Source: PLoS One. 2013 Feb 13;8(2):e56334. doi: 10.1371/journal.pone.0056334 (PMC3572007; doi:10.1371/journal.pone.0056334)
Supplement: Table S4 — Ago-associated mRNAs of KASUMI-1 and NB4 cell lines referring to Figure S2B. Gene list of the corresponding mRNAs associated with the four human Argonaute proteins of KASUMI-1 and NB4. The ordering of this gene list corresponds to the ordering of the hierarchical clustering shown in Figure S2B. The levels of hierarchical clustering as well as the functional gene groups are given. Significantly enriched GO terms and KEGG pathways representative of the gene group are indicated. (XLS) [file pone.0056334.s008.xls]

## Sheet: Table S4
Gene symbol	Hierarchical Clustering level (Figure S2B)	Sorting according to Figure S2B	Gene group based on functional similarities	Consensus name for gene group derived from most enriched functional term (where applicable GO term IDs (biological and molecular function) and KEGG pathway ID is given)
MAN2A2	1.1.1.1.1.1	1	gene group62	Golgi apparatus (GO:0005794)
DENND4B	1.1.1.1.1.1	2
E2F4	1.1.1.1.1.1	3	gene group15	positive regulation of transcription (GO:0045941;GO:0030528)
C5orf4	1.1.1.1.1.1	4	gene group66	transmembrane proteins (integral to membrane)
TECPR2	1.1.1.1.1.2	5	gene group42	WD40 repeats
COPE	1.1.1.1.1.2	6	gene group45	vesicle-mediated transport (GO:0016192)
SSNA1	1.1.1.1.1.2	7	gene group26	microtubule cytoskeleton (GO:0015630)
SIRT3	1.1.1.1.1.2	8	gene group29	zinc ion binding (GO:0008270)
COMMD9	1.1.1.1.1.2	9
ESYT1	1.1.1.1.2.1	10	gene group66	transmembrane proteins (integral to membrane)
CYP1B1	1.1.1.1.2.1	11
C19orf54	1.1.1.1.2.1	12
ATG2A	1.1.1.1.2.1	13
WEE1	1.1.1.1.2.1	14	gene group50	kinases (GO:0005524)
GNAQ	1.1.1.1.2.1	15
PLEKHO2	1.1.1.1.2.1	16
ZNF44	1.1.1.1.3.1	17	gene group29	zinc ion binding (GO:0008270)
NBPF10	1.1.1.1.3.1	18
DSTYK	1.1.1.1.3.1	19	gene group50	kinases (GO:0005524)
OFD1	1.1.1.1.3.1	20	gene group26	microtubule cytoskeleton (GO:0015630)
NR2F6	1.1.1.1.3.1	21	gene group29	zinc ion binding (GO:0008270)
KPNA1	1.1.1.1.3.1	22	gene group20	nucleocytoplasmic transport (GO:0006913)
FAM127B	1.1.1.1.3.2	23
COPS7B	1.1.1.1.3.2	24
NFYC	1.1.1.1.3.2	25	gene group7	DNA-dependent trancription regulation (GO:0006355;GO:0030528)
MPPE1	1.1.1.1.3.2	26	gene group66	transmembrane proteins (integral to membrane)
TSSC4	1.1.1.1.4.1	27
HIC2	1.1.1.1.4.1	28	gene group29	zinc ion binding (GO:0008270)
MICAL2	1.1.1.1.4.1	29
ADRB2	1.1.1.1.4.1	30
TMEM164	1.1.1.2.1.1	31
RBM10	1.1.1.2.1.1	32	gene group3	mRNA processing (GO:0006397;GO:0003723;hsa03040)
MRPL9	1.1.1.2.1.1	33	gene group2	ribosome structure (GO:0006412;GO:0005840;hsa03010)
SART1	1.1.1.2.1.1	34
NCOA6	1.1.1.2.1.1	35	gene group15	positive regulation of transcription (GO:0045941;GO:0030528)
CBARA1	1.1.1.2.1.1	36	gene group65	Calcium-binding EF-hand proteins (GO:0046872)
POLR2C	1.1.1.2.1.1	37	gene group14	transcription elongation (GO:0006368;GO:0003899;hsa03020)
TMED3	1.1.1.2.1.2	38	gene group52	protein transport (GO:0015031)
ARL6IP4	1.1.1.2.1.2	39
COPS6	1.1.1.2.1.2	40
ATP2A3	1.1.1.2.1.2	41	gene group47	oxidative phosphorylation (GO:0006812;GO:0022890;hsa00190)
GOLT1B	1.1.1.2.1.3	42	gene group52	protein transport (GO:0015031)
DLEU1	1.1.1.2.1.3	43
LOC100129361	1.1.1.2.2.1	44
DBN1	1.1.1.2.2.1	45
REEP5	1.1.1.2.2.2	46	gene group66	transmembrane proteins (integral to membrane)
DDRGK1	1.1.1.2.2.2	47
VPS4A	1.1.1.2.2.2	48
GNA15	1.1.1.2.2.2	49
IDH3B	1.1.1.2.2.3	50
GTF2H5	1.1.1.2.2.3	51	gene group11	transcription regulation (GO:0006355)
FIS1	1.1.1.2.2.3	52
NUP93	1.1.1.2.2.4	53	gene group28	RNA transport (GO:0050658)
DDX23	1.1.1.2.2.4	54	gene group27	helicase activity (GO:0004386)
TTC4	1.1.1.2.2.4	55	gene group21	TPR repeat containing proteins
EIF2B4	1.1.1.2.2.4	56
FOXM1	1.1.1.2.2.4	57	gene group11	transcription regulation (GO:0006355)
TPD52L2	1.1.1.2.3.1	58
C12orf52	1.1.1.2.3.1	59
RPP30	1.1.1.2.3.1	60	gene group1	ribosomal biogenesis (GO:0042254;GO:0004540;hsa03018)
PEF1	1.1.1.2.3.1	61	gene group65	Calcium-binding EF-hand proteins (GO:0046872)
NDUFA9	1.1.1.2.3.1	62	gene group34	mitochondrial inner membrane (GO:0005743)
UBA1	1.1.1.2.3.2	63	gene group40	proteolysis (GO:0051603;GO:0016881)
EIF2B5	1.1.1.2.3.2	64
RPA3	1.1.1.2.3.3	65
TAPBP	1.1.1.2.4.1	66
COBRA1	1.1.1.2.4.1	67	gene group29	zinc ion binding (GO:0008270)
C11orf75	1.1.1.2.4.1	68	gene group66	transmembrane proteins (integral to membrane)
SPG7	1.1.1.2.4.1	69
MLF2	1.1.1.2.4.1	70
SNRNP25	1.1.1.2.4.1	71	gene group3	mRNA processing (GO:0006397;GO:0003723;hsa03040)
SMG5	1.1.1.2.4.2	72
PARP6	1.1.1.2.4.2	73
BAT2L	1.1.1.2.4.2	74
LYRM4	1.1.1.2.4.2	75
C19orf53	1.1.1.2.4.2	76
ZCCHC24	1.1.1.2.4.3	77	gene group29	zinc ion binding (GO:0008270)
MRPS34	1.1.1.2.4.3	78	gene group2	ribosome structure (GO:0006412;GO:0005840;hsa03010)
POP7	1.1.1.2.4.3	79	gene group1	ribosomal biogenesis (GO:0042254;GO:0004540;hsa03018)
IMP4	1.1.1.2.4.3	80	gene group1	ribosomal biogenesis (GO:0042254;GO:0004540;hsa03018)
MYL6B	1.1.1.2.4.3	81
ZNHIT1	1.1.1.2.5.1	82	gene group29	zinc ion binding (GO:0008270)
GGPS1	1.1.1.2.5.1	83
THAP7	1.1.1.2.5.2	84	gene group29	zinc ion binding (GO:0008270)
LETM1	1.1.1.2.5.2	85	gene group34	mitochondrial inner membrane (GO:0005743)
CSNK1G2	1.1.1.2.5.2	86	gene group50	kinases (GO:0005524)
UBR4	1.1.1.2.5.2	87	gene group29	zinc ion binding (GO:0008270)
MADD	1.1.1.2.5.2	88
DGCR14	1.1.1.2.5.3	89	gene group1	ribosomal biogenesis (GO:0042254;GO:0004540;hsa03018)
CHMP1A	1.1.1.2.5.3	90
BAT2	1.1.1.2.5.3	91
CENPM	1.1.1.2.5.3	92	gene group13	chromosome centromeric region (GO:0000775)
MYH9	1.1.1.2.5.4	93
MTX1	1.1.1.2.5.4	94	gene group34	mitochondrial inner membrane (GO:0005743)
CD320	1.1.1.2.5.4	95	gene group66	transmembrane proteins (integral to membrane)
LOC100288442	1.1.1.2.5.4	96
TXNDC9	1.1.1.2.6.1	97
BPTF	1.1.1.2.6.1	98	gene group15	positive regulation of transcription (GO:0045941;GO:0030528)
POLR2J	1.1.1.2.7.1	99	gene group14	transcription elongation (GO:0006368;GO:0003899;hsa03020)
IGFBP2	1.1.1.2.7.1	100
TRAPPC2L	1.1.1.2.7.1	101
RASSF2	1.1.1.2.7.1	102
SCAND1	1.1.1.2.7.2	103
MRPL23	1.1.1.2.7.2	104	gene group2	ribosome structure (GO:0006412;GO:0005840;hsa03010)
TTF1	1.1.1.2.7.2	105	gene group15	positive regulation of transcription (GO:0045941;GO:0030528)
HMG20B	1.1.1.2.7.2	106	gene group22	transcription regulation (GO:0006355;GO:0003700)
RNF41	1.1.2.1.7.2	107	gene group29	zinc ion binding (GO:0008270)
Magmas	1.1.2.1.7.2	108
CENPF	1.1.2.1.7.2	109
CAMTA2	1.1.2.1.7.2	110	gene group15	positive regulation of transcription (GO:0045941;GO:0030528)
SULT1A1	1.1.2.1.7.3	111
GLT8D1	1.1.2.1.7.3	112	gene group62	Golgi apparatus (GO:0005794)
BST2	1.1.2.1.7.3	113
PDE6D	1.1.2.1.7.4	114
C19orf66	1.1.2.1.7.4	115
RANGAP1	1.1.2.1.7.4	116
DACH1	1.1.2.1.7.4	117	gene group6	transcription regulation (GO:0006351;GO:0030528)
TBC1D17	1.1.2.1.7.4	118	gene group46	Ras/Rab GTPase activators (GO:0043087;GO:0005097)
YIPF6	1.1.2.1.8.1	119	gene group66	transmembrane proteins (integral to membrane)
TAP1	1.1.2.1.8.1	120	gene group50	kinases (GO:0005524)
IGF2R	1.1.2.1.8.1	121
CYFIP1	1.1.2.1.8.1	122
RALGDS	1.1.2.1.8.1	123
MRPS14	1.1.2.1.8.1	124	gene group2	ribosome structure (GO:0006412;GO:0005840;hsa03010)
LOC100129250	1.1.2.1.8.1	125
C16orf88	1.1.2.1.8.1	126	gene group1	ribosomal biogenesis (GO:0042254;GO:0004540;hsa03018)
LOC100272216	1.1.2.1.8.2	127
HLA-G	1.1.2.1.8.2	128	gene group66	transmembrane proteins (integral to membrane)
TMED5	1.1.2.1.9.1	129	gene group66	transmembrane proteins (integral to membrane)
DNAJB12	1.1.2.1.9.1	130	gene group66	transmembrane proteins (integral to membrane)
C11orf24	1.1.2.1.9.1	131	gene group66	transmembrane proteins (integral to membrane)
STYXL1	1.1.2.1.9.1	132	gene group58	protein tyrosine phosphatases (GO:0006470;GO:0004725)
DNPEP	1.1.2.1.9.1	133	gene group37	metallopeptidase activity (GO:0008237)
MYO1C	1.1.2.1.9.2	134	gene group28	RNA transport (GO:0050658)
FLOT2	1.1.2.1.9.2	135
PIGG	1.1.2.1.9.2	136	gene group59	nuclear envelop ER network (GO:0042175)
URM1	1.1.2.2.1.2	137
KCNH2	1.1.2.2.1.2	138
RHOD	1.1.2.2.1.2	139	gene group56	GTP binding (GO:0005525)
PTTG3P	1.1.2.2.1.2	140
MRPL42	1.1.2.2.1.2	141	gene group2	ribosome structure (GO:0006412;GO:0005840;hsa03010)
CLCN7	1.1.2.2.1.2	142
QSOX1	1.1.2.2.1.3	143	gene group62	Golgi apparatus (GO:0005794)
MFN2	1.1.2.2.1.3	144	gene group39	mitochondrial protein targeting (GO:0006626)
CASZ1	1.1.2.2.1.3	145	gene group29	zinc ion binding (GO:0008270)
UBE2O	1.1.2.2.1.3	146	gene group40	proteolysis (GO:0051603;GO:0016881)
hCG_2003956	1.1.2.2.1.4	147
C11orf68	1.1.2.2.1.4	148
GIT1	1.1.2.2.1.4	149	gene group51	ARF GTPase activity (GO:0032318;GO:0008060;
LOC388796	1.1.2.2.1.4	150
LMF2	1.1.2.2.1.4	151	gene group62	Golgi apparatus (GO:0005794)
TBC1D10B	1.1.2.2.1.5	152	gene group46	Ras/Rab GTPase activators (GO:0043087;GO:0005097)
EDC4	1.1.2.2.1.5	153	gene group42	WD40 repeats
WDR18	1.1.2.2.1.5	154	gene group42	WD40 repeats
MED7	1.1.2.2.1.5	155	gene group7	DNA-dependent trancription regulation (GO:0006355;GO:0030528)
PMF1	1.1.2.2.1.5	156
FBXL12	1.1.2.2.1.6	157	gene group25	proteolysis (GO:0051603)
AKAP8	1.1.2.2.1.6	158
EVL	1.1.2.2.1.6	159
ABL1	1.1.2.2.1.6	160	gene group50	kinases (GO:0005524)
TBC1D13	1.1.3.1.1.6	161	gene group46	Ras/Rab GTPase activators (GO:0043087;GO:0005097)
MRPS18A	1.1.3.1.1.6	162	gene group2	ribosome structure (GO:0006412;GO:0005840;hsa03010)
SIDT2	1.1.3.1.1.6	163	gene group66	transmembrane proteins (integral to membrane)
HMBS	1.1.3.1.1.6	164
SNX11	1.1.3.1.1.6	165
MFSD5	1.1.3.1.1.6	166	gene group66	transmembrane proteins (integral to membrane)
KLC2	1.1.3.1.1.6	167
RAB11FIP2	1.1.3.1.1.7	168	gene group36	protein transport (GO:0015031)
NUP210	1.1.3.1.1.7	169	gene group28	RNA transport (GO:0050658)
SIRPA	1.1.3.1.1.7	170	gene group66	transmembrane proteins (integral to membrane)
C7orf43	1.1.3.1.1.7	171
CRY2	1.1.3.1.1.8	172
BRAP	1.1.3.1.1.8	173	gene group29	zinc ion binding (GO:0008270)
EIF2C1	1.1.3.1.1.9	174
DNAH3	1.1.3.1.1.9	175	gene group16	mitosis (GO:0007067)
RASGRP2	1.1.4.1.1.9	176
LSP1	1.1.4.1.1.9	177
IQGAP1	1.1.4.1.1.9	178
FLNB	1.1.4.1.1.9	179
APOBEC3B	1.1.4.1.1.9	180	gene group29	zinc ion binding (GO:0008270)
GAS2L1	1.1.4.1.1.10	181
FYCO1	1.1.4.1.1.10	182	gene group29	zinc ion binding (GO:0008270)
SPTAN1	1.1.4.1.1.10	183
ETV5	1.1.4.1.1.10	184	gene group22	transcription regulation (GO:0006355;GO:0003700)
RAB5B	1.1.5.1.1.10	185	gene group56	GTP binding (GO:0005525)
IRF1	1.1.5.1.1.10	186	gene group15	positive regulation of transcription (GO:0045941;GO:0030528)
FAM134C	1.1.5.1.1.10	187	gene group66	transmembrane proteins (integral to membrane)
PES1	1.1.5.1.1.10	188	gene group1	ribosomal biogenesis (GO:0042254;GO:0004540;hsa03018)
E2F6	1.1.5.1.1.10	189	gene group15	positive regulation of transcription (GO:0045941;GO:0030528)
KIAA0317	1.1.5.1.1.10	190	gene group25	proteolysis (GO:0051603)
CHMP7	1.1.5.1.1.11	191	gene group36	protein transport (GO:0015031)
CERK	1.1.5.1.1.11	192	gene group55	activation of protein kinase activity (GO:0032147;GO:0005524)
DYNC1H1	1.1.5.1.1.11	193	gene group16	mitosis (GO:0007067)
PHF11	1.1.5.1.1.12	194	gene group29	zinc ion binding (GO:0008270)
CREG1	1.1.5.1.1.12	195	gene group7	DNA-dependent trancription regulation (GO:0006355;GO:0030528)
TRIM8	1.1.5.1.1.12	196	gene group29	zinc ion binding (GO:0008270)
FRAT2	1.1.5.1.1.12	197
TCF20	1.1.5.1.1.13	198	gene group22	transcription regulation (GO:0006355;GO:0003700)
MTA1	1.1.5.1.1.13	199	gene group29	zinc ion binding (GO:0008270)
PTPRE	1.1.5.1.1.13	200	gene group54	protein dephosphorylation (GO:0006470;GO:0004721)
ASB13	1.1.5.1.1.13	201	gene group25	proteolysis (GO:0051603)
TARBP2	1.1.5.2.1.13	202
DPAGT1	1.1.5.2.1.13	203	gene group59	nuclear envelop ER network (GO:0042175)
SCAMP2	1.1.5.2.1.13	204	gene group41	SNARE interaction in vesicular transport (GO:0046907;hsa04130)
HGS	1.1.5.2.1.13	205
SLC25A38	1.1.5.2.1.14	206	gene group34	mitochondrial inner membrane (GO:0005743)
SEC16A	1.1.5.2.1.14	207	gene group36	protein transport (GO:0015031)
OSGEP	1.1.5.2.1.14	208	gene group37	metallopeptidase activity (GO:0008237)
NXF1	1.1.5.2.1.14	209
POP4	1.1.5.2.1.14	210	gene group1	ribosomal biogenesis (GO:0042254;GO:0004540;hsa03018)
SPATA2	1.1.5.3.1.14	211
IRF2	1.1.5.3.1.14	212	gene group22	transcription regulation (GO:0006355;GO:0003700)
PGS1	1.1.5.3.1.14	213	gene group50	kinases (GO:0005524)
DPH5	1.1.5.3.1.14	214
MMS19	1.1.5.3.1.14	215	gene group15	positive regulation of transcription (GO:0045941;GO:0030528)
FAR2	1.1.5.3.1.14	216
RNF44	1.1.5.3.2.1	217	gene group29	zinc ion binding (GO:0008270)
NCAPD2	1.1.5.3.2.1	218	gene group16	mitosis (GO:0007067)
MID1IP1	1.1.5.3.2.1	219
FCHSD2	1.1.5.3.2.1	220
ZNF124	1.1.5.3.2.2	221	gene group29	zinc ion binding (GO:0008270)
GMPR2	1.1.5.3.3.1	222
FAM30A	1.1.5.3.3.1	223
MYST4	1.1.5.3.3.1	224	gene group29	zinc ion binding (GO:0008270)
FXR2	1.1.5.3.3.1	225	gene group2	ribosome structure (GO:0006412;GO:0005840;hsa03010)
ANXA6	1.1.5.3.3.1	226
SPEN	1.1.5.3.3.1	227	gene group29	zinc ion binding (GO:0008270)
LETMD1	1.1.5.3.3.1	228	gene group66	transmembrane proteins (integral to membrane)
IFRD2	1.1.5.3.3.1	229
ITGB2	1.1.5.3.3.1	230
CRTC3	1.1.5.3.3.1	231	gene group11	transcription regulation (GO:0006355)
ABR	1.1.5.3.4.1	232
ABCC10	1.1.5.3.4.1	233	gene group50	kinases (GO:0005524)
BTK	1.1.5.3.4.1	234	gene group50	kinases (GO:0005524)
CDC23	1.1.5.3.4.1	235	gene group31	regulation of ubiquitin-protein ligase activity involved in mitotic cell cycle (GO:0051439)
DDAH2	1.1.5.3.4.1	236
RUVBL1	1.1.5.3.4.2	237
EXOSC10	1.1.5.3.4.2	238	gene group1	ribosomal biogenesis (GO:0042254;GO:0004540;hsa03018)
SNX17	1.1.5.3.4.2	239
GRPEL1	1.1.5.3.4.2	240
HMG20A	1.1.5.3.4.2	241	gene group5	chromatin modification (GO:0016568)
CKAP5	1.1.5.3.4.2	242	gene group16	mitosis (GO:0007067)
IFIT5	1.1.5.3.4.3	243	gene group21	TPR repeat containing proteins
CD34	1.1.5.3.4.3	244	gene group66	transmembrane proteins (integral to membrane)
IP6K2	1.1.5.3.4.3	245	gene group50	kinases (GO:0005524)
ACD	1.1.5.3.4.3	246
RSAD1	1.1.5.3.4.4	247
MED25	1.1.5.3.4.4	248	gene group11	transcription regulation (GO:0006355)
C10orf2	1.1.5.3.4.4	249	gene group10	DNA replication (GO:0006260;GO:0005524)
HARS2	1.1.5.3.4.4	250	gene group23	aminoacyl-tRNA biosynthesis (GO:0043039;GO:0004812;hsa00970)
GRB2	1.1.5.3.4.4	251
PCGF1	1.1.5.3.4.5	252	gene group29	zinc ion binding (GO:0008270)
DRAM1	1.1.5.3.4.5	253	gene group66	transmembrane proteins (integral to membrane)
C2orf47	1.1.5.3.4.5	254	gene group18	mitochondrion (GO:0005739)
DUSP22	1.1.5.3.4.5	255	gene group58	protein tyrosine phosphatases (GO:0006470;GO:0004725)
DNAJC15	1.1.5.3.4.5	256	gene group66	transmembrane proteins (integral to membrane)
ZNF512B	1.1.5.3.5.1	257	gene group29	zinc ion binding (GO:0008270)
EGFL7	1.1.5.3.5.1	258	gene group66	transmembrane proteins (integral to membrane)
LMAN2	1.1.6.1.5.1	259	gene group52	protein transport (GO:0015031)
DDX11	1.1.6.1.5.1	260	gene group27	helicase activity (GO:0004386)
COASY	1.1.6.1.5.1	261	gene group50	kinases (GO:0005524)
KEAP1	1.1.6.1.5.1	262	gene group64	kelch-motif containing proteins
CRELD2	1.1.6.1.5.1	263	gene group66	transmembrane proteins (integral to membrane)
BOP1	1.1.6.1.5.1	264	gene group1	ribosomal biogenesis (GO:0042254;GO:0004540;hsa03018)
SLC9A3R1	1.1.6.1.5.1	265
RNASEH2A	1.1.6.1.5.1	266
LOC729580	1.1.6.1.6.1	267
CNN2	1.1.6.1.6.1	268
CDC34	1.1.6.1.6.1	269	gene group40	proteolysis (GO:0051603;GO:0016881)
TMEM109	1.1.6.1.6.1	270	gene group1	ribosomal biogenesis (GO:0042254;GO:0004540;hsa03018)
PPP2R1A	1.1.6.1.6.1	271
RASSF1	1.1.6.1.6.1	272
EGLN2	1.1.6.1.6.2	273	gene group61	oxidation-reduction processes (GO:0055114;GO:0016702)
CNPY3	1.1.6.1.6.2	274
PLTP	1.1.6.1.6.2	275
MAP3K11	1.1.6.1.6.2	276	gene group50	kinases (GO:0005524)
TST	1.1.6.1.7.1	277
POLDIP3	1.1.6.1.7.1	278	gene group3	mRNA processing (GO:0006397;GO:0003723;hsa03040)
PTPRCAP	1.1.6.1.7.1	279	gene group66	transmembrane proteins (integral to membrane)
LOC646808	1.1.6.1.7.1	280
C20orf27	1.1.6.1.7.1	281
TUBGCP2	1.1.6.1.8.1	282	gene group26	microtubule cytoskeleton (GO:0015630)
PEX16	1.1.6.1.8.1	283
WDR74	1.1.6.1.8.1	284	gene group1	ribosomal biogenesis (GO:0042254;GO:0004540;hsa03018)
NXT1	1.1.6.1.8.1	285	gene group20	nucleocytoplasmic transport (GO:0006913)
DCTN2	1.1.6.1.8.1	286	gene group16	mitosis (GO:0007067)
DUS1L	1.1.6.2.1.1	287
CD53	1.1.6.2.1.1	288	gene group66	transmembrane proteins (integral to membrane)
USF2	1.1.6.2.1.1	289	gene group15	positive regulation of transcription (GO:0045941;GO:0030528)
PGLS	1.1.6.2.1.1	290
MFNG	1.1.6.2.1.1	291	gene group62	Golgi apparatus (GO:0005794)
TK1	1.1.6.2.1.2	292	gene group50	kinases (GO:0005524)
C2CD2	1.1.6.2.1.2	293
NDUFB7	1.1.6.2.2.1	294	gene group34	mitochondrial inner membrane (GO:0005743)
C19orf62	1.1.6.2.2.1	295
PTOV1	1.1.6.2.2.1	296	gene group11	transcription regulation (GO:0006355)
PRPF8	1.1.6.2.2.1	297	gene group3	mRNA processing (GO:0006397;GO:0003723;hsa03040)
SCO2	1.1.6.2.2.1	298
LONP1	1.1.6.2.2.1	299
SULT1A3	1.1.6.2.2.1	300
PCBP2	1.1.6.2.2.1	301	gene group3	mRNA processing (GO:0006397;GO:0003723;hsa03040)
EIF6	1.1.6.2.2.1	302
ZNF444	1.1.6.2.3.1	303	gene group22	transcription regulation (GO:0006355;GO:0003700)
STRA13	1.1.6.2.3.1	304	gene group9	DNA binding (GO:0003677)
MBOAT7	1.1.6.2.3.1	305	gene group66	transmembrane proteins (integral to membrane)
CIB1	1.1.6.2.3.1	306	gene group65	Calcium-binding EF-hand proteins (GO:0046872)
NOP2	1.1.6.2.3.2	307	gene group1	ribosomal biogenesis (GO:0042254;GO:0004540;hsa03018)
CTSW	1.1.6.2.3.2	308	gene group60	lysosomal proteolysis (GO:0006508;GO:0070011)
GOLGA3	1.1.6.2.3.2	309
TBRG4	1.1.6.2.3.2	310	gene group50	kinases (GO:0005524)
BRD3	1.1.6.2.3.2	311
PPP2R5D	1.1.6.2.3.3	312
ATP6V0A1	1.1.6.2.3.3	313	gene group47	oxidative phosphorylation (GO:0006812;GO:0022890;hsa00190)
STAT5A	1.1.6.2.3.3	314
SMCR7L	1.1.6.2.3.3	315	gene group66	transmembrane proteins (integral to membrane)
RNF220	1.1.6.2.3.3	316	gene group29	zinc ion binding (GO:0008270)
GANAB	1.1.6.2.3.3	317
SCRIB	1.1.6.2.4.1	318
ATP5D	1.1.6.2.4.1	319	gene group47	oxidative phosphorylation (GO:0006812;GO:0022890;hsa00190)
SIGMAR1	1.1.6.2.4.1	320
ORC4L	1.1.6.2.4.1	321	gene group10	DNA replication (GO:0006260;GO:0005524)
CNDP2	1.1.6.2.4.1	322	gene group37	metallopeptidase activity (GO:0008237)
GTF3C2	1.1.6.2.4.2	323	gene group42	WD40 repeats
DDX41	1.1.6.2.4.2	324	gene group27	helicase activity (GO:0004386)
CPNE1	1.1.6.2.4.2	325	gene group3	mRNA processing (GO:0006397;GO:0003723;hsa03040)
SDR39U1	1.1.6.2.4.2	326
DDX56	1.1.6.2.4.2	327	gene group1	ribosomal biogenesis (GO:0042254;GO:0004540;hsa03018)
TIMM9	1.1.6.2.5.1	328	gene group39	mitochondrial protein targeting (GO:0006626)
PRKDC	1.1.6.2.5.1	329
LRDD	1.1.6.3.1.1	330
CEBPE	1.1.6.3.1.1	331	gene group22	transcription regulation (GO:0006355;GO:0003700)
RBM14	1.1.6.3.1.1	332	gene group15	positive regulation of transcription (GO:0045941;GO:0030528)
MTSS1	1.1.6.3.1.1	333
CDK2AP2	1.1.6.3.1.1	334
DGCR6	1.1.6.3.1.2	335
APOC1	1.1.6.3.1.2	336
UBL4A	1.1.6.3.1.2	337
SIVA1	1.1.6.3.1.3	338
DHX34	1.1.6.3.1.3	339	gene group27	helicase activity (GO:0004386)
NDUFS7	1.1.6.3.1.3	340	gene group34	mitochondrial inner membrane (GO:0005743)
JRK	1.1.6.3.1.3	341
ICOSLG	1.1.6.3.1.4	342	gene group66	transmembrane proteins (integral to membrane)
BSG	1.1.6.3.1.4	343	gene group66	transmembrane proteins (integral to membrane)
VRK3	1.1.6.3.2.1	344	gene group50	kinases (GO:0005524)
LAIR1	1.1.6.3.2.1	345	gene group66	transmembrane proteins (integral to membrane)
DHCR7	1.1.6.3.2.1	346
TSTA3	1.1.6.3.2.1	347
PRF1	1.1.6.3.2.1	348
ECH1	1.1.6.3.2.1	349
VPS28	1.1.6.3.2.2	350	gene group36	protein transport (GO:0015031)
C17orf81	1.1.6.3.2.2	351	gene group11	transcription regulation (GO:0006355)
RABIF	1.1.6.3.2.3	352
FCGRT	1.1.6.3.2.3	353	gene group66	transmembrane proteins (integral to membrane)
MUTYH	1.1.7.1.2.3	354
C11orf57	1.1.7.1.2.3	355
C10orf18	1.1.7.1.2.3	356
VAV3	1.1.7.1.2.3	357
GTF2E1	1.1.7.1.2.3	358	gene group14	transcription elongation (GO:0006368;GO:0003899;hsa03020)
CREB3L2	1.1.7.1.2.3	359	gene group22	transcription regulation (GO:0006355;GO:0003700)
WIT1	1.1.7.1.2.4	360
PEX5	1.1.7.1.2.4	361
TOB2	1.1.7.1.2.4	362
KLF11	1.1.7.1.2.4	363	gene group29	zinc ion binding (GO:0008270)
C1orf135	1.1.7.1.2.4	364
LSS	1.1.7.1.3.1	365
EAF2	1.1.7.1.3.1	366	gene group7	DNA-dependent trancription regulation (GO:0006355;GO:0030528)
EVI2A	1.1.7.1.3.1	367	gene group66	transmembrane proteins (integral to membrane)
HGF	1.1.7.1.3.1	368
ABI1	1.1.7.1.3.1	369
LUZP2	1.1.7.1.3.1	370
NIT2	1.1.7.1.4.1	371
METTL3	1.1.7.1.4.1	372
COPS7A	1.1.7.1.4.1	373
AK2	1.1.7.1.4.1	374
SERTAD3	1.1.7.1.4.1	375	gene group15	positive regulation of transcription (GO:0045941;GO:0030528)
EIF3A	1.1.7.1.4.2	376
LCMT1	1.1.7.1.4.3	377
HMOX2	1.1.7.1.4.3	378
TXLNA	1.1.7.1.4.3	379
DUSP7	1.1.7.1.4.3	380	gene group58	protein tyrosine phosphatases (GO:0006470;GO:0004725)
PPM1F	1.1.7.1.4.4	381
HIST1H2BK	1.1.7.1.4.4	382	gene group17	nucleosome assembly (GO:0006334)
PLCB2	1.1.7.1.4.4	383
GOT1	1.1.7.1.4.4	384
TUBA3C	1.1.7.1.4.5	385
SEPW1	1.1.7.1.4.5	386
CCNJL	1.1.7.1.4.5	387
C1orf38	1.1.7.1.4.5	388
UBE2L6	1.1.8.1.4.5	389	gene group25	proteolysis (GO:0051603)
HAUS5	1.1.8.1.4.5	390	gene group16	mitosis (GO:0007067)
ENDOG	1.1.8.1.4.5	391
TSSC1	1.1.8.1.4.5	392	gene group42	WD40 repeats
SPN	1.1.8.1.4.5	393
PGAP2	1.1.8.1.4.5	394	gene group59	nuclear envelop ER network (GO:0042175)
CLK3	1.1.8.1.4.6	395	gene group50	kinases (GO:0005524)
ATAD3A	1.1.8.1.4.6	396
MKNK1	1.1.8.1.4.6	397	gene group50	kinases (GO:0005524)
KIFC1	1.1.8.1.4.6	398	gene group16	mitosis (GO:0007067)
B4GALT3	1.1.8.1.4.6	399	gene group62	Golgi apparatus (GO:0005794)
TOE1	1.1.8.1.5.1	400	gene group1	ribosomal biogenesis (GO:0042254;GO:0004540;hsa03018)
SLCO4A1	1.1.8.1.5.1	401	gene group66	transmembrane proteins (integral to membrane)
DPF2	1.1.8.1.5.1	402	gene group29	zinc ion binding (GO:0008270)
SCARB1	1.1.8.1.5.1	403
POLD1	1.1.8.1.5.1	404
DVL1	1.1.8.1.5.1	405
RPP21	1.1.8.1.6.1	406
C1orf50	1.1.8.1.6.1	407
OGG1	1.1.8.1.6.1	408
ABHD14A	1.1.8.1.6.1	409	gene group62	Golgi apparatus (GO:0005794)
KIAA0195	1.1.8.1.7.1	410	gene group66	transmembrane proteins (integral to membrane)
DNAJA3	1.1.8.1.7.1	411
URG4	1.1.8.1.7.1	412
NAPA	1.1.8.1.7.1	413
KIAA0406	1.1.8.1.7.1	414
RPS6KA4	1.1.8.1.7.1	415	gene group50	kinases (GO:0005524)
SUPT4H1	1.1.8.1.7.2	416	gene group15	positive regulation of transcription (GO:0045941;GO:0030528)
MED12	1.1.8.1.7.2	417	gene group15	positive regulation of transcription (GO:0045941;GO:0030528)
SLC43A1	1.1.8.1.7.2	418	gene group66	transmembrane proteins (integral to membrane)
FOXK2	1.1.8.1.7.2	419	gene group22	transcription regulation (GO:0006355;GO:0003700)
WBP2	1.1.8.1.8.1	420
RAB20	1.1.8.1.8.1	421	gene group56	GTP binding (GO:0005525)
BANP	1.1.8.1.8.1	422	gene group22	transcription regulation (GO:0006355;GO:0003700)
AMBRA1	1.1.8.1.8.1	423	gene group42	WD40 repeats
MAPKAPK2	1.1.8.1.8.1	424	gene group50	kinases (GO:0005524)
POLRMT	1.1.8.1.9.1	425	gene group2	ribosome structure (GO:0006412;GO:0005840;hsa03010)
DHX30	1.1.8.1.9.1	426	gene group27	helicase activity (GO:0004386)
PTGS1	1.1.8.1.9.1	427
NCLN	1.1.8.1.9.1	428	gene group1	ribosomal biogenesis (GO:0042254;GO:0004540;hsa03018)
EXOSC5	1.1.8.1.9.2	429	gene group1	ribosomal biogenesis (GO:0042254;GO:0004540;hsa03018)
ORAI3	1.1.8.1.9.3	430	gene group66	transmembrane proteins (integral to membrane)
NFKBIE	1.1.8.1.9.3	431
MRPS2	1.1.8.1.9.3	432	gene group2	ribosome structure (GO:0006412;GO:0005840;hsa03010)
ALG3	1.1.8.1.9.3	433	gene group59	nuclear envelop ER network (GO:0042175)
TUBA3D	1.1.8.1.9.4	434
C20orf4	1.1.8.1.9.4	435
GGCX	1.1.8.1.9.4	436	gene group66	transmembrane proteins (integral to membrane)
PDCD11	1.1.8.1.10.1	437	gene group1	ribosomal biogenesis (GO:0042254;GO:0004540;hsa03018)
ALG8	1.1.8.1.10.1	438	gene group59	nuclear envelop ER network (GO:0042175)
ZDHHC7	1.1.8.1.10.1	439	gene group29	zinc ion binding (GO:0008270)
VDR	1.1.8.1.10.1	440
TJAP1	1.1.8.1.10.1	441
ZYX	1.1.8.1.10.2	442
MAEA	1.1.8.1.10.2	443
SGTA	1.1.8.1.10.3	444	gene group21	TPR repeat containing proteins
LIG1	1.1.8.1.10.3	445	gene group10	DNA replication (GO:0006260;GO:0005524)
ENTPD6	1.1.8.1.10.3	446	gene group62	Golgi apparatus (GO:0005794)
COX10	1.1.8.1.10.3	447	gene group34	mitochondrial inner membrane (GO:0005743)
RUNX3	1.1.9.1.10.3	448
HN1L	1.1.9.1.10.3	449
PEX11B	1.1.9.1.10.3	450
THUMPD2	1.1.9.1.10.3	451
ELF4	1.1.9.1.10.3	452	gene group15	positive regulation of transcription (GO:0045941;GO:0030528)
UBAP1	1.1.9.1.10.4	453
HMGCL	1.1.9.1.10.4	454
NOC2L	1.1.9.1.10.4	455	gene group1	ribosomal biogenesis (GO:0042254;GO:0004540;hsa03018)
GCAT	1.1.9.1.10.4	456
RBM23	1.1.9.1.11.1	457	gene group1	ribosomal biogenesis (GO:0042254;GO:0004540;hsa03018)
MSRA	1.1.9.1.11.1	458
GADD45GIP1	1.1.9.1.11.1	459
ZMYM3	1.1.9.1.11.1	460	gene group29	zinc ion binding (GO:0008270)
UQCC	1.1.9.1.11.1	461
POP5	1.1.9.1.11.1	462	gene group1	ribosomal biogenesis (GO:0042254;GO:0004540;hsa03018)
PLOD3	1.1.9.1.11.1	463	gene group61	oxidation-reduction processes (GO:0055114;GO:0016702)
YKT6	1.1.9.1.12.1	464
LOC399491	1.1.9.1.12.1	465	gene group66	transmembrane proteins (integral to membrane)
FAM38A	1.1.9.1.12.1	466	gene group59	nuclear envelop ER network (GO:0042175)
TOMM40	1.1.9.1.12.2	467	gene group39	mitochondrial protein targeting (GO:0006626)
CDCA8	1.1.9.1.12.2	468	gene group16	mitosis (GO:0007067)
RABEPK	1.1.9.1.12.2	469
ILK	1.1.9.1.12.2	470
HDAC3	1.1.9.1.12.3	471	gene group15	positive regulation of transcription (GO:0045941;GO:0030528)
CHST10	1.1.9.1.12.3	472	gene group62	Golgi apparatus (GO:0005794)
CLP1	1.1.9.1.12.3	473
EIF4G1	1.1.9.1.12.4	474
CARS2	1.1.9.1.12.4	475	gene group23	aminoacyl-tRNA biosynthesis (GO:0043039;GO:0004812;hsa00970)
HEATR2	1.1.9.1.12.4	476	gene group24	Armadillo-like helical proteins
EMG1	1.1.9.1.12.4	477	gene group1	ribosomal biogenesis (GO:0042254;GO:0004540;hsa03018)
MRPL46	1.1.9.1.13.1	478	gene group2	ribosome structure (GO:0006412;GO:0005840;hsa03010)
ARAF	1.1.9.1.13.1	479	gene group50	kinases (GO:0005524)
TSEN34	1.1.9.1.13.1	480	gene group1	ribosomal biogenesis (GO:0042254;GO:0004540;hsa03018)
RUSC1	1.1.9.1.13.1	481
SFN	2.1.9.1.13.1	482
PWP2	2.1.9.1.13.1	483	gene group42	WD40 repeats
BNC2	2.1.9.1.13.1	484	gene group29	zinc ion binding (GO:0008270)
APIP	2.1.9.1.13.1	485	gene group29	zinc ion binding (GO:0008270)
WDR37	2.1.9.1.13.2	486	gene group42	WD40 repeats
RBM9	2.1.9.1.13.2	487	gene group3	mRNA processing (GO:0006397;GO:0003723;hsa03040)
SMARCD2	2.1.9.1.13.2	488
WNT6	2.1.9.1.13.3	489
CYC1	2.1.9.1.13.3	490	gene group34	mitochondrial inner membrane (GO:0005743)
ETHE1	2.1.9.1.13.3	491
DCXR	2.1.9.1.13.3	492
PHF15	2.1.9.1.13.3	493	gene group29	zinc ion binding (GO:0008270)
CD74	2.1.9.1.13.3	494
TBL1XR1	2.1.9.1.13.3	495	gene group15	positive regulation of transcription (GO:0045941;GO:0030528)
TRIM33	2.1.10.1.13.3	496	gene group29	zinc ion binding (GO:0008270)
OPA1	2.1.10.1.13.3	497
COG5	2.1.10.1.13.3	498	gene group36	protein transport (GO:0015031)
ACVR2B	2.1.10.1.13.3	499
ME2	2.1.10.1.13.4	500
APOC2	2.1.10.1.13.4	501
ADO	2.1.10.1.13.4	502	gene group61	oxidation-reduction processes (GO:0055114;GO:0016702)
TCTN2	2.1.10.1.13.4	503	gene group66	transmembrane proteins (integral to membrane)
SLC27A2	2.1.10.1.13.4	504
JRKL	2.1.10.1.14.1	505
DHDDS	2.1.10.1.14.1	506
PEX13	2.1.10.1.14.1	507
GALNT2	2.1.10.1.14.1	508	gene group62	Golgi apparatus (GO:0005794)
ZNF443	2.1.10.1.15.1	509	gene group29	zinc ion binding (GO:0008270)
ZNF274	2.1.10.1.15.1	510	gene group29	zinc ion binding (GO:0008270)
DCAF7	2.1.10.1.15.1	511	gene group42	WD40 repeats
SFRS18	2.1.10.1.15.1	512	gene group1	ribosomal biogenesis (GO:0042254;GO:0004540;hsa03018)
FOXN3	2.1.10.1.15.1	513	gene group29	zinc ion binding (GO:0008270)
LITAF	2.1.10.1.16.1	514
HIF1AN	2.1.10.1.16.1	515	gene group29	zinc ion binding (GO:0008270)
ZNF14	2.1.10.1.16.1	516	gene group29	zinc ion binding (GO:0008270)
SLC29A2	2.1.10.1.16.1	517	gene group1	ribosomal biogenesis (GO:0042254;GO:0004540;hsa03018)
PRIM1	2.1.10.1.16.1	518
MAP3K5	2.1.10.1.16.2	519	gene group50	kinases (GO:0005524)
ZCCHC11	2.1.10.1.16.2	520
SMARCC1	2.1.10.1.16.2	521	gene group15	positive regulation of transcription (GO:0045941;GO:0030528)
NFIC	2.1.10.1.17.1	522	gene group15	positive regulation of transcription (GO:0045941;GO:0030528)
LYZ	2.1.10.1.17.1	523
GNL3L	2.1.10.1.17.1	524	gene group1	ribosomal biogenesis (GO:0042254;GO:0004540;hsa03018)
SOCS6	2.1.10.1.17.1	525	gene group25	proteolysis (GO:0051603)
IGHMBP2	2.1.10.1.17.1	526
UBQLN4	2.1.10.1.17.1	527
NR2C1	2.1.10.1.17.1	528	gene group29	zinc ion binding (GO:0008270)
RBM25	2.1.10.1.18.1	529	gene group3	mRNA processing (GO:0006397;GO:0003723;hsa03040)
NELF	2.1.10.1.18.1	530
FOXO3	2.1.10.1.18.1	531
KIAA0652	2.1.10.1.19.1	532
BNIP1	2.1.10.1.19.1	533
CYTL1	2.1.10.1.19.1	534	gene group15	positive regulation of transcription (GO:0045941;GO:0030528)
RFC5	2.1.10.1.19.1	535	gene group10	DNA replication (GO:0006260;GO:0005524)
PI4KB	2.1.10.1.19.1	536	gene group50	kinases (GO:0005524)
MBD1	2.1.10.1.19.1	537	gene group29	zinc ion binding (GO:0008270)
MCM3AP	2.1.10.1.19.1	538	gene group20	nucleocytoplasmic transport (GO:0006913)
DOK1	2.1.10.1.19.1	539
SLC9A1	2.1.10.1.20.1	540	gene group57	metal and sodium ion transport (GO:0006811)
PPT2	2.1.10.1.20.1	541	gene group60	lysosomal proteolysis (GO:0006508;GO:0070011)
SLC30A3	2.1.10.1.20.1	542	gene group63	transition metal ion transport (GO:0000041;GO:0046915)
GOLGA8A	2.1.10.1.20.1	543
FARS2	2.1.10.1.20.1	544	gene group23	aminoacyl-tRNA biosynthesis (GO:0043039;GO:0004812;hsa00970)
SPATA2L	2.1.10.1.20.1	545
VAMP3	2.1.10.1.20.2	546	gene group48	SNARE interaction in vesicular transport (GO:0006944;hsa04130)
TCF7	2.1.10.1.20.2	547
LRRC8B	2.1.10.1.20.2	548	gene group49	leucin-rich repeats
DPM2	2.1.10.1.20.2	549	gene group59	nuclear envelop ER network (GO:0042175)
CAPN1	2.1.10.1.20.3	550
CAPG	2.1.10.1.20.3	551	gene group35	actin filament polymerization regulation (GO:0030833;GO:0008092)
SIK1	2.1.11.1.20.3	552	gene group50	kinases (GO:0005524)
FAM158A	2.1.11.1.20.3	553
MARK3	2.1.11.1.20.3	554	gene group50	kinases (GO:0005524)
MACF1	2.1.11.1.20.3	555
KRT18	2.1.11.1.20.4	556
IPPK	2.1.11.1.20.4	557	gene group50	kinases (GO:0005524)
HMBOX1	2.1.11.1.20.4	558	gene group22	transcription regulation (GO:0006355;GO:0003700)
XYLT2	2.1.11.1.20.4	559	gene group62	Golgi apparatus (GO:0005794)
HDAC4	2.1.11.1.20.4	560
RASL11B	2.1.11.1.21.1	561	gene group56	GTP binding (GO:0005525)
ERLIN2	2.1.11.1.21.1	562	gene group59	nuclear envelop ER network (GO:0042175)
BRD1	2.1.11.1.21.1	563	gene group29	zinc ion binding (GO:0008270)
ZNF544	2.1.11.1.21.1	564	gene group29	zinc ion binding (GO:0008270)
ZCCHC2	2.1.11.1.21.1	565	gene group29	zinc ion binding (GO:0008270)
SLC10A3	2.1.11.1.22.1	566
PTPRN2	2.1.11.1.22.1	567	gene group54	protein dephosphorylation (GO:0006470;GO:0004721)
EXOC3	2.1.11.1.22.1	568
PRPF4	2.1.11.1.22.1	569	gene group3	mRNA processing (GO:0006397;GO:0003723;hsa03040)
PGAP3	2.1.11.1.22.1	570	gene group59	nuclear envelop ER network (GO:0042175)
CDC25C	2.1.11.1.22.1	571
BLM	2.1.11.1.22.2	572
ANKS1A	2.1.11.1.22.2	573
KDM5A	2.1.11.1.23.1	574	gene group29	zinc ion binding (GO:0008270)
ASXL2	2.1.11.1.23.1	575	gene group29	zinc ion binding (GO:0008270)
ARHGAP25	2.1.11.1.23.1	576	gene group44	Rho (-like) GTPase-activator proteins (GO:0005096)
ARF6	2.1.11.1.23.1	577	gene group56	GTP binding (GO:0005525)
NUFIP1	2.1.11.1.23.2	578	gene group15	positive regulation of transcription (GO:0045941;GO:0030528)
ELMO1	2.1.11.1.23.2	579
IDH3G	2.1.11.1.23.3	580
GTF2IRD1	2.1.11.1.23.3	581	gene group22	transcription regulation (GO:0006355;GO:0003700)
NECAP2	2.1.11.1.23.3	582	gene group45	vesicle-mediated transport (GO:0016192)
IFT52	2.1.11.1.23.3	583
PLCG2	2.1.11.1.23.4	584
GGT1	2.1.11.1.23.4	585
GFOD1	2.1.11.1.23.4	586
SLC25A14	2.1.11.1.24.1	587	gene group34	mitochondrial inner membrane (GO:0005743)
PIK3C2B	2.1.11.1.24.1	588	gene group50	kinases (GO:0005524)
LARP4B	2.1.11.1.24.1	589	gene group3	mRNA processing (GO:0006397;GO:0003723;hsa03040)
INTS1	2.1.11.1.25.1	590
C19orf24	2.1.11.1.25.1	591
SAPS3	2.1.11.1.25.1	592
RXRA	2.1.11.1.25.1	593
KLC1	2.1.11.1.25.2	594
BSCL2	2.1.11.1.25.2	595	gene group59	nuclear envelop ER network (GO:0042175)
PMS2L5	2.1.11.1.25.3	596
EMID1	2.1.11.1.25.3	597
TBC1D9B	2.1.11.1.25.3	598	gene group46	Ras/Rab GTPase activators (GO:0043087;GO:0005097)
RAB35	2.1.11.1.25.3	599	gene group56	GTP binding (GO:0005525)
ELK1	2.1.11.1.25.3	600	gene group15	positive regulation of transcription (GO:0045941;GO:0030528)
MLPH	2.1.11.1.25.3	601
SLA	2.1.11.1.26.1	602
AP2B1	2.1.11.1.26.1	603	gene group45	vesicle-mediated transport (GO:0016192)
KIAA0323	2.1.11.1.26.1	604
KPNA6	2.1.11.1.26.1	605	gene group20	nucleocytoplasmic transport (GO:0006913)
RNF216	2.1.11.1.26.1	606	gene group29	zinc ion binding (GO:0008270)
ERN2	2.1.11.1.26.1	607	gene group50	kinases (GO:0005524)
KRAS	2.1.11.1.26.1	608
MTMR9	2.1.11.1.27.1	609
DGCR8	2.1.11.1.27.1	610
CYTH2	2.1.11.1.27.1	611
SMAD2	2.1.11.1.27.1	612
ANXA8	2.1.11.1.27.1	613
RPS6KA1	2.1.11.1.27.2	614	gene group50	kinases (GO:0005524)
NTAN1	2.1.11.1.27.2	615
SLC1A4	2.1.11.1.27.2	616
PTPN2	2.1.11.1.27.2	617	gene group54	protein dephosphorylation (GO:0006470;GO:0004721)
PSMB10	2.1.12.1.27.2	618	gene group31	regulation of ubiquitin-protein ligase activity involved in mitotic cell cycle (GO:0051439)
ATP13A1	2.1.12.1.27.2	619	gene group47	oxidative phosphorylation (GO:0006812;GO:0022890;hsa00190)
DDT	2.1.12.1.27.2	620
CLDN15	2.1.12.1.27.2	621
LRP3	2.1.12.1.27.2	622	gene group66	transmembrane proteins (integral to membrane)
CHKB-CPT1B	2.1.12.1.27.2	623
MEF2A	2.1.12.1.27.3	624
HMHA1	2.1.12.1.27.3	625	gene group29	zinc ion binding (GO:0008270)
MXD3	2.1.12.1.27.3	626	gene group29	zinc ion binding (GO:0008270)
RNF167	2.1.12.1.27.4	627	gene group29	zinc ion binding (GO:0008270)
NXF3	2.1.12.1.27.4	628	gene group8	mRNA transport (GO:0051028;GO:0003723)
DNAJB4	2.1.12.1.27.4	629
CD300A	2.1.12.1.27.4	630	gene group66	transmembrane proteins (integral to membrane)
ZNF76	2.1.12.1.28.1	631	gene group29	zinc ion binding (GO:0008270)
PRPF6	2.1.12.1.28.1	632	gene group3	mRNA processing (GO:0006397;GO:0003723;hsa03040)
CNTD2	2.1.12.1.28.1	633
TUG1	2.1.12.1.28.1	634
KAT2A	2.1.12.1.28.1	635
DECR2	2.1.12.1.28.1	636
DLK2	2.1.12.1.29.1	637	gene group66	transmembrane proteins (integral to membrane)
ADRBK1	2.1.12.1.29.1	638	gene group50	kinases (GO:0005524)
NAAA	2.1.12.1.29.1	639	gene group60	lysosomal proteolysis (GO:0006508;GO:0070011)
JMJD6	2.1.12.1.29.1	640
LOC100132832	2.1.12.1.29.2	641
ZNF212	2.1.12.1.29.2	642	gene group29	zinc ion binding (GO:0008270)
LUZP1	2.1.12.1.29.2	643
RAB4B	2.1.12.1.29.2	644	gene group56	GTP binding (GO:0005525)
IRF2BP1	2.1.12.1.29.2	645	gene group11	transcription regulation (GO:0006355)
NADK	2.1.12.1.29.3	646	gene group50	kinases (GO:0005524)
ERAL1	2.1.12.1.29.3	647	gene group56	GTP binding (GO:0005525)
METTL1	2.1.12.1.29.4	648
ABCF3	2.1.12.1.29.4	649	gene group50	kinases (GO:0005524)
STK19	2.1.12.1.29.4	650	gene group50	kinases (GO:0005524)
ZNF292	2.1.12.1.30.1	651	gene group29	zinc ion binding (GO:0008270)
RAB5C	2.1.12.1.30.1	652	gene group56	GTP binding (GO:0005525)
ZNF747	2.1.12.1.30.1	653
LY6E	2.1.12.1.30.1	654
IFNGR1	2.1.12.1.30.1	655	gene group66	transmembrane proteins (integral to membrane)
TRAK1	2.1.13.1.30.1	656
DVL2	2.1.13.1.30.1	657
SRF	2.1.13.1.30.1	658
PNPLA6	2.1.13.1.30.1	659	gene group59	nuclear envelop ER network (GO:0042175)
MAPRE2	2.1.13.1.30.1	660	gene group16	mitosis (GO:0007067)
LDLRAP1	2.1.13.1.30.1	661	gene group45	vesicle-mediated transport (GO:0016192)
SLC36A1	2.1.13.1.30.2	662	gene group66	transmembrane proteins (integral to membrane)
EFNA3	2.1.13.1.30.2	663	gene group66	transmembrane proteins (integral to membrane)
TSKU	2.1.13.1.30.2	664	gene group49	leucin-rich repeats
MNDA	2.1.13.1.30.2	665	gene group11	transcription regulation (GO:0006355)
POLE	2.1.13.1.31.1	666
MAN1B1	2.1.13.1.31.1	667	gene group59	nuclear envelop ER network (GO:0042175)
IRF3	2.1.13.1.31.1	668
PTPN4	2.1.13.1.31.1	669	gene group54	protein dephosphorylation (GO:0006470;GO:0004721)
ATF5	2.1.13.1.31.1	670	gene group7	DNA-dependent trancription regulation (GO:0006355;GO:0030528)
HECTD3	2.1.13.1.31.1	671	gene group40	proteolysis (GO:0051603;GO:0016881)
IFNAR2	2.1.13.1.32.1	672	gene group66	transmembrane proteins (integral to membrane)
EHMT2	2.1.13.1.32.1	673	gene group33	chromatin modification (GO:0016568;GO:0018024;hsa00310)
GNA12	2.1.13.1.32.1	674
KATNB1	2.1.13.1.32.1	675	gene group26	microtubule cytoskeleton (GO:0015630)
CSNK1E	2.1.13.1.32.1	676	gene group50	kinases (GO:0005524)
TOX4	2.1.13.1.32.1	677	gene group1	ribosomal biogenesis (GO:0042254;GO:0004540;hsa03018)
SH2B2	2.1.13.1.32.2	678
MSTO1	2.1.13.1.32.2	679
NUDT4	2.1.13.1.32.2	680
LOXL3	2.1.13.1.32.2	681
POLL	2.1.13.1.32.2	682
UBE3B	2.1.13.1.32.3	683	gene group25	proteolysis (GO:0051603)
TCOF1	2.1.13.1.32.3	684	gene group1	ribosomal biogenesis (GO:0042254;GO:0004540;hsa03018)
FKSG49	2.1.13.1.32.3	685
MED15	2.1.13.1.32.3	686	gene group7	DNA-dependent trancription regulation (GO:0006355;GO:0030528)
UBE4B	2.1.13.2.1.3	687	gene group40	proteolysis (GO:0051603;GO:0016881)
MFSD9	2.1.13.2.1.3	688
BCAT2	2.1.13.2.1.3	689
ADNP2	2.1.13.2.1.3	690	gene group22	transcription regulation (GO:0006355;GO:0003700)
WIZ	2.1.13.2.1.4	691	gene group29	zinc ion binding (GO:0008270)
EIF4G3	2.1.13.2.1.4	692
TNFAIP3	2.1.13.2.1.5	693
MCTP1	2.1.13.2.1.5	694
QSK	2.1.13.2.1.5	695
MYO19	2.1.13.2.1.5	696	gene group50	kinases (GO:0005524)
GLTPD1	2.1.13.2.1.5	697
FLII	2.1.13.3.1.5	698
DDX54	2.1.13.3.1.5	699	gene group27	helicase activity (GO:0004386)
OR7E37P	2.1.13.3.1.5	700
NUP214	2.1.13.3.1.5	701	gene group20	nucleocytoplasmic transport (GO:0006913)
CSNK2A1	2.1.13.3.1.6	702	gene group50	kinases (GO:0005524)
CRAT	2.1.13.3.1.6	703
MED8	2.1.13.3.1.6	704	gene group7	DNA-dependent trancription regulation (GO:0006355;GO:0030528)
TPST2	2.1.13.3.1.6	705	gene group62	Golgi apparatus (GO:0005794)
TAZ	2.1.13.3.1.7	706
KIAA0892	2.1.13.3.1.7	707	gene group16	mitosis (GO:0007067)
KIAA0415	2.1.13.3.1.7	708
CHPF2	2.1.13.3.1.7	709	gene group62	Golgi apparatus (GO:0005794)
C1orf144	2.1.13.3.1.8	710
RAD54L2	2.1.13.3.1.9	711	gene group27	helicase activity (GO:0004386)
DCTN1	2.1.13.3.1.9	712	gene group16	mitosis (GO:0007067)
LPXN	2.1.13.3.1.9	713
C6orf108	2.1.13.3.1.9	714
OGFOD2	2.1.13.3.1.9	715	gene group61	oxidation-reduction processes (GO:0055114;GO:0016702)
MGC2752	2.1.13.3.1.10	716
DRG2	2.1.13.3.1.10	717	gene group56	GTP binding (GO:0005525)
POMT2	2.1.13.3.1.10	718
MLXIP	2.1.13.3.2.1	719	gene group29	zinc ion binding (GO:0008270)
FBXL5	2.1.13.3.2.1	720	gene group25	proteolysis (GO:0051603)
RMND5A	2.1.13.3.2.1	721
POU2F1	2.1.13.3.2.1	722	gene group15	positive regulation of transcription (GO:0045941;GO:0030528)
LOC161527	2.1.13.3.2.1	723
CCDC93	2.1.13.3.2.1	724
SYMPK	2.1.13.3.2.2	725
HOXA1	2.1.13.3.2.2	726
MKL2	2.1.13.3.2.2	727	gene group15	positive regulation of transcription (GO:0045941;GO:0030528)
STAB1	2.1.13.3.2.2	728
SMURF1	2.1.13.3.2.2	729	gene group40	proteolysis (GO:0051603;GO:0016881)
WDR13	2.1.14.1.2.2	730	gene group1	ribosomal biogenesis (GO:0042254;GO:0004540;hsa03018)
MST1	2.1.14.1.2.2	731
WDR62	2.1.14.1.2.2	732	gene group42	WD40 repeats
SLC39A7	2.1.14.1.2.2	733	gene group57	metal and sodium ion transport (GO:0006811)
NPIPL2	2.1.14.1.2.2	734
PALB2	2.1.14.1.2.3	735	gene group42	WD40 repeats
CXorf21	2.1.14.1.2.3	736
PKP4	2.1.14.1.2.3	737
GMIP	2.1.14.1.2.3	738	gene group46	Ras/Rab GTPase activators (GO:0043087;GO:0005097)
SMAD3	2.1.14.1.3.1	739
SLC5A5	2.1.14.1.3.1	740	gene group57	metal and sodium ion transport (GO:0006811)
STX6	2.1.14.1.3.1	741	gene group41	SNARE interaction in vesicular transport (GO:0046907;hsa04130)
LHX6	2.1.14.1.3.1	742
PTCRA	2.1.14.1.3.2	743	gene group66	transmembrane proteins (integral to membrane)
PCGF3	2.1.14.1.3.2	744	gene group29	zinc ion binding (GO:0008270)
RRP12	2.1.14.1.3.2	745	gene group1	ribosomal biogenesis (GO:0042254;GO:0004540;hsa03018)
RECK	2.1.14.1.3.2	746
RET	2.1.14.1.3.2	747
TUBD1	2.1.14.1.4.1	748	gene group32	microtubule-based movement (GO:0007018;GO:0003924;hsa04540)
LSG1	2.1.14.1.4.1	749	gene group56	GTP binding (GO:0005525)
SART3	2.1.14.1.4.1	750	gene group3	mRNA processing (GO:0006397;GO:0003723;hsa03040)
RAD51	2.1.14.1.4.1	751	gene group10	DNA replication (GO:0006260;GO:0005524)
PDE4D	2.1.14.1.4.1	752
MLST8	2.1.14.1.4.1	753
EFCAB2	2.1.14.1.4.1	754	gene group65	Calcium-binding EF-hand proteins (GO:0046872)
NBL1	2.1.14.2.1.1	755
ATP2B4	2.1.14.2.1.1	756	gene group47	oxidative phosphorylation (GO:0006812;GO:0022890;hsa00190)
NRF1	2.1.14.2.1.1	757	gene group22	transcription regulation (GO:0006355;GO:0003700)
HDAC6	2.1.14.2.1.1	758
STRN4	2.1.14.2.1.2	759	gene group42	WD40 repeats
PMS2L3	2.1.14.2.1.2	760	gene group29	zinc ion binding (GO:0008270)
TUT1	2.1.14.2.1.3	761
HUS1	2.1.14.2.1.3	762
ORAI2	2.1.14.2.1.3	763	gene group66	transmembrane proteins (integral to membrane)
SOX12	2.1.14.2.1.4	764	gene group22	transcription regulation (GO:0006355;GO:0003700)
DEFA1	2.1.14.2.1.4	765
SQRDL	2.1.14.2.1.4	766	gene group34	mitochondrial inner membrane (GO:0005743)
HRH3	2.1.14.2.1.4	767
ATP2B1	2.1.14.2.1.4	768	gene group47	oxidative phosphorylation (GO:0006812;GO:0022890;hsa00190)
TULP3	2.1.14.2.1.5	769
C20orf29	2.1.14.2.1.5	770
LRP8	2.1.14.2.1.5	771
ERCC1	2.1.14.2.1.5	772
NAT11	2.2.1.2.1.5	773
COG4	2.2.1.2.1.5	774
TPSG1	2.2.1.2.1.5	775	gene group60	lysosomal proteolysis (GO:0006508;GO:0070011)
EXOSC4	2.2.1.2.1.5	776	gene group1	ribosomal biogenesis (GO:0042254;GO:0004540;hsa03018)
PSEN1	2.2.1.2.1.6	777
ADAM17	2.2.1.2.1.6	778
FTSJD2	2.2.1.2.1.6	779
EMD	2.2.1.2.1.6	780
RNF40	2.2.1.2.1.7	781	gene group29	zinc ion binding (GO:0008270)
MTF1	2.2.1.2.1.7	782	gene group15	positive regulation of transcription (GO:0045941;GO:0030528)
FAM65A	2.2.1.2.1.7	783
ABCC5	2.2.1.2.1.7	784	gene group50	kinases (GO:0005524)
UTP20	2.2.1.2.1.7	785	gene group1	ribosomal biogenesis (GO:0042254;GO:0004540;hsa03018)
SUPT7L	2.2.1.2.2.1	786	gene group12	histone acetylation (GO:0016573)
FZR1	2.2.1.2.2.1	787	gene group31	regulation of ubiquitin-protein ligase activity involved in mitotic cell cycle (GO:0051439)
NCKIPSD	2.2.1.2.2.1	788
TSPYL2	2.2.1.2.2.1	789
NKTR	2.2.1.2.2.1	790
DOM3Z	2.2.1.2.2.1	791
PDXK	2.2.1.2.2.2	792	gene group50	kinases (GO:0005524)
IKBKG	2.2.1.2.2.2	793
SUZ12P	2.2.1.2.2.2	794
KIF2C	2.2.1.2.2.2	795	gene group16	mitosis (GO:0007067)
SASH3	2.2.1.2.3.1	796
PYCR1	2.2.1.2.3.1	797
KLHDC4	2.2.1.2.3.1	798	gene group64	kelch-motif containing proteins
TLE4	2.2.1.2.3.1	799	gene group42	WD40 repeats
TARP	2.2.1.2.3.1	800
SFRS14	2.2.1.2.3.1	801	gene group3	mRNA processing (GO:0006397;GO:0003723;hsa03040)
RCL1	2.2.1.2.3.1	802	gene group1	ribosomal biogenesis (GO:0042254;GO:0004540;hsa03018)
CLIP2	2.2.1.2.3.1	803	gene group26	microtubule cytoskeleton (GO:0015630)
STC2	2.2.2.1.3.1	804
FLAD1	2.2.2.1.3.1	805
MFSD11	2.2.2.1.3.1	806	gene group66	transmembrane proteins (integral to membrane)
OGT	2.2.2.1.3.1	807
MPHOSPH8	2.2.2.1.3.1	808	gene group9	DNA binding (GO:0003677)
PKNOX1	2.2.2.1.3.2	809	gene group15	positive regulation of transcription (GO:0045941;GO:0030528)
CPT1A	2.2.2.1.3.2	810
KDM4A	2.2.2.1.3.2	811	gene group29	zinc ion binding (GO:0008270)
MYBPC3	2.2.2.1.4.1	812
CLN6	2.2.2.1.4.1	813
URB2	2.2.2.1.4.1	814	gene group1	ribosomal biogenesis (GO:0042254;GO:0004540;hsa03018)
DDX49	2.2.2.1.4.1	815	gene group27	helicase activity (GO:0004386)
ATG5	2.2.2.1.4.1	816
ROGDI	2.2.2.1.4.1	817
GADD45B	2.2.2.1.4.1	818
GTPBP6	2.2.2.1.4.2	819	gene group56	GTP binding (GO:0005525)
CD40	2.2.2.1.4.2	820
MAP3K10	2.2.2.1.4.2	821	gene group50	kinases (GO:0005524)
TPCN1	2.2.2.1.4.3	822
CCDC69	2.2.2.1.4.3	823
ZNF282	2.2.2.1.4.3	824	gene group22	transcription regulation (GO:0006355;GO:0003700)
NBN	2.2.2.1.4.3	825
CDC5L	2.2.2.1.4.4	826	gene group3	mRNA processing (GO:0006397;GO:0003723;hsa03040)
ASXL1	2.2.2.1.4.4	827	gene group29	zinc ion binding (GO:0008270)
IRAK3	2.2.2.1.4.4	828
BCL2L1	2.2.2.1.4.4	829
RANGRF	3.1.2.1.4.4	830
HAUS7	3.1.2.1.4.4	831	gene group16	mitosis (GO:0007067)
POLR1C	3.1.2.1.4.4	832	gene group14	transcription elongation (GO:0006368;GO:0003899;hsa03020)
C4orf8	3.1.2.1.4.4	833
BRD9	3.1.2.1.4.4	834
ZBTB24	3.1.2.1.4.4	835	gene group29	zinc ion binding (GO:0008270)
IRF7	3.1.2.1.4.4	836	gene group29	zinc ion binding (GO:0008270)
PLXNA1	3.1.2.1.5.1	837	gene group66	transmembrane proteins (integral to membrane)
ABHD11	3.1.2.1.5.1	838
GNL1	3.1.2.1.5.1	839	gene group56	GTP binding (GO:0005525)
DCLRE1C	3.1.2.1.5.1	840
CD2BP2	3.1.2.1.5.2	841	gene group3	mRNA processing (GO:0006397;GO:0003723;hsa03040)
CABIN1	3.1.2.1.5.2	842	gene group21	TPR repeat containing proteins
CHST12	3.1.2.1.5.2	843	gene group62	Golgi apparatus (GO:0005794)
SPSB3	3.1.2.1.5.2	844
FAM125B	3.1.2.1.5.2	845	gene group36	protein transport (GO:0015031)
WDTC1	3.1.2.1.5.2	846
IGF1R	3.1.2.2.1.2	847
BICD2	3.1.2.2.1.2	848
SPATA5L1	3.1.2.2.1.2	849	gene group50	kinases (GO:0005524)
THAP4	3.1.2.2.1.2	850	gene group29	zinc ion binding (GO:0008270)
SLC31A1	3.1.2.2.1.2	851	gene group57	metal and sodium ion transport (GO:0006811)
CHKA	3.1.2.2.1.2	852
GALR3	3.1.2.2.1.2	853	gene group66	transmembrane proteins (integral to membrane)
WRAP53	3.1.2.2.2.1	854	gene group42	WD40 repeats
FAM89B	3.1.2.2.2.1	855
RHOT2	3.1.2.2.2.1	856
PMS2L1	3.1.2.2.2.1	857
CHRNB2	3.1.2.2.2.1	858
PEX14	3.1.2.2.2.2	859
MYST1	3.1.2.2.2.2	860	gene group29	zinc ion binding (GO:0008270)
TROAP	3.1.2.2.2.2	861
MBP	3.1.2.2.2.3	862
GBAP	3.1.2.2.2.3	863
TRAC	3.1.2.2.2.3	864
MIIP	3.1.2.2.2.3	865
SKIV2L	3.1.2.2.3.1	866	gene group27	helicase activity (GO:0004386)
KRI1	3.1.2.2.3.1	867
MRPL2	3.1.2.2.3.1	868	gene group2	ribosome structure (GO:0006412;GO:0005840;hsa03010)
DBP	3.1.2.2.3.1	869	gene group7	DNA-dependent trancription regulation (GO:0006355;GO:0030528)
GPR153	3.1.2.2.3.2	870	gene group66	transmembrane proteins (integral to membrane)
TMEM184B	3.1.2.2.3.2	871	gene group66	transmembrane proteins (integral to membrane)
PLCB3	3.1.2.2.3.2	872
TRMT61A	3.1.2.2.3.2	873
ECSIT	3.1.2.2.3.2	874
NSUN5B	3.1.2.2.4.1	875
EXOSC7	3.1.2.2.4.1	876	gene group1	ribosomal biogenesis (GO:0042254;GO:0004540;hsa03018)
KRTAP5-8	3.1.2.2.4.1	877
SNAP29	3.1.2.3.1.1	878	gene group48	SNARE interaction in vesicular transport (GO:0006944;hsa04130)
NSFL1C	3.1.2.3.1.1	879
MPHOSPH9	3.1.2.3.1.1	880
GEMIN4	3.1.2.3.1.1	881	gene group1	ribosomal biogenesis (GO:0042254;GO:0004540;hsa03018)
KIF3B	3.1.2.3.1.1	882	gene group16	mitosis (GO:0007067)
MARK4	3.1.2.3.1.2	883	gene group50	kinases (GO:0005524)
FAM192A	3.1.2.3.1.2	884
TOR1A	3.1.2.3.1.2	885
BYSL	3.1.2.3.1.2	886	gene group1	ribosomal biogenesis (GO:0042254;GO:0004540;hsa03018)
SFTPB	3.1.2.3.2.1	887
HMMR	3.1.2.3.2.1	888
WBSCR16	3.1.2.3.2.2	889
PAPOLG	3.1.2.3.2.2	890	gene group50	kinases (GO:0005524)
GNA11	3.1.2.3.2.2	891
STXBP1	3.1.2.3.2.2	892
FAM53B	3.1.2.3.2.2	893
SH3BP1	3.1.2.3.2.2	894	gene group44	Rho (-like) GTPase-activator proteins (GO:0005096)
PLSCR1	3.1.2.4.1.2	895
NLRX1	3.1.2.4.1.2	896
UBE2G1	3.1.2.4.1.2	897	gene group40	proteolysis (GO:0051603;GO:0016881)
IPO9	3.1.2.4.1.2	898	gene group20	nucleocytoplasmic transport (GO:0006913)
PAX8	3.1.2.4.1.2	899	gene group15	positive regulation of transcription (GO:0045941;GO:0030528)
NT5DC2	3.1.2.4.1.2	900
TBC1D22A	3.1.2.4.1.2	901	gene group46	Ras/Rab GTPase activators (GO:0043087;GO:0005097)
SLC30A5	3.1.2.4.1.2	902	gene group63	transition metal ion transport (GO:0000041;GO:0046915)
LOC100293306	3.1.2.4.1.3	903
FANCI	3.1.2.4.1.3	904	gene group1	ribosomal biogenesis (GO:0042254;GO:0004540;hsa03018)
ZNF394	3.1.2.4.1.3	905	gene group29	zinc ion binding (GO:0008270)
HCFC1	3.1.2.4.1.3	906
RNMTL1	3.1.2.4.1.4	907
COQ3	3.1.2.4.1.4	908
RHBDD3	3.1.2.4.1.5	909	gene group66	transmembrane proteins (integral to membrane)
PSMB8	3.1.2.4.1.5	910	gene group31	regulation of ubiquitin-protein ligase activity involved in mitotic cell cycle (GO:0051439)
MAGEF1	3.1.2.4.1.5	911
PTPRA	3.1.2.4.2.1	912	gene group54	protein dephosphorylation (GO:0006470;GO:0004721)
ASL	3.1.2.4.2.1	913
KPTN	3.1.2.4.2.1	914
CEP350	3.1.2.4.2.1	915	gene group26	microtubule cytoskeleton (GO:0015630)
ST20	3.1.2.4.2.1	916
GOLGB1	3.1.2.4.2.1	917	gene group62	Golgi apparatus (GO:0005794)
EPM2AIP1	3.1.2.4.3.1	918
CDC27	3.1.2.4.3.1	919	gene group31	regulation of ubiquitin-protein ligase activity involved in mitotic cell cycle (GO:0051439)
HSD17B7	3.1.2.4.3.1	920
ELAC2	3.1.2.4.3.1	921	gene group29	zinc ion binding (GO:0008270)
PRDM4	3.1.2.4.4.1	922	gene group29	zinc ion binding (GO:0008270)
DGCR2	3.1.2.4.4.1	923	gene group66	transmembrane proteins (integral to membrane)
SLC11A2	3.1.2.4.4.1	924
C16orf68	3.1.2.4.4.1	925
PPP2R4	3.1.2.4.4.2	926
NCOA3	3.1.2.4.4.2	927	gene group15	positive regulation of transcription (GO:0045941;GO:0030528)
EZH1	3.1.2.5.1.2	928	gene group5	chromatin modification (GO:0016568)
CST3	3.1.2.5.1.2	929
TMEM43	3.1.2.5.1.2	930	gene group66	transmembrane proteins (integral to membrane)
TP53I11	3.1.2.5.1.2	931
CP110	3.1.2.5.1.2	932	gene group26	microtubule cytoskeleton (GO:0015630)
RFC1	3.1.2.5.1.2	933	gene group10	DNA replication (GO:0006260;GO:0005524)
WIPF2	3.1.2.5.1.3	934
AP1S1	3.1.2.5.1.3	935	gene group45	vesicle-mediated transport (GO:0016192)
SYNRG	3.1.2.5.1.3	936	gene group45	vesicle-mediated transport (GO:0016192)
TIPIN	3.1.2.5.1.3	937	gene group16	mitosis (GO:0007067)
ST3GAL6	3.1.2.5.1.3	938	gene group62	Golgi apparatus (GO:0005794)
PIAS1	3.1.2.5.2.1	939	gene group15	positive regulation of transcription (GO:0045941;GO:0030528)
CCNT2	3.1.2.5.2.1	940
NAT6	3.1.2.5.2.1	941
TSC1	3.1.2.5.2.1	942
SENP6	3.1.2.5.2.2	943	gene group25	proteolysis (GO:0051603)
PMS1	3.1.2.5.2.2	944
TCFL5	3.1.2.5.2.2	945	gene group22	transcription regulation (GO:0006355;GO:0003700)
STAG1	3.1.2.5.2.2	946	gene group16	mitosis (GO:0007067)
VARS	3.1.2.5.2.3	947	gene group23	aminoacyl-tRNA biosynthesis (GO:0043039;GO:0004812;hsa00970)
MOBKL1B	3.1.2.5.2.3	948	gene group29	zinc ion binding (GO:0008270)
THOC2	3.1.2.5.2.3	949	gene group8	mRNA transport (GO:0051028;GO:0003723)
SLC19A2	3.2.1.5.2.3	950
GART	3.2.1.5.2.3	951
ZNF3	3.2.1.5.2.3	952	gene group29	zinc ion binding (GO:0008270)
REV3L	3.2.1.5.2.3	953
CD4	3.2.1.5.2.4	954
ARHGAP12	3.2.1.5.2.4	955	gene group44	Rho (-like) GTPase-activator proteins (GO:0005096)
PARD3	3.2.1.5.2.4	956
FBN2	3.2.1.5.2.5	957
C2orf42	3.2.1.5.2.5	958
PTPRC	3.2.1.5.2.6	959
C5orf23	3.2.1.5.2.6	960
SPHK2	3.2.1.5.2.6	961
NRIP3	3.2.1.5.2.6	962
GAB2	3.2.1.5.2.6	963
ZNF273	3.2.1.5.2.6	964	gene group29	zinc ion binding (GO:0008270)
NIPBL	3.2.1.5.2.6	965	gene group16	mitosis (GO:0007067)
NPAT	3.2.1.5.2.7	966	gene group15	positive regulation of transcription (GO:0045941;GO:0030528)
FAM179B	3.2.1.5.2.7	967	gene group24	Armadillo-like helical proteins
ZEB2	3.2.1.5.2.7	968
SIPA1L3	3.2.1.5.2.7	969
SH2B3	3.2.1.6.1.7	970
HSPG2	3.2.1.6.1.7	971
TGFB1I1	3.2.1.6.1.7	972
PPP1R10	3.2.1.6.1.7	973
EVI2B	3.2.1.6.1.7	974	gene group54	protein dephosphorylation (GO:0006470;GO:0004721)
ST3GAL5	3.2.1.6.1.7	975	gene group62	Golgi apparatus (GO:0005794)
TSPAN7	3.2.1.6.1.8	976	gene group66	transmembrane proteins (integral to membrane)
FKBP15	3.2.1.6.1.8	977
REEP4	3.2.1.6.1.8	978	gene group66	transmembrane proteins (integral to membrane)
ZFYVE26	3.2.1.6.1.8	979	gene group29	zinc ion binding (GO:0008270)
RGL2	3.2.1.6.1.8	980
LDLR	3.2.1.6.2.1	981
C8orf44	3.2.1.6.2.1	982
NRXN2	3.2.1.6.2.1	983
TAOK2	3.2.1.6.2.1	984	gene group50	kinases (GO:0005524)
CHEK2	3.2.1.6.2.1	985	gene group50	kinases (GO:0005524)
VPS33B	3.3.1.6.2.1	986
MNT	3.3.1.6.2.1	987	gene group22	transcription regulation (GO:0006355;GO:0003700)
PBXIP1	3.3.1.6.2.1	988	gene group29	zinc ion binding (GO:0008270)
FOSL1	3.3.1.6.2.1	989
PKMYT1	3.3.1.6.2.2	990	gene group50	kinases (GO:0005524)
ATG9A	3.3.1.6.2.2	991	gene group52	protein transport (GO:0015031)
ZNF266	3.3.1.6.2.3	992	gene group29	zinc ion binding (GO:0008270)
PYCARD	3.3.1.6.2.3	993
RRBP1	3.3.1.6.2.4	994
PQLC1	3.3.1.6.2.4	995	gene group66	transmembrane proteins (integral to membrane)
COL4A2	3.3.1.6.2.4	996
CBFA2T3	3.3.1.6.2.4	997	gene group29	zinc ion binding (GO:0008270)
KDM6B	3.3.1.6.2.5	998	gene group29	zinc ion binding (GO:0008270)
ACVR1B	3.3.1.6.2.5	999	gene group50	kinases (GO:0005524)
TESK1	3.3.1.6.2.5	1000	gene group50	kinases (GO:0005524)
PDE4A	3.3.1.6.2.5	1001
CARM1	3.3.1.6.2.5	1002
GNS	3.3.1.6.2.5	1003
FLJ42627	3.3.1.7.1.5	1004
APOBEC3C	3.3.1.7.1.5	1005	gene group29	zinc ion binding (GO:0008270)
CHD8	3.3.1.7.1.5	1006	gene group27	helicase activity (GO:0004386)
PMS2L11	3.3.1.7.1.5	1007
SF4	3.3.1.7.1.5	1008	gene group3	mRNA processing (GO:0006397;GO:0003723;hsa03040)
FGFR1	3.3.1.7.1.5	1009
TRIOBP	3.3.1.7.1.6	1010	gene group35	actin filament polymerization regulation (GO:0030833;GO:0008092)
ESRRA	3.3.1.7.1.6	1011	gene group15	positive regulation of transcription (GO:0045941;GO:0030528)
SMARCC2	3.3.1.7.1.6	1012	gene group15	positive regulation of transcription (GO:0045941;GO:0030528)
LYPLA2P1	3.3.1.7.1.7	1013
ATP5J2	3.3.1.7.1.7	1014	gene group47	oxidative phosphorylation (GO:0006812;GO:0022890;hsa00190)
GRK6	3.3.1.7.1.7	1015	gene group50	kinases (GO:0005524)
C9orf7	3.3.1.7.1.7	1016	gene group66	transmembrane proteins (integral to membrane)
TAOK1	3.3.1.7.2.1	1017	gene group50	kinases (GO:0005524)
ALMS1	3.3.1.7.2.1	1018
POLR1B	3.3.1.7.2.1	1019	gene group14	transcription elongation (GO:0006368;GO:0003899;hsa03020)
ZNF136	3.3.1.7.2.2	1020	gene group29	zinc ion binding (GO:0008270)
SH3BP2	3.3.1.7.2.2	1021
NUPL1	3.3.1.7.2.2	1022	gene group28	RNA transport (GO:0050658)
RHOQ	3.3.1.7.2.2	1023
CSNK1D	3.3.1.7.2.2	1024	gene group50	kinases (GO:0005524)
NUP88	3.3.1.8.1.2	1025	gene group28	RNA transport (GO:0050658)
F3	3.3.1.8.1.2	1026
SIN3B	3.3.1.8.1.2	1027	gene group29	zinc ion binding (GO:0008270)
ADM	3.3.1.8.1.2	1028
PANK4	3.3.1.8.1.2	1029	gene group50	kinases (GO:0005524)
HJURP	3.3.1.8.1.2	1030	gene group17	nucleosome assembly (GO:0006334)
SLC12A9	3.3.1.8.1.2	1031	gene group66	transmembrane proteins (integral to membrane)
GABARAPL1	3.3.1.8.1.2	1032
TLR2	3.3.1.8.1.3	1033
NDC80	3.3.1.8.1.3	1034	gene group16	mitosis (GO:0007067)
TTK	3.3.1.8.1.3	1035	gene group50	kinases (GO:0005524)
PSIP1	3.3.1.8.1.3	1036
CHD9	3.3.1.8.1.3	1037	gene group27	helicase activity (GO:0004386)
LOC100287552	3.3.1.8.1.4	1038
CARD8	3.3.1.8.1.4	1039
PRUNE	3.3.1.8.1.5	1040
PPARD	3.3.1.8.1.5	1041
DNAJB9	3.3.1.8.1.5	1042	gene group1	ribosomal biogenesis (GO:0042254;GO:0004540;hsa03018)
KLHL2	3.3.1.8.1.5	1043	gene group64	kelch-motif containing proteins
MINK1	3.3.1.9.1.5	1044	gene group50	kinases (GO:0005524)
IRF9	3.3.1.9.1.5	1045	gene group22	transcription regulation (GO:0006355;GO:0003700)
HSPA1A	3.3.1.9.1.5	1046	gene group50	kinases (GO:0005524)
NFATC2IP	3.3.1.9.1.5	1047
ETS2	3.3.1.9.1.5	1048	gene group15	positive regulation of transcription (GO:0045941;GO:0030528)
SLC2A3	3.3.1.9.1.6	1049	gene group66	transmembrane proteins (integral to membrane)
MPHOSPH10	3.3.1.9.1.7	1050	gene group1	ribosomal biogenesis (GO:0042254;GO:0004540;hsa03018)
BCL2	3.3.1.9.1.7	1051
C12orf29	3.3.1.9.1.7	1052
PPP4R1	3.3.1.9.1.7	1053	gene group24	Armadillo-like helical proteins
ETF1	3.3.1.9.1.7	1054
TFAM	3.3.1.9.1.7	1055
TPD52	3.3.1.9.1.8	1056
GINS2	3.3.1.9.1.8	1057
ACP1	3.3.1.9.1.8	1058
PACSIN2	3.3.1.9.1.8	1059
LOC728855	3.3.1.9.1.8	1060
HLA-E	3.3.1.9.1.8	1061	gene group66	transmembrane proteins (integral to membrane)
SLC20A1	3.3.1.9.2.1	1062
FBXO9	3.3.1.9.2.1	1063	gene group25	proteolysis (GO:0051603)
WDR1	3.3.1.9.2.1	1064	gene group42	WD40 repeats
RRAGC	3.3.1.9.2.2	1065	gene group56	GTP binding (GO:0005525)
KBTBD2	3.3.1.9.2.2	1066	gene group64	kelch-motif containing proteins
VAPB	3.3.1.9.2.2	1067
C20orf20	3.3.1.9.2.2	1068	gene group5	chromatin modification (GO:0016568)
APTX	3.3.1.9.2.2	1069
AFTPH	3.3.1.9.2.2	1070	gene group45	vesicle-mediated transport (GO:0016192)
PDIA4	3.3.1.9.2.2	1071
CLK2	3.3.1.9.2.3	1072	gene group50	kinases (GO:0005524)
BAZ1B	3.3.1.9.2.3	1073
CDC2L2	3.3.1.9.2.3	1074
NR1D1	3.3.1.9.2.3	1075
LOC100293124	3.3.1.9.2.3	1076
TCEB3	3.3.1.9.2.3	1077	gene group6	transcription regulation (GO:0006351;GO:0030528)
TMEM33	3.3.1.9.2.4	1078	gene group66	transmembrane proteins (integral to membrane)
BZW1	3.3.1.9.2.4	1079	gene group11	transcription regulation (GO:0006355)
RGS2	3.3.1.9.3.1	1080
PPME1	3.3.1.9.3.1	1081
VPS52	3.3.1.9.3.1	1082	gene group36	protein transport (GO:0015031)
PPP1R11	3.3.1.9.3.1	1083
SUV39H1	3.3.1.10.1.1	1084	gene group33	chromatin modification (GO:0016568;GO:0018024;hsa00310)
AMPD2	3.3.1.10.1.1	1085
WDR6	3.3.1.10.1.1	1086	gene group42	WD40 repeats
NPLOC4	3.3.1.10.1.1	1087	gene group29	zinc ion binding (GO:0008270)
NFKBIA	3.3.1.10.1.1	1088
TIMM17B	3.3.1.10.1.2	1089	gene group34	mitochondrial inner membrane (GO:0005743)
SLC5A6	3.3.1.10.1.2	1090	gene group57	metal and sodium ion transport (GO:0006811)
TXN2	3.3.1.10.1.2	1091
IMPDH1	3.3.1.10.1.2	1092
PPP4C	3.3.1.10.1.3	1093
ASF1B	3.3.1.10.1.3	1094	gene group17	nucleosome assembly (GO:0006334)
TTLL12	3.3.1.10.1.3	1095
PLEKHJ1	3.3.1.10.1.3	1096
SETD5	3.3.1.10.1.4	1097
AHNAK	3.3.1.10.1.4	1098
LASS6	3.3.1.10.1.4	1099	gene group53	transcription regulation (GO:0006355;GO:0003700)
VGLL4	3.3.1.10.1.5	1100	gene group11	transcription regulation (GO:0006355)
SF1	3.3.1.10.1.5	1101	gene group3	mRNA processing (GO:0006397;GO:0003723;hsa03040)
TAF11	3.3.1.10.1.5	1102	gene group15	positive regulation of transcription (GO:0045941;GO:0030528)
LOC222070	3.3.1.10.1.5	1103
AAMP	3.3.1.10.1.5	1104	gene group42	WD40 repeats
TOMM34	3.3.1.10.1.5	1105	gene group39	mitochondrial protein targeting (GO:0006626)
RQCD1	3.3.1.10.1.6	1106	gene group11	transcription regulation (GO:0006355)
CD97	3.3.1.10.1.6	1107	gene group66	transmembrane proteins (integral to membrane)
RBCK1	3.3.1.10.1.6	1108	gene group29	zinc ion binding (GO:0008270)
C7orf26	3.3.1.10.1.6	1109
QDPR	3.3.1.10.2.1	1110
MMP9	3.3.1.10.2.1	1111
WARS	3.3.1.10.2.1	1112	gene group23	aminoacyl-tRNA biosynthesis (GO:0043039;GO:0004812;hsa00970)
PRR14	3.3.1.10.3.1	1113
C6orf106	3.3.1.10.3.1	1114
PIH1D1	3.3.1.10.3.1	1115
C16orf61	3.3.1.10.3.1	1116
POLD2	3.3.1.10.3.1	1117
LST1	3.3.1.10.3.1	1118
ARD1A	3.3.1.10.3.1	1119
SNUPN	3.3.1.10.3.2	1120	gene group20	nucleocytoplasmic transport (GO:0006913)
C19orf42	3.3.1.10.3.2	1121	gene group66	transmembrane proteins (integral to membrane)
RNF187	3.3.1.10.3.2	1122
MRPL35	3.3.1.10.3.2	1123	gene group2	ribosome structure (GO:0006412;GO:0005840;hsa03010)
SNRNP70	3.3.1.10.3.2	1124	gene group3	mRNA processing (GO:0006397;GO:0003723;hsa03040)
MRTO4	3.3.1.10.3.2	1125	gene group1	ribosomal biogenesis (GO:0042254;GO:0004540;hsa03018)
SCNM1	3.3.1.10.4.1	1126	gene group29	zinc ion binding (GO:0008270)
POLR2I	3.3.1.10.4.1	1127	gene group14	transcription elongation (GO:0006368;GO:0003899;hsa03020)
FIBP	3.3.1.10.4.1	1128
SEC61A1	3.3.1.10.4.1	1129	gene group43	intracellular protein transport (GO:0006886;GO:0008565)
FBXO7	3.3.1.10.4.1	1130	gene group25	proteolysis (GO:0051603)
TMEM106C	3.3.1.10.4.1	1131	gene group66	transmembrane proteins (integral to membrane)
ARHGEF2	3.3.1.10.5.1	1132
AP3D1	3.3.1.10.5.1	1133
CSK	3.3.1.10.5.1	1134	gene group50	kinases (GO:0005524)
KIAA0894	3.3.1.10.5.1	1135
KDM4B	3.3.1.10.5.1	1136	gene group29	zinc ion binding (GO:0008270)
SRPK2	3.3.1.11.1.1	1137	gene group50	kinases (GO:0005524)
NXT2	3.3.1.11.1.1	1138	gene group28	RNA transport (GO:0050658)
PRDX2	3.3.1.11.1.1	1139
GPR172A	3.3.1.11.1.1	1140	gene group66	transmembrane proteins (integral to membrane)
GALNT11	3.3.1.11.1.1	1141	gene group62	Golgi apparatus (GO:0005794)
TMEM189-UBE2V1	3.3.1.11.1.1	1142	gene group30	acid-amino acid ligase activity (GO:0030163;GO:0016881)
RALA	3.3.1.11.1.2	1143	gene group56	GTP binding (GO:0005525)
ZNF238	3.3.1.11.1.2	1144	gene group29	zinc ion binding (GO:0008270)
TNFAIP8	3.3.1.11.1.2	1145
FBXO11	3.3.1.11.1.2	1146	gene group29	zinc ion binding (GO:0008270)
SORD	3.3.1.11.1.2	1147
RBM15	3.3.1.11.1.2	1148	gene group15	positive regulation of transcription (GO:0045941;GO:0030528)
RNF114	3.3.1.11.1.2	1149	gene group29	zinc ion binding (GO:0008270)
ACTR2	3.3.1.11.1.3	1150	gene group50	kinases (GO:0005524)
USP47	3.3.1.11.1.3	1151	gene group25	proteolysis (GO:0051603)
RBMS1	3.3.1.11.1.3	1152	gene group3	mRNA processing (GO:0006397;GO:0003723;hsa03040)
PHIP	3.3.1.11.1.3	1153	gene group42	WD40 repeats
KIAA0232	3.3.1.11.1.3	1154	gene group40	proteolysis (GO:0051603;GO:0016881)
HMGN4	3.3.1.11.1.4	1155	gene group9	DNA binding (GO:0003677)
EIF2S1	3.3.1.11.1.4	1156
RAB27A	3.3.1.11.1.4	1157	gene group56	GTP binding (GO:0005525)
NOC4L	3.3.2.1.1.4	1158	gene group1	ribosomal biogenesis (GO:0042254;GO:0004540;hsa03018)
MKRN1	3.3.2.1.1.4	1159	gene group29	zinc ion binding (GO:0008270)
TAF6	3.3.2.1.1.4	1160	gene group14	transcription elongation (GO:0006368;GO:0003899;hsa03020)
GSK3A	3.3.2.1.1.4	1161	gene group50	kinases (GO:0005524)
SEPX1	3.3.2.1.1.5	1162	gene group29	zinc ion binding (GO:0008270)
BIRC5	3.3.2.1.1.5	1163
R3HCC1	3.3.2.1.1.6	1164
GMEB2	3.3.2.1.1.6	1165	gene group29	zinc ion binding (GO:0008270)
MAP4	3.3.2.1.1.6	1166
PSMD13	3.3.2.1.1.6	1167	gene group31	regulation of ubiquitin-protein ligase activity involved in mitotic cell cycle (GO:0051439)
IL17RA	3.3.2.1.1.7	1168	gene group54	protein dephosphorylation (GO:0006470;GO:0004721)
DCTN5	3.3.2.1.1.7	1169
COPS2	3.3.2.1.1.7	1170	gene group29	zinc ion binding (GO:0008270)
PSMC3IP	3.3.2.1.1.7	1171	gene group15	positive regulation of transcription (GO:0045941;GO:0030528)
C12orf44	3.3.2.1.1.7	1172
TMCO1	3.3.2.1.2.1	1173	gene group66	transmembrane proteins (integral to membrane)
EIF5	3.3.2.1.2.1	1174	gene group56	GTP binding (GO:0005525)
UBE3A	3.3.2.1.2.1	1175	gene group25	proteolysis (GO:0051603)
MX2	3.3.2.1.2.1	1176	gene group56	GTP binding (GO:0005525)
CNOT2	3.3.2.1.2.1	1177	gene group11	transcription regulation (GO:0006355)
RANBP6	3.3.2.1.2.1	1178	gene group24	Armadillo-like helical proteins
RBM8A	3.3.2.1.2.2	1179	gene group3	mRNA processing (GO:0006397;GO:0003723;hsa03040)
CDC42EP3	3.3.2.1.2.2	1180
STAG2	3.3.2.1.2.2	1181	gene group16	mitosis (GO:0007067)
PPP3CA	3.3.2.1.2.3	1182
NOTCH2NL	3.3.2.1.2.3	1183	gene group66	transmembrane proteins (integral to membrane)
SLC16A1	3.3.2.1.2.3	1184	gene group66	transmembrane proteins (integral to membrane)
KRR1	3.3.2.1.2.3	1185	gene group1	ribosomal biogenesis (GO:0042254;GO:0004540;hsa03018)
WHSC2	3.3.2.2.1.3	1186	gene group5	chromatin modification (GO:0016568)
USP9X	3.3.2.2.1.3	1187	gene group25	proteolysis (GO:0051603)
TESC	3.3.2.2.1.3	1188
ACSL3	3.3.2.2.1.3	1189
XPO6	3.3.2.2.1.4	1190	gene group20	nucleocytoplasmic transport (GO:0006913)
CDC2L5	3.3.2.2.1.4	1191
MPRIP	3.3.2.2.1.4	1192
ST3GAL2	3.3.2.2.1.4	1193	gene group62	Golgi apparatus (GO:0005794)
PRKRIP1	3.3.2.2.1.4	1194
TFE3	3.3.2.2.1.5	1195	gene group15	positive regulation of transcription (GO:0045941;GO:0030528)
MACROD1	3.3.2.2.1.5	1196
CTDSP1	3.3.2.2.1.5	1197
SUV420H1	3.3.2.2.1.6	1198	gene group33	chromatin modification (GO:0016568;GO:0018024;hsa00310)
CLASP1	3.3.2.2.1.6	1199	gene group16	mitosis (GO:0007067)
TMEM160	3.3.2.2.1.6	1200	gene group66	transmembrane proteins (integral to membrane)
CLTB	3.3.2.2.1.6	1201	gene group45	vesicle-mediated transport (GO:0016192)
LIN7C	3.3.2.2.1.6	1202
ASMTL	3.3.2.2.1.7	1203
ADD1	3.3.2.2.1.7	1204	gene group35	actin filament polymerization regulation (GO:0030833;GO:0008092)
CEP57	3.3.2.2.1.7	1205
PFDN4	3.3.2.2.2.1	1206
BOLA2	3.3.2.2.2.1	1207
WTAP	3.3.2.2.2.1	1208	gene group1	ribosomal biogenesis (GO:0042254;GO:0004540;hsa03018)
CUX1	3.3.2.2.2.1	1209	gene group29	zinc ion binding (GO:0008270)
C14orf139	3.3.2.2.2.1	1210
UBE2G2	3.3.2.2.2.2	1211	gene group40	proteolysis (GO:0051603;GO:0016881)
TMEM161A	3.3.2.2.2.2	1212	gene group66	transmembrane proteins (integral to membrane)
HOXC10	3.3.2.2.2.2	1213	gene group22	transcription regulation (GO:0006355;GO:0003700)
GPAA1	3.3.2.2.2.2	1214	gene group59	nuclear envelop ER network (GO:0042175)
MED13L	3.3.2.2.2.3	1215	gene group7	DNA-dependent trancription regulation (GO:0006355;GO:0030528)
C11orf51	3.3.2.2.2.3	1216
STUB1	3.3.2.2.2.4	1217
CCDC86	3.3.2.2.2.4	1218
TACC3	3.3.2.2.2.4	1219
MFSD10	3.3.2.2.2.5	1220	gene group66	transmembrane proteins (integral to membrane)
FLJ10404	3.3.2.2.2.5	1221
EHD1	3.3.2.2.2.5	1222
GPSM3	3.3.2.2.2.5	1223
EXOC7	3.3.2.2.2.5	1224
ZNF408	3.3.2.2.2.5	1225	gene group29	zinc ion binding (GO:0008270)
MGRN1	3.3.2.2.2.5	1226	gene group25	proteolysis (GO:0051603)
SIL1	3.3.2.2.3.1	1227	gene group19	endoplasmatic reticulum lumen (GO:0005788)
PRPS1	3.3.2.2.3.1	1228
LOC65998	3.3.2.2.3.1	1229
KLHL9	3.3.2.2.3.1	1230	gene group64	kelch-motif containing proteins
TYK2	3.3.2.2.3.2	1231	gene group50	kinases (GO:0005524)
MRPL12	3.3.2.2.3.2	1232	gene group2	ribosome structure (GO:0006412;GO:0005840;hsa03010)
NISCH	3.3.2.2.3.2	1233
TRIB3	3.3.2.2.4.1	1234	gene group50	kinases (GO:0005524)
PSMF1	3.3.2.2.4.1	1235	gene group31	regulation of ubiquitin-protein ligase activity involved in mitotic cell cycle (GO:0051439)
MYST3	3.3.2.2.4.1	1236	gene group29	zinc ion binding (GO:0008270)
GATA2	3.3.2.2.4.1	1237	gene group15	positive regulation of transcription (GO:0045941;GO:0030528)
CTSH	3.3.3.1.4.1	1238	gene group60	lysosomal proteolysis (GO:0006508;GO:0070011)
BRE	3.3.3.1.4.1	1239
TMEM177	3.3.3.1.4.1	1240	gene group66	transmembrane proteins (integral to membrane)
ZNF430	3.3.3.1.4.1	1241	gene group29	zinc ion binding (GO:0008270)
OSBPL8	3.3.3.1.4.1	1242
NOP16	3.3.3.1.4.1	1243	gene group1	ribosomal biogenesis (GO:0042254;GO:0004540;hsa03018)
PUS7	3.3.3.1.4.1	1244
SLC7A5	3.3.3.1.4.1	1245	gene group66	transmembrane proteins (integral to membrane)
ANKRD27	3.3.3.1.4.1	1246
RNASEN	3.3.3.1.4.1	1247
AVL9	3.3.3.1.4.1	1248	gene group66	transmembrane proteins (integral to membrane)
LRPPRC	3.3.3.1.5.1	1249
IGF2BP3	3.3.3.1.5.1	1250
KIAA0528	3.3.3.1.5.1	1251
ELF1	3.3.3.1.5.1	1252	gene group15	positive regulation of transcription (GO:0045941;GO:0030528)
LOC100292841	3.4.1.1.5.1	1253
ADK	3.4.1.1.5.1	1254
WHSC1	3.4.1.1.5.1	1255	gene group29	zinc ion binding (GO:0008270)
TCF25	3.4.1.1.5.1	1256	gene group22	transcription regulation (GO:0006355;GO:0003700)
CDC2L6	3.4.1.1.5.1	1257
RBBP6	3.4.1.1.5.1	1258	gene group29	zinc ion binding (GO:0008270)
HMGXB3	3.4.1.1.5.2	1259	gene group1	ribosomal biogenesis (GO:0042254;GO:0004540;hsa03018)
ABCF2	3.4.1.1.5.2	1260	gene group50	kinases (GO:0005524)
SETD2	3.4.1.1.5.2	1261	gene group33	chromatin modification (GO:0016568;GO:0018024;hsa00310)
PLSCR3	3.4.1.1.5.2	1262
DNMT3B	3.4.1.1.5.2	1263	gene group29	zinc ion binding (GO:0008270)
WWOX	3.4.1.1.6.1	1264
PROSC	3.4.1.1.6.1	1265
INSR	3.4.1.1.6.1	1266
SAFB2	3.4.1.1.6.1	1267	gene group3	mRNA processing (GO:0006397;GO:0003723;hsa03040)
AAK1	3.4.1.1.6.1	1268	gene group50	kinases (GO:0005524)
PDPK1	3.4.1.1.6.2	1269	gene group50	kinases (GO:0005524)
N4BP1	3.4.1.1.6.2	1270
DYSF	3.4.1.1.6.2	1271
SEC23B	3.4.1.1.6.3	1272	gene group45	vesicle-mediated transport (GO:0016192)
RAP2A	3.4.1.1.6.3	1273	gene group56	GTP binding (GO:0005525)
GCN1L1	3.4.1.1.7.1	1274	gene group24	Armadillo-like helical proteins
C1orf77	3.4.1.1.7.1	1275
ZNF395	3.4.1.1.7.1	1276	gene group22	transcription regulation (GO:0006355;GO:0003700)
SNAPC4	3.4.1.1.7.1	1277	gene group6	transcription regulation (GO:0006351;GO:0030528)
GDF1	3.4.1.1.7.2	1278
CBX6	3.4.1.1.7.2	1279	gene group5	chromatin modification (GO:0016568)
UBN1	3.4.1.1.7.3	1280
FAHD2A	3.4.1.1.7.3	1281
SP100	3.4.1.1.7.3	1282	gene group29	zinc ion binding (GO:0008270)
RER1	3.4.1.1.7.3	1283	gene group62	Golgi apparatus (GO:0005794)
C16orf42	3.4.1.1.7.3	1284	gene group66	transmembrane proteins (integral to membrane)
SFRS8	3.4.1.1.7.3	1285	gene group3	mRNA processing (GO:0006397;GO:0003723;hsa03040)
TCIRG1	3.4.1.1.8.1	1286	gene group47	oxidative phosphorylation (GO:0006812;GO:0022890;hsa00190)
NDE1	3.4.1.1.8.1	1287	gene group16	mitosis (GO:0007067)
INPP5B	3.4.1.1.8.1	1288
GTF3C1	3.4.1.1.8.1	1289	gene group6	transcription regulation (GO:0006351;GO:0030528)
C10orf119	3.4.1.1.8.2	1290
ACOT7	3.4.1.1.8.2	1291
ZNF263	3.4.1.2.1.2	1292	gene group29	zinc ion binding (GO:0008270)
CES2	3.4.1.2.1.2	1293	gene group19	endoplasmatic reticulum lumen (GO:0005788)
TRAPPC3	3.4.1.2.1.2	1294
KIF22	3.4.1.2.1.2	1295	gene group16	mitosis (GO:0007067)
PDCD2	3.4.1.2.1.2	1296	gene group29	zinc ion binding (GO:0008270)
TEX261	3.4.1.2.1.3	1297	gene group66	transmembrane proteins (integral to membrane)
HSPBP1	3.4.1.2.1.3	1298
RETN	3.4.1.2.1.3	1299
DPP3	3.4.1.2.1.3	1300	gene group37	metallopeptidase activity (GO:0008237)
HRAS	3.4.1.2.1.4	1301
BRPF1	3.4.1.2.1.4	1302	gene group15	positive regulation of transcription (GO:0045941;GO:0030528)
TXNL4B	3.4.1.2.1.4	1303	gene group16	mitosis (GO:0007067)
PYROXD1	3.4.1.3.1.4	1304
DGKD	3.4.1.3.1.4	1305	gene group55	activation of protein kinase activity (GO:0032147;GO:0005524)
GSS	3.4.1.3.1.4	1306
C17orf101	3.4.1.3.1.4	1307	gene group61	oxidation-reduction processes (GO:0055114;GO:0016702)
ARFGAP1	3.4.1.3.1.4	1308	gene group51	ARF GTPase activity (GO:0032318;GO:0008060;
PDS5A	3.4.1.3.1.5	1309	gene group16	mitosis (GO:0007067)
MS4A3	3.4.1.3.1.5	1310	gene group66	transmembrane proteins (integral to membrane)
RRP7A	3.4.1.3.1.5	1311	gene group3	mRNA processing (GO:0006397;GO:0003723;hsa03040)
LAT2	3.4.1.3.1.5	1312
MED27	3.4.1.3.2.1	1313	gene group15	positive regulation of transcription (GO:0045941;GO:0030528)
IDS	3.4.1.3.2.1	1314
PRPF31	3.4.1.3.2.1	1315	gene group3	mRNA processing (GO:0006397;GO:0003723;hsa03040)
TRIM27	3.4.1.3.2.1	1316	gene group29	zinc ion binding (GO:0008270)
ZDHHC14	3.4.1.3.2.1	1317	gene group29	zinc ion binding (GO:0008270)
WWP2	3.4.1.3.2.1	1318	gene group40	proteolysis (GO:0051603;GO:0016881)
ZFP36L2	3.4.1.3.2.2	1319	gene group29	zinc ion binding (GO:0008270)
FANCG	3.4.1.3.2.2	1320
GIYD1	3.4.1.3.2.2	1321
MKI67	3.4.1.3.2.2	1322	gene group10	DNA replication (GO:0006260;GO:0005524)
CCDC85B	3.4.1.3.2.2	1323	gene group29	zinc ion binding (GO:0008270)
FBXO41	3.4.1.3.2.2	1324	gene group25	proteolysis (GO:0051603)
MED21	4.1.1.3.2.3	1325	gene group15	positive regulation of transcription (GO:0045941;GO:0030528)
C14orf138	4.1.1.3.2.3	1326
EIF2S3	4.1.1.3.2.3	1327	gene group56	GTP binding (GO:0005525)
TBC1D3	4.1.1.3.2.3	1328	gene group46	Ras/Rab GTPase activators (GO:0043087;GO:0005097)
SLC2A14	4.1.1.3.2.3	1329
VDAC1	4.1.1.3.2.3	1330
DUSP5	4.1.1.3.2.4	1331	gene group58	protein tyrosine phosphatases (GO:0006470;GO:0004725)
C19orf2	4.1.1.3.2.4	1332	gene group7	DNA-dependent trancription regulation (GO:0006355;GO:0030528)
MCM4	4.1.1.3.2.4	1333	gene group10	DNA replication (GO:0006260;GO:0005524)
PHF20	4.1.1.3.2.4	1334	gene group29	zinc ion binding (GO:0008270)
KDM3B	4.1.1.3.2.4	1335	gene group29	zinc ion binding (GO:0008270)
HMGXB4	4.1.1.3.2.4	1336
CRY1	4.1.1.3.2.4	1337
POGZ	4.1.1.3.2.5	1338	gene group29	zinc ion binding (GO:0008270)
FNBP1	4.1.1.3.2.5	1339
TBC1D5	4.1.1.3.2.5	1340	gene group46	Ras/Rab GTPase activators (GO:0043087;GO:0005097)
SS18L1	4.1.1.3.2.5	1341
DCP1A	4.1.1.3.2.5	1342
GOLGA4	4.1.1.3.3.1	1343
CPT2	4.1.1.3.3.1	1344
RLF	4.1.1.3.3.1	1345	gene group29	zinc ion binding (GO:0008270)
VPS37B	4.1.1.3.3.1	1346	gene group36	protein transport (GO:0015031)
CD93	4.1.1.3.3.1	1347	gene group66	transmembrane proteins (integral to membrane)
SMURF2	4.1.1.3.3.2	1348	gene group40	proteolysis (GO:0051603;GO:0016881)
SR140	4.1.1.3.3.2	1349	gene group3	mRNA processing (GO:0006397;GO:0003723;hsa03040)
SACS	4.1.1.3.3.2	1350	gene group50	kinases (GO:0005524)
TAF4	4.1.1.3.3.2	1351	gene group15	positive regulation of transcription (GO:0045941;GO:0030528)
KTELC1	4.1.1.3.3.2	1352	gene group19	endoplasmatic reticulum lumen (GO:0005788)
HEATR1	4.1.1.3.3.2	1353	gene group1	ribosomal biogenesis (GO:0042254;GO:0004540;hsa03018)
RCOR1	4.1.1.4.1.2	1354	gene group22	transcription regulation (GO:0006355;GO:0003700)
PAK2	4.1.1.4.1.2	1355	gene group50	kinases (GO:0005524)
ZNF107	4.1.1.4.1.2	1356	gene group29	zinc ion binding (GO:0008270)
YBX2	4.1.1.4.1.2	1357
POMZP3	4.1.1.4.1.2	1358
PKN2	4.1.1.4.1.2	1359	gene group50	kinases (GO:0005524)
MTF2	4.1.1.4.1.2	1360	gene group29	zinc ion binding (GO:0008270)
PTGER4	4.1.1.4.1.3	1361	gene group66	transmembrane proteins (integral to membrane)
DKFZP586I1420	4.1.1.4.1.3	1362
ZNF84	4.1.1.4.1.3	1363	gene group29	zinc ion binding (GO:0008270)
STAM	4.1.1.4.1.3	1364
EGR1	4.1.1.4.1.3	1365	gene group15	positive regulation of transcription (GO:0045941;GO:0030528)
WDR43	4.1.2.1.1.3	1366	gene group1	ribosomal biogenesis (GO:0042254;GO:0004540;hsa03018)
VRK1	4.1.2.1.1.3	1367	gene group10	DNA replication (GO:0006260;GO:0005524)
MTFR1	4.1.2.1.1.3	1368
PLAGL1	4.1.2.1.1.3	1369	gene group15	positive regulation of transcription (GO:0045941;GO:0030528)
BCL11A	4.1.2.1.1.3	1370	gene group29	zinc ion binding (GO:0008270)
GTPBP4	4.1.2.1.1.3	1371
VAMP7	4.1.2.1.1.4	1372
DNASE2	4.1.2.1.1.4	1373
FOXJ3	4.1.2.1.1.4	1374	gene group11	transcription regulation (GO:0006355)
MMP14	4.1.2.1.1.5	1375
BRWD2	4.1.2.1.1.5	1376
CHAC1	4.1.2.1.1.5	1377
ZFAND1	4.1.2.1.1.5	1378	gene group29	zinc ion binding (GO:0008270)
NGDN	4.1.2.1.1.5	1379
YIPF2	4.1.2.1.1.5	1380	gene group66	transmembrane proteins (integral to membrane)
DCUN1D4	4.1.2.1.1.5	1381
TUBGCP3	4.1.2.1.2.1	1382	gene group26	microtubule cytoskeleton (GO:0015630)
ST18	4.1.2.1.2.1	1383	gene group29	zinc ion binding (GO:0008270)
UPF1	4.1.2.2.1.1	1384
NCKAP1L	4.1.2.2.1.1	1385	gene group66	transmembrane proteins (integral to membrane)
MLC1	4.1.2.2.1.1	1386
PATZ1	4.1.2.2.1.1	1387	gene group29	zinc ion binding (GO:0008270)
EFHD2	4.1.2.2.1.1	1388	gene group65	Calcium-binding EF-hand proteins (GO:0046872)
H1FX	4.1.2.2.1.2	1389	gene group9	DNA binding (GO:0003677)
ARHGAP17	4.1.2.2.1.2	1390	gene group44	Rho (-like) GTPase-activator proteins (GO:0005096)
PIP4K2B	4.1.2.2.1.2	1391	gene group50	kinases (GO:0005524)
NAP1L4	4.1.2.2.1.2	1392	gene group17	nucleosome assembly (GO:0006334)
ZBTB40	4.1.2.2.1.2	1393	gene group29	zinc ion binding (GO:0008270)
PBX2	4.1.2.2.1.2	1394	gene group15	positive regulation of transcription (GO:0045941;GO:0030528)
RBM15B	4.1.2.2.1.3	1395	gene group3	mRNA processing (GO:0006397;GO:0003723;hsa03040)
C21orf45	4.1.2.2.1.3	1396	gene group16	mitosis (GO:0007067)
SHQ1	4.1.2.2.1.3	1397
FASTKD5	4.1.2.2.2.1	1398	gene group50	kinases (GO:0005524)
ABO	4.1.2.2.2.1	1399	gene group62	Golgi apparatus (GO:0005794)
CDCA4	4.1.2.2.2.1	1400
RTEL1	4.1.2.2.2.1	1401
PTCD3	4.1.2.2.2.1	1402
TSR2	4.1.2.2.3.1	1403	gene group1	ribosomal biogenesis (GO:0042254;GO:0004540;hsa03018)
TMEM9B	4.1.2.2.3.1	1404	gene group66	transmembrane proteins (integral to membrane)
NMT1	4.1.2.2.3.1	1405
HTR4	4.1.2.2.3.1	1406	gene group66	transmembrane proteins (integral to membrane)
DDX19A	4.1.2.2.3.1	1407	gene group27	helicase activity (GO:0004386)
UMPS	4.1.2.2.3.1	1408
ICMT	4.1.2.2.3.2	1409
CAD	4.1.2.2.3.2	1410
SLC5A3	4.1.2.2.4.1	1411	gene group57	metal and sodium ion transport (GO:0006811)
CREBL2	4.1.2.2.4.1	1412	gene group7	DNA-dependent trancription regulation (GO:0006355;GO:0030528)
RABGAP1	4.1.2.2.4.1	1413	gene group46	Ras/Rab GTPase activators (GO:0043087;GO:0005097)
NAB1	4.1.2.2.4.1	1414
USP48	4.1.2.2.4.2	1415	gene group25	proteolysis (GO:0051603)
FAM111A	4.1.2.2.4.2	1416
B4GALT5	4.1.2.2.4.2	1417	gene group62	Golgi apparatus (GO:0005794)
TMEM11	4.1.2.2.5.1	1418	gene group66	transmembrane proteins (integral to membrane)
KCTD2	4.1.2.2.5.1	1419
SMG7	4.1.2.2.5.1	1420
MAP1LC3B	4.1.2.2.5.1	1421
SUPT5H	4.1.2.2.5.1	1422	gene group29	zinc ion binding (GO:0008270)
IL2RG	4.1.2.2.5.1	1423
ACTR1A	4.1.2.2.5.1	1424	gene group16	mitosis (GO:0007067)
CXorf40A	4.1.2.2.5.1	1425
ZNF259	4.1.2.2.6.1	1426	gene group29	zinc ion binding (GO:0008270)
PPP2R5A	4.1.2.2.6.1	1427
MAP3K3	4.1.2.2.6.1	1428	gene group50	kinases (GO:0005524)
FSCN1	4.1.2.2.6.1	1429
SPR	4.1.2.2.7.1	1430
C7orf42	4.1.2.2.7.1	1431	gene group66	transmembrane proteins (integral to membrane)
DNAJB6	4.1.2.2.7.1	1432
METTL7A	4.1.2.2.7.1	1433
C12orf10	4.1.2.2.7.1	1434	gene group18	mitochondrion (GO:0005739)
SNX15	4.1.2.2.8.1	1435
RASSF7	4.1.2.2.8.1	1436
DAXX	4.1.2.2.8.1	1437
TATDN2	4.1.2.2.8.1	1438
RBM42	4.1.2.2.8.1	1439	gene group3	mRNA processing (GO:0006397;GO:0003723;hsa03040)
RARA	4.1.2.2.8.2	1440
ACADVL	4.1.2.2.8.2	1441
MTERFD1	4.1.2.3.1.2	1442	gene group18	mitochondrion (GO:0005739)
FAF1	4.1.2.3.1.2	1443
RAB3GAP2	4.1.2.3.1.2	1444
LRMP	4.1.2.3.1.2	1445
PSAT1	4.1.2.3.1.3	1446
ACACA	4.1.2.3.1.3	1447
NUP133	4.1.2.3.1.3	1448	gene group20	nucleocytoplasmic transport (GO:0006913)
SDCCAG1	4.1.2.3.1.4	1449
C8orf30A	4.1.2.3.1.4	1450
ZMYM2	4.1.2.3.1.4	1451	gene group29	zinc ion binding (GO:0008270)
POT1	4.1.2.3.1.4	1452
LYRM1	4.1.2.3.1.4	1453
BSDC1	4.1.2.3.1.4	1454
SPAG5	4.1.2.3.1.4	1455	gene group16	mitosis (GO:0007067)
CDC6	4.1.2.3.1.4	1456
SLC38A7	4.1.2.3.2.1	1457	gene group57	metal and sodium ion transport (GO:0006811)
PUS3	4.1.2.3.2.1	1458
ING3	4.1.2.3.2.1	1459	gene group12	histone acetylation (GO:0016573)
NOL7	4.1.2.3.2.1	1460	gene group1	ribosomal biogenesis (GO:0042254;GO:0004540;hsa03018)
UBOX5	4.1.2.3.3.1	1461	gene group25	proteolysis (GO:0051603)
TMX4	4.1.2.3.3.1	1462
LANCL1	4.1.2.3.3.1	1463
FAM82A2	4.1.2.3.3.1	1464	gene group26	microtubule cytoskeleton (GO:0015630)
PARN	4.1.2.3.3.1	1465	gene group1	ribosomal biogenesis (GO:0042254;GO:0004540;hsa03018)
KIF4A	4.1.2.3.3.1	1466	gene group16	mitosis (GO:0007067)
UBE2B	4.1.2.3.3.1	1467	gene group40	proteolysis (GO:0051603;GO:0016881)
MAP4K4	4.1.2.3.3.1	1468	gene group50	kinases (GO:0005524)
PSPH	4.1.2.4.1.1	1469
CIAO1	4.1.2.4.1.1	1470	gene group42	WD40 repeats
SNX10	4.1.2.4.1.1	1471
NR2F2	4.1.2.4.1.1	1472	gene group29	zinc ion binding (GO:0008270)
HECA	4.1.2.4.1.1	1473
PRKD2	4.1.2.4.1.2	1474	gene group50	kinases (GO:0005524)
EFHA1	4.1.2.4.1.2	1475	gene group65	Calcium-binding EF-hand proteins (GO:0046872)
UFM1	4.1.2.4.1.2	1476	gene group25	proteolysis (GO:0051603)
TRRAP	4.1.2.4.1.2	1477	gene group12	histone acetylation (GO:0016573)
PIP4K2C	4.1.2.4.2.1	1478	gene group50	kinases (GO:0005524)
OAZ2	4.1.2.4.2.1	1479
OGFOD1	4.1.2.4.2.1	1480	gene group61	oxidation-reduction processes (GO:0055114;GO:0016702)
MRPS31	4.1.2.4.2.1	1481	gene group2	ribosome structure (GO:0006412;GO:0005840;hsa03010)
WBP4	4.1.2.4.2.2	1482	gene group3	mRNA processing (GO:0006397;GO:0003723;hsa03040)
TOPBP1	4.1.2.4.2.2	1483
TFB1M	4.1.2.5.1.2	1484
BFAR	4.1.2.5.1.2	1485
ZNF93	4.1.2.5.1.2	1486	gene group29	zinc ion binding (GO:0008270)
LIPT1	4.1.2.5.1.2	1487
HOXC6	4.1.2.5.1.2	1488
STX8	4.1.2.5.1.3	1489
NCRNA00081	4.1.2.5.1.3	1490
TIPARP	4.1.2.5.1.3	1491
NECAP1	4.1.2.5.1.3	1492	gene group45	vesicle-mediated transport (GO:0016192)
THUMPD1	4.1.2.5.2.1	1493
FUT4	4.1.2.5.2.1	1494	gene group62	Golgi apparatus (GO:0005794)
LCP1	4.1.2.5.2.1	1495
FMR1	4.1.2.5.2.1	1496	gene group8	mRNA transport (GO:0051028;GO:0003723)
STK38L	4.1.2.5.3.1	1497	gene group50	kinases (GO:0005524)
SOCS5	4.1.2.5.3.1	1498
RAB2A	4.1.2.5.3.1	1499	gene group56	GTP binding (GO:0005525)
USP7	4.1.2.6.1.1	1500	gene group25	proteolysis (GO:0051603)
MAP3K4	4.1.2.6.1.1	1501	gene group50	kinases (GO:0005524)
CDC16	4.1.2.6.1.1	1502	gene group31	regulation of ubiquitin-protein ligase activity involved in mitotic cell cycle (GO:0051439)
EXOSC8	4.1.2.6.1.1	1503	gene group1	ribosomal biogenesis (GO:0042254;GO:0004540;hsa03018)
C15orf39	4.1.2.6.1.1	1504
SLC7A6	4.1.2.6.1.1	1505	gene group66	transmembrane proteins (integral to membrane)
CUL5	4.1.2.6.1.1	1506
ORC5L	4.1.2.6.2.1	1507	gene group10	DNA replication (GO:0006260;GO:0005524)
EIF2B1	4.1.2.6.2.1	1508
:0,	4.1.2.6.2.1	1509
XK	4.1.2.6.2.1	1510	gene group66	transmembrane proteins (integral to membrane)
PLEKHM1	4.1.2.6.2.1	1511	gene group29	zinc ion binding (GO:0008270)
TMCC1	4.1.2.6.3.1	1512	gene group66	transmembrane proteins (integral to membrane)
LOC100286937	4.1.2.6.3.1	1513
KLHDC10	4.1.2.6.3.1	1514	gene group64	kelch-motif containing proteins
LASS4	4.1.2.6.3.1	1515	gene group53	transcription regulation (GO:0006355;GO:0003700)
INPP5F	4.1.2.6.3.1	1516
RYBP	4.1.2.6.3.2	1517	gene group29	zinc ion binding (GO:0008270)
CDC37L1	4.1.2.6.3.2	1518
LCP2	4.1.2.6.3.3	1519
CDK8	4.1.2.6.3.3	1520	gene group50	kinases (GO:0005524)
RAPGEF3	4.1.2.6.3.3	1521
CNOT4	4.1.2.6.3.3	1522	gene group29	zinc ion binding (GO:0008270)
ZC3H13	4.1.2.7.1.3	1523	gene group29	zinc ion binding (GO:0008270)
PHF17	4.1.2.7.1.3	1524	gene group29	zinc ion binding (GO:0008270)
MED1	4.1.2.7.1.3	1525	gene group15	positive regulation of transcription (GO:0045941;GO:0030528)
SMARCA2	4.1.2.7.1.3	1526	gene group15	positive regulation of transcription (GO:0045941;GO:0030528)
GFPT1	4.1.2.7.1.3	1527
TUSC2	4.1.3.1.1.3	1528
FKBP2	4.1.3.1.1.3	1529
SQSTM1	4.1.3.1.1.3	1530
UBE2Z	4.1.3.1.1.3	1531	gene group40	proteolysis (GO:0051603;GO:0016881)
SCML2	4.1.3.1.1.3	1532	gene group11	transcription regulation (GO:0006355)
HBP1	4.1.3.1.1.3	1533	gene group22	transcription regulation (GO:0006355;GO:0003700)
TBCC	4.1.3.1.1.4	1534
PPRC1	4.1.3.1.1.4	1535	gene group3	mRNA processing (GO:0006397;GO:0003723;hsa03040)
ADA	4.1.3.1.1.4	1536
CISH	4.1.3.1.1.4	1537
VKORC1	4.1.3.1.1.4	1538
NUDT1	4.1.3.1.1.4	1539
NRBP1	4.1.3.1.2.1	1540	gene group50	kinases (GO:0005524)
DUS2L	4.1.3.1.2.1	1541
DCPS	4.1.3.1.2.1	1542
TRIB1	4.1.3.1.2.2	1543
JAK1	4.1.3.1.2.2	1544	gene group50	kinases (GO:0005524)
RRAGD	4.1.3.1.2.2	1545	gene group56	GTP binding (GO:0005525)
OTUD4	4.1.3.1.2.2	1546
ARID4B	4.1.3.1.2.2	1547
FAM117A	4.1.3.1.2.3	1548
EAPP	4.1.3.1.2.3	1549
M6PR	4.1.3.1.2.3	1550
FNDC3B	4.1.3.1.2.3	1551
CCNE1	4.1.3.1.2.3	1552
AARS	4.1.3.1.2.3	1553	gene group23	aminoacyl-tRNA biosynthesis (GO:0043039;GO:0004812;hsa00970)
SDCCAG3	4.1.3.2.1.3	1554
HMGA2	4.1.3.2.1.3	1555	gene group16	mitosis (GO:0007067)
MYLIP	4.1.3.2.1.3	1556	gene group29	zinc ion binding (GO:0008270)
YES1	4.1.3.2.1.4	1557	gene group50	kinases (GO:0005524)
FAM98A	4.1.3.2.1.4	1558
NAGK	4.1.3.2.1.4	1559	gene group50	kinases (GO:0005524)
ITGA5	4.1.3.2.1.4	1560
PWP1	4.1.3.2.1.5	1561	gene group42	WD40 repeats
C1orf9	4.1.3.2.1.5	1562	gene group66	transmembrane proteins (integral to membrane)
DPP8	4.1.3.2.1.5	1563
PCTK1	4.1.3.2.2.1	1564
LMBR1L	4.1.3.2.2.1	1565	gene group66	transmembrane proteins (integral to membrane)
SLC25A28	4.1.3.2.2.1	1566	gene group34	mitochondrial inner membrane (GO:0005743)
DUSP2	4.1.3.2.2.1	1567	gene group58	protein tyrosine phosphatases (GO:0006470;GO:0004725)
VPS37C	4.1.3.2.2.2	1568	gene group36	protein transport (GO:0015031)
MLL	4.1.3.2.2.2	1569
C17orf63	4.1.3.2.2.2	1570
TGIF2	4.1.3.2.2.2	1571	gene group22	transcription regulation (GO:0006355;GO:0003700)
WDR46	4.1.3.2.2.3	1572	gene group42	WD40 repeats
KDM5B	4.1.3.2.2.3	1573	gene group29	zinc ion binding (GO:0008270)
CBY1	4.1.3.2.2.3	1574	gene group29	zinc ion binding (GO:0008270)
GTF2I	4.1.3.2.2.4	1575	gene group15	positive regulation of transcription (GO:0045941;GO:0030528)
AKAP1	4.1.3.2.2.4	1576	gene group34	mitochondrial inner membrane (GO:0005743)
UBE4A	4.1.3.2.2.4	1577	gene group25	proteolysis (GO:0051603)
LXN	4.1.3.2.2.4	1578
HCCS	4.1.3.2.2.4	1579	gene group34	mitochondrial inner membrane (GO:0005743)
RSL1D1	4.1.3.2.2.4	1580	gene group1	ribosomal biogenesis (GO:0042254;GO:0004540;hsa03018)
PIK3CB	4.1.3.2.2.5	1581
CCDC90B	4.1.3.2.2.5	1582	gene group18	mitochondrion (GO:0005739)
TRIP13	4.1.3.2.2.5	1583
SRPR	4.1.3.2.2.6	1584	gene group43	intracellular protein transport (GO:0006886;GO:0008565)
DYRK1A	4.1.3.2.2.6	1585	gene group50	kinases (GO:0005524)
UPF2	4.1.3.2.2.6	1586
XPNPEP1	4.1.4.1.2.6	1587	gene group37	metallopeptidase activity (GO:0008237)
DNAJC12	4.1.4.1.2.6	1588
MRPS35	4.1.4.1.2.6	1589	gene group2	ribosome structure (GO:0006412;GO:0005840;hsa03010)
LOC552889	4.1.4.1.2.6	1590
ZNF22	4.1.4.1.2.7	1591	gene group29	zinc ion binding (GO:0008270)
ARHGAP15	4.1.4.1.2.7	1592	gene group44	Rho (-like) GTPase-activator proteins (GO:0005096)
TRIM24	4.1.4.1.2.7	1593	gene group29	zinc ion binding (GO:0008270)
THYN1	4.1.4.1.2.8	1594
RBM22	4.1.4.1.2.8	1595	gene group3	mRNA processing (GO:0006397;GO:0003723;hsa03040)
NMI	4.1.4.1.2.8	1596
RUNX1	4.1.4.1.2.9	1597
FAM171A1	4.1.4.1.2.9	1598	gene group66	transmembrane proteins (integral to membrane)
GNPTAB	4.1.4.1.2.9	1599	gene group62	Golgi apparatus (GO:0005794)
PTEN	4.1.4.1.2.9	1600
GALNT1	4.1.4.1.2.9	1601	gene group62	Golgi apparatus (GO:0005794)
N4BP2L2	4.1.4.1.2.10	1602
IDH2	4.1.4.1.2.10	1603
SFPQ	4.1.4.1.2.10	1604	gene group3	mRNA processing (GO:0006397;GO:0003723;hsa03040)
RNASE2	4.1.4.1.2.11	1605
RGS19	4.1.4.1.2.11	1606
SHC1	4.1.4.1.2.11	1607
PMS2	4.1.4.1.2.11	1608
C11orf2	4.1.4.1.2.11	1609	gene group36	protein transport (GO:0015031)
TSPO	4.1.4.1.2.12	1610	gene group39	mitochondrial protein targeting (GO:0006626)
CYBA	4.1.4.1.2.12	1611
STAT1	4.1.4.1.2.13	1612
MAN2B1	4.1.4.1.2.13	1613
FXYD5	4.1.4.1.2.13	1614	gene group66	transmembrane proteins (integral to membrane)
SNAP23	4.1.4.1.3.1	1615	gene group48	SNARE interaction in vesicular transport (GO:0006944;hsa04130)
DDX10	4.1.4.1.3.1	1616	gene group27	helicase activity (GO:0004386)
MED4	4.1.4.1.3.1	1617	gene group7	DNA-dependent trancription regulation (GO:0006355;GO:0030528)
LUC7L2	4.1.4.1.3.1	1618	gene group29	zinc ion binding (GO:0008270)
RDH11	4.1.4.1.3.2	1619
EXOSC9	4.1.4.1.3.2	1620	gene group1	ribosomal biogenesis (GO:0042254;GO:0004540;hsa03018)
NUP54	4.1.4.1.3.3	1621	gene group20	nucleocytoplasmic transport (GO:0006913)
CHMP5	4.1.4.1.3.3	1622	gene group36	protein transport (GO:0015031)
TM9SF3	4.1.4.1.3.4	1623	gene group66	transmembrane proteins (integral to membrane)
NSL1	4.1.4.1.3.4	1624	gene group13	chromosome centromeric region (GO:0000775)
SGSM2	4.1.4.1.3.4	1625	gene group46	Ras/Rab GTPase activators (GO:0043087;GO:0005097)
MYCBP	4.1.4.1.3.4	1626
C14orf169	4.1.4.1.3.4	1627	gene group5	chromatin modification (GO:0016568)
RSRC2	4.1.4.1.3.5	1628
ASAH1	4.1.4.1.3.5	1629
PLAC8	4.1.4.1.4.1	1630
HHEX	4.1.4.1.4.1	1631	gene group15	positive regulation of transcription (GO:0045941;GO:0030528)
UCHL3	4.1.4.1.4.1	1632	gene group25	proteolysis (GO:0051603)
ISCA1	4.1.4.1.4.1	1633
ITGB1BP1	4.1.4.1.4.2	1634
COPS5	4.1.4.1.4.2	1635
TMEM126B	4.1.4.1.4.2	1636	gene group66	transmembrane proteins (integral to membrane)
COPS4	4.1.4.1.4.2	1637
C1orf174	4.1.4.1.4.2	1638
MRPL49	4.1.4.1.4.3	1639	gene group2	ribosome structure (GO:0006412;GO:0005840;hsa03010)
GOT2	4.1.4.1.4.3	1640
SS18L2	4.1.4.1.4.3	1641
PRCP	4.1.4.1.4.3	1642	gene group60	lysosomal proteolysis (GO:0006508;GO:0070011)
LSM8	4.1.4.1.5.1	1643
FAM32A	4.1.4.1.5.1	1644	gene group1	ribosomal biogenesis (GO:0042254;GO:0004540;hsa03018)
SEC31A	4.1.4.1.5.1	1645	gene group45	vesicle-mediated transport (GO:0016192)
BRD8	4.1.4.1.5.1	1646	gene group5	chromatin modification (GO:0016568)
ZFAND6	4.1.4.2.1.1	1647	gene group29	zinc ion binding (GO:0008270)
TRAP1	4.1.4.2.1.1	1648	gene group50	kinases (GO:0005524)
HARS	4.1.4.2.1.1	1649	gene group23	aminoacyl-tRNA biosynthesis (GO:0043039;GO:0004812;hsa00970)
PRC1	4.1.4.2.1.1	1650	gene group16	mitosis (GO:0007067)
YRDC	4.1.4.2.1.1	1651
RNF5	4.1.4.2.1.1	1652	gene group25	proteolysis (GO:0051603)
EI24	4.1.4.2.1.1	1653
SMARCD1	4.1.4.2.1.1	1654	gene group15	positive regulation of transcription (GO:0045941;GO:0030528)
HYOU1	4.1.4.2.1.1	1655	gene group19	endoplasmatic reticulum lumen (GO:0005788)
SH3GL1	4.1.4.2.1.2	1656
LPCAT1	4.1.4.2.1.2	1657
DAZAP1	4.1.4.3.1.2	1658
ATP5SL	4.1.4.3.1.2	1659
IER2	4.1.4.3.1.2	1660
TUBB6	4.1.4.3.1.2	1661	gene group32	microtubule-based movement (GO:0007018;GO:0003924;hsa04540)
NDRG3	4.1.4.3.1.2	1662
RAB8A	4.1.4.3.1.3	1663	gene group56	GTP binding (GO:0005525)
PPM1G	4.1.4.3.1.3	1664
MRPL16	4.1.4.3.1.3	1665	gene group2	ribosome structure (GO:0006412;GO:0005840;hsa03010)
NDUFV1	4.1.4.3.1.4	1666	gene group34	mitochondrial inner membrane (GO:0005743)
MRPL11	4.1.4.3.1.4	1667	gene group2	ribosome structure (GO:0006412;GO:0005840;hsa03010)
POLR2L	4.1.4.3.1.4	1668	gene group14	transcription elongation (GO:0006368;GO:0003899;hsa03020)
PHB	4.1.4.3.1.4	1669
PRMT1	4.1.4.3.1.4	1670
CIAPIN1	4.1.4.3.2.1	1671
ALAS1	4.1.4.3.2.1	1672
NME4	4.1.4.3.2.1	1673	gene group47	oxidative phosphorylation (GO:0006812;GO:0022890;hsa00190)
C19orf56	4.1.4.3.2.1	1674	gene group66	transmembrane proteins (integral to membrane)
DDB1	4.1.4.3.2.2	1675
C19orf50	4.1.4.3.2.2	1676
MCM2	4.1.4.3.2.2	1677	gene group10	DNA replication (GO:0006260;GO:0005524)
IMP3	4.1.4.3.2.2	1678	gene group1	ribosomal biogenesis (GO:0042254;GO:0004540;hsa03018)
ZC3H4	4.1.4.3.3.1	1679	gene group29	zinc ion binding (GO:0008270)
IKZF1	4.1.4.3.3.1	1680	gene group29	zinc ion binding (GO:0008270)
NCK2	4.1.4.3.3.1	1681
CCNF	4.1.4.3.3.1	1682	gene group16	mitosis (GO:0007067)
C22orf9	4.1.4.3.4.1	1683
ADRM1	4.1.4.3.4.1	1684
POLR2H	4.1.4.3.4.1	1685	gene group14	transcription elongation (GO:0006368;GO:0003899;hsa03020)
CD3D	4.1.4.3.4.1	1686
ARPC1B	4.1.4.3.4.2	1687	gene group35	actin filament polymerization regulation (GO:0030833;GO:0008092)
NDUFA7	4.1.4.3.4.2	1688	gene group34	mitochondrial inner membrane (GO:0005743)
EIF4EBP1	4.1.4.3.4.2	1689
ZKSCAN5	4.2.1.3.4.2	1690	gene group29	zinc ion binding (GO:0008270)
HADH	4.2.1.3.4.2	1691
STOML2	4.2.1.3.4.2	1692	gene group34	mitochondrial inner membrane (GO:0005743)
TBC1D2B	4.2.1.3.4.2	1693	gene group44	Rho (-like) GTPase-activator proteins (GO:0005096)
POLR1D	4.2.1.3.4.2	1694	gene group14	transcription elongation (GO:0006368;GO:0003899;hsa03020)
LSM2	4.2.1.3.4.2	1695	gene group3	mRNA processing (GO:0006397;GO:0003723;hsa03040)
ATP6V0D1	4.2.1.3.4.3	1696	gene group47	oxidative phosphorylation (GO:0006812;GO:0022890;hsa00190)
REPIN1	4.2.1.3.4.3	1697	gene group29	zinc ion binding (GO:0008270)
LILRA2	4.2.1.3.4.3	1698	gene group66	transmembrane proteins (integral to membrane)
SDHA	4.2.1.3.4.3	1699	gene group34	mitochondrial inner membrane (GO:0005743)
ZNHIT3	4.2.1.3.4.3	1700	gene group29	zinc ion binding (GO:0008270)
STRADA	4.2.1.3.4.4	1701	gene group50	kinases (GO:0005524)
ARFGAP2	4.2.1.3.4.4	1702	gene group51	ARF GTPase activity (GO:0032318;GO:0008060;
TMEM93	4.2.1.3.4.4	1703	gene group66	transmembrane proteins (integral to membrane)
TMEM222	4.2.1.3.4.4	1704	gene group66	transmembrane proteins (integral to membrane)
GLT25D1	4.2.1.3.4.4	1705	gene group19	endoplasmatic reticulum lumen (GO:0005788)
GNB2	4.2.1.3.4.5	1706	gene group42	WD40 repeats
COPZ1	4.2.1.3.4.5	1707	gene group45	vesicle-mediated transport (GO:0016192)
KCNN4	4.2.1.3.4.5	1708
POLR2F	4.2.1.3.4.6	1709	gene group14	transcription elongation (GO:0006368;GO:0003899;hsa03020)
LRPAP1	4.2.1.3.4.6	1710
BANF1	4.2.1.3.4.6	1711
MRPL40	4.2.1.3.5.1	1712	gene group2	ribosome structure (GO:0006412;GO:0005840;hsa03010)
MIER2	4.2.1.3.5.1	1713	gene group11	transcription regulation (GO:0006355)
GNAI2	4.2.1.3.5.1	1714
B3GNTL1	4.2.1.3.5.1	1715
ADCY9	4.2.1.3.5.1	1716
PLIN2	4.2.1.3.6.1	1717
ADPGK	4.2.1.3.6.1	1718
MKKS	4.2.1.3.6.1	1719
STAT5B	4.2.1.3.6.1	1720
CHP	4.2.1.3.6.1	1721
NUDT3	4.2.1.3.6.2	1722
GAS7	4.2.1.3.6.2	1723
ACYP1	4.2.1.3.6.2	1724
SNAPC5	4.2.1.3.6.3	1725	gene group11	transcription regulation (GO:0006355)
ETFB	4.2.1.3.6.3	1726
SF3A1	4.2.1.3.6.4	1727	gene group3	mRNA processing (GO:0006397;GO:0003723;hsa03040)
MRPL48	4.2.1.3.6.4	1728	gene group2	ribosome structure (GO:0006412;GO:0005840;hsa03010)
VAT1	4.2.1.3.6.4	1729
FAM189B	4.2.1.3.6.4	1730	gene group66	transmembrane proteins (integral to membrane)
BLCAP	4.2.1.3.6.4	1731	gene group66	transmembrane proteins (integral to membrane)
GRAMD1B	4.2.1.3.6.5	1732	gene group66	transmembrane proteins (integral to membrane)
FAM53C	4.2.1.3.6.5	1733
SAPS1	4.2.1.3.6.5	1734
CTDSP2	4.2.1.3.6.6	1735
CHD4	4.2.1.3.6.6	1736	gene group27	helicase activity (GO:0004386)
SF3B5	4.2.1.4.1.6	1737	gene group3	mRNA processing (GO:0006397;GO:0003723;hsa03040)
APRT	4.2.1.4.1.6	1738
MRPS16	4.2.1.4.1.6	1739	gene group2	ribosome structure (GO:0006412;GO:0005840;hsa03010)
COX4NB	4.2.1.4.1.6	1740
SAMM50	4.2.1.4.1.6	1741	gene group34	mitochondrial inner membrane (GO:0005743)
CECR5	4.2.1.4.1.6	1742
TRIM28	4.2.1.4.2.1	1743	gene group15	positive regulation of transcription (GO:0045941;GO:0030528)
JUP	4.2.1.4.2.1	1744
HEXA	4.2.1.4.2.1	1745
SH3BGRL3	4.2.1.4.2.1	1746
RALY	4.2.1.4.2.1	1747	gene group3	mRNA processing (GO:0006397;GO:0003723;hsa03040)
SLC19A1	4.2.1.4.3.1	1748	gene group66	transmembrane proteins (integral to membrane)
PUF60	4.2.1.4.3.1	1749	gene group3	mRNA processing (GO:0006397;GO:0003723;hsa03040)
ARHGDIA	4.2.1.4.3.1	1750
SYNGR1	4.2.1.4.3.1	1751	gene group45	vesicle-mediated transport (GO:0016192)
RNF125	4.2.1.4.3.1	1752	gene group29	zinc ion binding (GO:0008270)
ABCC1	4.2.1.5.1.1	1753	gene group50	kinases (GO:0005524)
ABCA1	4.2.1.5.1.1	1754
GGA3	4.2.1.5.1.1	1755
ENOSF1	4.2.1.5.1.1	1756
TMEM158	4.2.1.5.1.1	1757	gene group66	transmembrane proteins (integral to membrane)
PTPN7	4.2.1.5.1.1	1758	gene group54	protein dephosphorylation (GO:0006470;GO:0004721)
TRAPPC9	4.2.1.5.1.1	1759
CPSF1	4.2.1.5.1.1	1760	gene group3	mRNA processing (GO:0006397;GO:0003723;hsa03040)
POLR2A	4.3.1.5.1.1	1761	gene group14	transcription elongation (GO:0006368;GO:0003899;hsa03020)
LMNA	4.3.1.5.1.1	1762
PURA	4.3.1.5.1.1	1763	gene group29	zinc ion binding (GO:0008270)
DYNLT3	4.3.1.5.1.1	1764	gene group26	microtubule cytoskeleton (GO:0015630)
IFT57	4.3.1.5.1.1	1765
HYAL3	4.3.1.5.1.1	1766
MCAT	4.3.1.5.1.1	1767
ZNF710	4.3.1.5.1.1	1768	gene group29	zinc ion binding (GO:0008270)
SH3BP5	4.3.1.5.1.1	1769
SELPLG	4.3.1.5.1.2	1770	gene group66	transmembrane proteins (integral to membrane)
PPP1R7	4.3.1.5.1.2	1771	gene group49	leucin-rich repeats
OGFR	4.3.1.5.1.2	1772
SLC48A1	4.3.1.5.2.1	1773	gene group66	transmembrane proteins (integral to membrane)
SLC16A3	4.3.1.5.2.1	1774	gene group66	transmembrane proteins (integral to membrane)
USE1	4.3.1.5.2.2	1775	gene group52	protein transport (GO:0015031)
IKBKE	4.3.1.5.2.2	1776	gene group50	kinases (GO:0005524)
TRAF4	4.3.1.5.2.2	1777	gene group29	zinc ion binding (GO:0008270)
TRAFD1	4.3.1.5.2.2	1778	gene group29	zinc ion binding (GO:0008270)
STAG3L1	4.3.1.5.2.2	1779
INTS3	4.3.1.5.2.3	1780
GCDH	4.3.1.5.2.3	1781
IL17RC	4.3.1.5.2.4	1782	gene group66	transmembrane proteins (integral to membrane)
ENGASE	4.3.1.5.2.4	1783
NUBP1	4.3.1.5.2.4	1784
SDC4	4.3.1.5.2.4	1785
DCAF11	4.3.1.5.2.4	1786	gene group42	WD40 repeats
SLC9A6	4.3.1.6.1.4	1787	gene group57	metal and sodium ion transport (GO:0006811)
RAP2C	4.3.1.6.1.4	1788	gene group56	GTP binding (GO:0005525)
HIBCH	4.3.1.6.1.4	1789
TWF1	4.3.1.6.1.4	1790
PSTPIP2	4.3.1.6.1.4	1791
STX12	4.3.1.6.1.4	1792	gene group41	SNARE interaction in vesicular transport (GO:0046907;hsa04130)
KIAA1279	4.3.1.6.1.4	1793
EIF4EBP2	4.3.1.6.1.5	1794
COQ10B	4.3.1.6.1.5	1795	gene group18	mitochondrion (GO:0005739)
C9orf78	4.3.1.6.1.5	1796
ARL4A	4.3.1.6.1.5	1797	gene group56	GTP binding (GO:0005525)
RFK	4.3.1.6.1.5	1798	gene group50	kinases (GO:0005524)
PPP1R12A	4.3.1.6.1.5	1799
PPP2R1B	4.3.1.6.1.5	1800	gene group24	Armadillo-like helical proteins
BUB1B	4.3.1.6.1.5	1801	gene group31	regulation of ubiquitin-protein ligase activity involved in mitotic cell cycle (GO:0051439)
BIRC2	4.3.1.6.1.6	1802
UROD	4.3.1.6.2.1	1803
FBXO34	4.3.1.6.2.1	1804	gene group25	proteolysis (GO:0051603)
SPOP	4.3.1.6.2.1	1805	gene group25	proteolysis (GO:0051603)
MAPKSP1	4.3.1.6.2.1	1806
IER5	4.3.1.6.2.1	1807
TMEM50A	4.3.1.6.2.1	1808	gene group66	transmembrane proteins (integral to membrane)
TES	4.3.1.6.2.1	1809
TSG101	4.3.1.6.2.2	1810
TACC1	4.3.1.6.2.3	1811	gene group26	microtubule cytoskeleton (GO:0015630)
PPFIA1	4.3.1.6.2.3	1812
MTRR	4.3.1.6.2.3	1813
RBM16	4.3.1.6.2.3	1814	gene group3	mRNA processing (GO:0006397;GO:0003723;hsa03040)
EIF1AX	4.3.1.6.2.3	1815	gene group4	translation initiation (GO:0006413;GO:0003743)
ZDHHC6	4.3.1.6.2.4	1816	gene group29	zinc ion binding (GO:0008270)
NUP153	4.3.1.6.2.4	1817	gene group28	RNA transport (GO:0050658)
NIF3L1	4.3.1.6.3.1	1818	gene group15	positive regulation of transcription (GO:0045941;GO:0030528)
FASTKD1	4.3.1.6.3.1	1819	gene group50	kinases (GO:0005524)
INPP5D	4.3.1.6.3.1	1820
HDC	4.3.1.6.3.1	1821
ATIC	4.3.1.6.3.1	1822
SFRS12	4.3.1.6.3.2	1823	gene group3	mRNA processing (GO:0006397;GO:0003723;hsa03040)
CAB39	4.3.1.6.3.2	1824
STAT6	4.3.1.6.3.3	1825	gene group15	positive regulation of transcription (GO:0045941;GO:0030528)
POLB	4.3.1.6.3.3	1826
PRKCB	4.3.1.6.3.3	1827	gene group50	kinases (GO:0005524)
MED16	4.3.1.6.3.3	1828	gene group15	positive regulation of transcription (GO:0045941;GO:0030528)
ANKRD49	4.3.1.6.3.4	1829
PHF21A	4.3.1.6.3.5	1830	gene group29	zinc ion binding (GO:0008270)
C2orf24	4.3.1.6.3.5	1831	gene group66	transmembrane proteins (integral to membrane)
SERTAD2	4.3.1.6.3.5	1832	gene group15	positive regulation of transcription (GO:0045941;GO:0030528)
DCUN1D1	4.3.1.6.3.5	1833	gene group25	proteolysis (GO:0051603)
TRAM2	4.3.1.7.1.5	1834
TOPORS	4.3.1.7.1.5	1835	gene group29	zinc ion binding (GO:0008270)
USP8	4.3.1.7.1.5	1836	gene group25	proteolysis (GO:0051603)
LAMC1	4.3.1.7.1.5	1837
SGK1	4.3.1.7.1.5	1838	gene group50	kinases (GO:0005524)
LY75	4.3.1.7.1.5	1839	gene group66	transmembrane proteins (integral to membrane)
TAGLN2	4.4.1.7.1.5	1840
RAE1	4.4.1.7.1.5	1841
RAD23A	4.4.1.7.1.5	1842
EIF4E2	4.4.1.7.1.5	1843	gene group4	translation initiation (GO:0006413;GO:0003743)
KLHL24	4.4.1.7.1.5	1844	gene group64	kelch-motif containing proteins
GTF2H3	4.4.1.7.1.5	1845	gene group15	positive regulation of transcription (GO:0045941;GO:0030528)
HSP90B1	4.4.1.7.1.5	1846
MAP2K3	4.4.1.7.1.5	1847	gene group50	kinases (GO:0005524)
CBX5	4.4.1.7.1.5	1848	gene group29	zinc ion binding (GO:0008270)
USP34	4.4.1.7.1.5	1849	gene group25	proteolysis (GO:0051603)
HAUS2	4.4.1.7.1.5	1850	gene group16	mitosis (GO:0007067)
TSR1	4.4.1.7.1.5	1851	gene group1	ribosomal biogenesis (GO:0042254;GO:0004540;hsa03018)
STAU1	4.4.1.8.1.5	1852
FNTA	4.4.1.8.1.5	1853
TROVE2	4.4.1.8.1.5	1854
CALM1	4.4.1.8.1.5	1855
LSM5	4.4.1.8.1.6	1856	gene group3	mRNA processing (GO:0006397;GO:0003723;hsa03040)
KPNB1	4.4.1.8.1.6	1857	gene group20	nucleocytoplasmic transport (GO:0006913)
TRA2B	4.4.1.8.2.1	1858	gene group3	mRNA processing (GO:0006397;GO:0003723;hsa03040)
EIF3M	4.4.1.8.2.1	1859	gene group4	translation initiation (GO:0006413;GO:0003743)
PTP4A2	4.4.1.8.2.1	1860	gene group54	protein dephosphorylation (GO:0006470;GO:0004721)
PABPN1	4.4.1.8.2.1	1861	gene group3	mRNA processing (GO:0006397;GO:0003723;hsa03040)
FEN1	4.4.1.8.2.1	1862
H2AFY	4.4.1.8.2.2	1863	gene group17	nucleosome assembly (GO:0006334)
CDV3	4.4.1.8.2.2	1864
NOLC1	4.4.1.8.2.3	1865
GDI2	4.4.1.8.2.3	1866	gene group46	Ras/Rab GTPase activators (GO:0043087;GO:0005097)
TNPO3	4.4.1.8.3.1	1867	gene group36	protein transport (GO:0015031)
GSPT1	4.4.1.8.3.1	1868
JUN	4.4.1.8.3.1	1869
CTSB	4.4.1.8.3.1	1870	gene group60	lysosomal proteolysis (GO:0006508;GO:0070011)
E2F1	4.4.1.8.3.1	1871	gene group15	positive regulation of transcription (GO:0045941;GO:0030528)
NCAPG	4.4.1.8.3.2	1872	gene group16	mitosis (GO:0007067)
SKP1	4.4.1.8.3.2	1873	gene group31	regulation of ubiquitin-protein ligase activity involved in mitotic cell cycle (GO:0051439)
PSMC2	4.4.1.8.3.2	1874	gene group31	regulation of ubiquitin-protein ligase activity involved in mitotic cell cycle (GO:0051439)
S100P	4.4.1.8.3.3	1875
CLTA	4.4.1.8.3.3	1876	gene group45	vesicle-mediated transport (GO:0016192)
LGALS1	4.4.1.8.3.3	1877
MAX	4.4.1.8.3.3	1878	gene group22	transcription regulation (GO:0006355;GO:0003700)
ANPEP	4.4.1.8.3.3	1879
PUM1	4.4.1.9.1.3	1880
BNIP3	4.4.1.9.1.3	1881
RAB13	4.4.1.9.1.3	1882	gene group56	GTP binding (GO:0005525)
NOMO1	4.4.1.9.1.3	1883	gene group59	nuclear envelop ER network (GO:0042175)
EIF3B	4.4.1.9.1.3	1884	gene group4	translation initiation (GO:0006413;GO:0003743)
PRPF40A	4.4.1.9.1.3	1885	gene group3	mRNA processing (GO:0006397;GO:0003723;hsa03040)
RAB3GAP1	4.4.1.9.1.4	1886	gene group46	Ras/Rab GTPase activators (GO:0043087;GO:0005097)
MBD4	4.4.1.9.1.4	1887
ZNF131	4.4.1.9.1.4	1888	gene group22	transcription regulation (GO:0006355;GO:0003700)
RIOK3	4.4.1.9.1.4	1889	gene group50	kinases (GO:0005524)
TCP1	4.4.1.9.1.4	1890	gene group50	kinases (GO:0005524)
PRKAR2A	4.4.1.9.1.4	1891
ZNF160	4.4.1.9.1.4	1892	gene group29	zinc ion binding (GO:0008270)
RAB7A	4.4.1.9.2.1	1893	gene group56	GTP binding (GO:0005525)
PPP6C	4.4.1.9.2.1	1894
TBL1X	4.4.1.9.2.1	1895	gene group15	positive regulation of transcription (GO:0045941;GO:0030528)
SAC3D1	4.4.1.9.2.1	1896	gene group16	mitosis (GO:0007067)
EBP	4.4.1.9.2.1	1897
MLEC	4.4.1.9.2.2	1898	gene group59	nuclear envelop ER network (GO:0042175)
MARS	4.4.1.9.2.2	1899	gene group23	aminoacyl-tRNA biosynthesis (GO:0043039;GO:0004812;hsa00970)
PA2G4	4.4.1.9.2.2	1900	gene group29	zinc ion binding (GO:0008270)
LARS	4.4.1.9.2.2	1901	gene group23	aminoacyl-tRNA biosynthesis (GO:0043039;GO:0004812;hsa00970)
RREB1	4.4.1.9.3.1	1902	gene group29	zinc ion binding (GO:0008270)
NAT15	4.4.1.9.3.1	1903
GAK	4.4.1.9.3.1	1904	gene group50	kinases (GO:0005524)
CDIPT	4.4.1.9.3.1	1905
CCND3	4.4.1.9.3.1	1906
SLC7A1	4.4.1.9.4.1	1907	gene group66	transmembrane proteins (integral to membrane)
MRPL4	4.4.1.9.4.1	1908	gene group2	ribosome structure (GO:0006412;GO:0005840;hsa03010)
UBAP2	4.4.1.9.4.1	1909
USP4	4.4.1.10.1.1	1910	gene group25	proteolysis (GO:0051603)
HNRNPUL1	4.4.1.10.1.1	1911
RNF10	4.4.1.10.1.1	1912	gene group29	zinc ion binding (GO:0008270)
INTS6	4.4.1.10.1.1	1913	gene group1	ribosomal biogenesis (GO:0042254;GO:0004540;hsa03018)
PCM1	4.4.1.10.1.2	1914	gene group26	microtubule cytoskeleton (GO:0015630)
ADAP1	4.4.1.10.1.2	1915	gene group51	ARF GTPase activity (GO:0032318;GO:0008060;
MGAT2	4.4.1.10.1.2	1916	gene group59	nuclear envelop ER network (GO:0042175)
GOSR1	4.4.1.10.1.3	1917	gene group41	SNARE interaction in vesicular transport (GO:0046907;hsa04130)
CHMP4A	4.4.1.10.1.3	1918	gene group36	protein transport (GO:0015031)
RAD1	4.4.1.10.1.3	1919
DIP2A	4.4.1.10.1.3	1920
RPRD2	4.4.1.10.1.4	1921
MBD3	4.4.1.10.1.4	1922	gene group15	positive regulation of transcription (GO:0045941;GO:0030528)
ZNF611	4.4.1.10.2.1	1923	gene group29	zinc ion binding (GO:0008270)
ZC3H7B	4.4.1.10.2.1	1924	gene group29	zinc ion binding (GO:0008270)
SMC3	4.4.1.10.2.1	1925	gene group16	mitosis (GO:0007067)
TIPRL	4.4.1.10.2.2	1926
SFRS2IP	4.4.1.10.2.2	1927	gene group3	mRNA processing (GO:0006397;GO:0003723;hsa03040)
EZR	4.4.1.10.2.2	1928
ARF3	4.4.1.10.2.2	1929	gene group56	GTP binding (GO:0005525)
GYG1	4.4.1.10.2.3	1930
EIF5A	4.4.1.10.2.3	1931	gene group28	RNA transport (GO:0050658)
DIMT1L	4.4.1.10.2.4	1932	gene group1	ribosomal biogenesis (GO:0042254;GO:0004540;hsa03018)
CAND1	4.4.1.10.2.4	1933
ERCC5	4.4.1.10.2.4	1934
AGFG1	4.4.1.10.2.4	1935
IPO5	4.4.1.10.2.5	1936	gene group20	nucleocytoplasmic transport (GO:0006913)
NUP62	4.4.1.10.3.1	1937
MT1F	4.4.1.10.3.1	1938	gene group38	Zn ion binding (GO:0008270)
RNF24	4.4.1.10.3.1	1939	gene group29	zinc ion binding (GO:0008270)
INTS5	4.4.1.10.3.1	1940	gene group66	transmembrane proteins (integral to membrane)
STIP1	4.4.1.10.3.1	1941	gene group21	TPR repeat containing proteins
G6PC3	4.4.1.10.3.1	1942
TUBA4A	4.4.1.10.4.1	1943	gene group32	microtubule-based movement (GO:0007018;GO:0003924;hsa04540)
PXDN	4.4.1.10.4.1	1944
STK10	4.4.1.10.4.1	1945	gene group50	kinases (GO:0005524)
PARP12	4.4.1.10.4.1	1946	gene group29	zinc ion binding (GO:0008270)
C19orf22	4.4.1.10.5.1	1947
ATP8B1	4.4.1.10.5.1	1948	gene group47	oxidative phosphorylation (GO:0006812;GO:0022890;hsa00190)
IFI6	4.4.1.10.5.1	1949
MYO1F	4.4.1.10.5.1	1950
CDC25A	4.4.1.10.5.1	1951
KIAA0664	4.4.1.10.5.1	1952
PLXND1	4.4.1.10.6.1	1953	gene group66	transmembrane proteins (integral to membrane)
AIMP2	4.4.1.10.6.1	1954
RBM5	4.4.1.10.6.1	1955	gene group3	mRNA processing (GO:0006397;GO:0003723;hsa03040)
SKP2	4.4.1.10.6.1	1956
PPAN	4.4.1.10.7.1	1957	gene group1	ribosomal biogenesis (GO:0042254;GO:0004540;hsa03018)
FARSA	4.4.1.10.7.1	1958	gene group23	aminoacyl-tRNA biosynthesis (GO:0043039;GO:0004812;hsa00970)
TMEM223	4.4.1.10.7.1	1959	gene group66	transmembrane proteins (integral to membrane)
GRWD1	4.4.1.10.7.1	1960	gene group1	ribosomal biogenesis (GO:0042254;GO:0004540;hsa03018)
KIF18B	4.4.1.10.7.2	1961	gene group16	mitosis (GO:0007067)
CYTSA	4.4.1.10.7.2	1962
MVK	4.4.1.10.7.2	1963	gene group50	kinases (GO:0005524)
BCORL1	4.4.1.10.7.2	1964	gene group22	transcription regulation (GO:0006355;GO:0003700)
FBXW12	4.4.1.10.8.1	1965	gene group25	proteolysis (GO:0051603)
CACNG4	4.4.1.10.8.1	1966
ARID1A	4.4.1.10.8.1	1967	gene group15	positive regulation of transcription (GO:0045941;GO:0030528)
MCAM	4.4.1.10.8.1	1968	gene group66	transmembrane proteins (integral to membrane)
ARHGEF18	4.4.1.10.8.1	1969
IP6K1	4.4.1.10.8.1	1970	gene group50	kinases (GO:0005524)
LYPLA2	4.4.1.10.8.1	1971
FASTK	4.4.1.11.1.1	1972	gene group50	kinases (GO:0005524)
ERLIN1	4.4.1.11.1.1	1973	gene group59	nuclear envelop ER network (GO:0042175)
UBAP2L	4.4.1.11.1.1	1974
ARHGAP1	4.4.1.11.1.1	1975
ZMIZ2	4.4.1.11.1.1	1976	gene group15	positive regulation of transcription (GO:0045941;GO:0030528)
WIPI2	4.4.1.11.1.2	1977	gene group42	WD40 repeats
TAF5	4.4.1.11.1.2	1978
OS9	4.4.1.11.1.2	1979
ZNF410	4.4.1.11.1.2	1980	gene group29	zinc ion binding (GO:0008270)
PCMT1	4.4.1.11.1.2	1981
PHF1	4.4.1.11.1.3	1982	gene group22	transcription regulation (GO:0006355;GO:0003700)
HDLBP	4.4.1.11.1.3	1983
MCL1	4.4.1.11.1.3	1984
BTN3A2	4.4.1.11.1.3	1985	gene group66	transmembrane proteins (integral to membrane)
BAT1	4.4.1.11.1.3	1986	gene group8	mRNA transport (GO:0051028;GO:0003723)
MAT2A	4.4.1.11.1.4	1987
DICER1	4.4.1.11.1.4	1988
CASP8	4.4.1.11.1.4	1989
CALM3	4.4.1.11.1.4	1990
NOSIP	4.4.1.12.1.4	1991
AIP	4.4.1.12.1.4	1992
ICAM3	4.4.1.12.1.4	1993	gene group66	transmembrane proteins (integral to membrane)
XAGE1A	4.4.1.12.1.4	1994
CD47	4.4.1.12.1.4	1995	gene group66	transmembrane proteins (integral to membrane)
PIK3CD	4.4.1.12.1.5	1996	gene group50	kinases (GO:0005524)
CCDC56	4.4.1.12.1.5	1997	gene group66	transmembrane proteins (integral to membrane)
LSM4	4.4.1.12.1.5	1998	gene group3	mRNA processing (GO:0006397;GO:0003723;hsa03040)
SETD1B	4.4.1.12.1.6	1999	gene group5	chromatin modification (GO:0016568)
[truncated: 735 more rows]
